# Supplementary material for: The mechanistic functional landscape of retinitis pigmentosa: a machine learning-driven approach to therapeutic target discovery
Source: J Transl Med. 2024 Feb 6;22:139. doi: 10.1186/s12967-024-04911-7 (PMC10848380; doi:10.1186/s12967-024-04911-7)
Supplement: Supplementary file 1 — Additional file 1: Table S1. Table of number of genes, and genes in KEGG signaling pathways contained in HiPathia R package sharing an increasing number of RP-HPO terms. [file 12967_2024_4911_MOESM1_ESM.xlsx]

## Sheet: Hoja 1
Total shared RP-hpo terms	Total genes in Hipathia	Total genes added to ORPHA/OMIM in Hipathia	Total genes in Hipathia - gene symbols
1	529	525	ABL1, ACOX1, ACTA2, ACTB, ACTG1, ACTG2, ACTN2, ACVR1, ADCY1, ADCY3, ADCY5, ADRA2B, JAG1, AKT1, AKT2, ALDOA, AMH, AMHR2, BIN1, SLC25A4, APC, FAS, AQP2, ARHGDIA, SERPINC1, ATM, ATP1A2, ATP1A3, ATP2A2, ATP2B2, ATP2B3, ATP6V1A, ATP6V1B1, ATP6V1B2, ATP6V1E1, ATR, AVPR2, CCND1, BDNF, BMP2, BMP4, BMPR1A, BMPR1B, BRAF, BTK, BUB1, BUB1B, C1R, C1S, C4A, CACNA1A, CACNA1C, CACNA1D, CACNA1E, CACNA1F, CACNB4, …
2	347	344	ACOX1, ACTA2, ACTB, ACTG1, ACTG2, ACVR1, JAG1, AKT1, BIN1, SLC25A4, APC, FAS, ARHGDIA, ATM, ATP1A2, ATP1A3, ATP6V1A, ATP6V1B2, ATP6V1E1, ATR, BDNF, BMP2, BMP4, BRAF, BUB1, BUB1B, C4A, CACNA1A, CACNA1E, CACNA1F, CAPN1, CAV1, CDC6, CDC42, CDK6, CDKN1B, CDKN1C, CCR1, CNGB1, CNGA1, CNGA3, COL1A1, COL2A1, COL3A1, COL4A1, COL4A3, COL4A5, COL9A1, COL9A2, COL9A3, CREBBP, CRKL, CSNK2A1, CTBP1, CTNNA2, CTN…
3	239	236	ACOX1, ACTB, ACTG1, ACVR1, JAG1, AKT1, BIN1, SLC25A4, APC, FAS, ATM, ATP1A2, ATP1A3, ATP6V1A, ATP6V1B2, ATP6V1E1, BDNF, BMP2, BMP4, BRAF, BUB1B, C4A, CACNA1A, CACNA1F, CAV1, CDC6, CDC42, CDKN1C, CCR1, CNGB1, CNGA1, CNGA3, COL2A1, COL3A1, COL4A1, CREBBP, CSNK2A1, CTBP1, CTNNB1, CYP17A1, CYP19A1, CYP27A1, DCC, DDB2, DLG3, DUSP6, DVL1, DVL3, EDNRA, EDNRB, EFNB1, EP300, ACSL4, FGD1, FGF3, FGF8, FGF12…
4	151	148	ACOX1, ACTB, JAG1, AKT1, SLC25A4, APC, FAS, ATM, ATP1A2, ATP1A3, ATP6V1A, ATP6V1B2, ATP6V1E1, BDNF, BMP2, BMP4, BRAF, BUB1B, C4A, CACNA1A, CAV1, CDC42, CCR1, CNGB1, CNGA1, CNGA3, COL2A1, COL3A1, COL4A1, CREBBP, CTBP1, CTNNB1, DCC, DDB2, DUSP6, DVL1, DVL3, EDNRB, EFNB1, EP300, ACSL4, FGD1, FGF3, FGF8, FGFR1, FGFR3, FGFR2, FLNA, FLNB, FZD2, GABRD, GATA4, GCK, GJA1, GLI2, GLI3, GNAQ, GNAS, GNRH1, GN…
5	111	108	ACOX1, ACTB, AKT1, APC, FAS, ATP1A3, ATP6V1A, BMP2, BMP4, BRAF, BUB1B, C4A, CACNA1A, CAV1, CDC42, CCR1, CNGB1, CNGA1, CNGA3, COL2A1, COL4A1, CREBBP, CTBP1, CTNNB1, DCC, DDB2, DUSP6, DVL1, DVL3, EDNRB, EFNB1, EP300, FGF8, FGFR1, FGFR3, FGFR2, FLNA, FLNB, FZD2, GABRD, GATA4, GJA1, GLI2, GLI3, GNAQ, GNAS, GP1BB, GTF2I, HLA-B, HRAS, IL10, IL12A, KRAS, LIMK1, LMNA, LRP5, SMAD4, MEFV, MITF, NF2, NOTCH2…
6	67	64	ACOX1, ACTB, APC, FAS, ATP6V1A, BMP4, BRAF, BUB1B, CACNA1A, CAV1, CNGB1, CNGA1, COL2A1, COL4A1, CREBBP, CTBP1, CTNNB1, DCC, DDB2, DVL1, EP300, FGF8, FGFR1, FGFR3, FGFR2, FLNA, FLNB, GABRD, GJA1, GLI3, GNAQ, GNAS, GP1BB, GTF2I, HRAS, KRAS, LIMK1, LMNA, LRP5, NF2, NRAS, PDHA1, PRKAR1A, MAP2K1, MAP2K2, PTCH1, PTPN11, RAD21, RAF1, RPS6KA3, SCN1A, SOX2, MAP3K7, SMC1A, SMC3, GTF2IRD1, SEMA3E, DNM1L, MA…
7	40	37	ACOX1, ACTB, ATP6V1A, BMP4, BRAF, CNGB1, CNGA1, COL2A1, CTNNB1, DCC, DDB2, DVL1, FGF8, FGFR1, FLNB, GABRD, GJA1, GNAS, GP1BB, GTF2I, KRAS, LIMK1, LMNA, LRP5, NRAS, PDHA1, MAP2K1, PTCH1, PTPN11, RAD21, SMC1A, SMC3, GTF2IRD1, SEMA3E, PLK4, SUFU, SEMA4A, PORCN, KIF7, GDF6
8	28	25	ACTB, ATP6V1A, BMP4, BRAF, CNGB1, CNGA1, FGFR1, FLNB, GABRD, GJA1, GNAS, GP1BB, GTF2I, KRAS, LIMK1, LMNA, LRP5, NRAS, PDHA1, RAD21, SMC1A, SMC3, GTF2IRD1, SEMA3E, SUFU, SEMA4A, KIF7, GDF6
9	18	15	ATP6V1A, BRAF, CNGB1, CNGA1, GABRD, GJA1, GP1BB, GTF2I, KRAS, LIMK1, LMNA, NRAS, RAD21, SMC1A, GTF2IRD1, SUFU, SEMA4A, KIF7
10	10	7	CNGB1, CNGA1, GABRD, GJA1, GTF2I, KRAS, LIMK1, GTF2IRD1, SUFU, SEMA4A
11	7	4	CNGB1, CNGA1, GTF2I, LIMK1, GTF2IRD1, SUFU, SEMA4A
12	3	0	CNGB1, CNGA1, SEMA4A
13	3	0	CNGB1, CNGA1, SEMA4A
14	3	0	CNGB1, CNGA1, SEMA4A
15	3	0	CNGB1, CNGA1, SEMA4A
16	3	0	CNGB1, CNGA1, SEMA4A
17	3	0	CNGB1, CNGA1, SEMA4A
18	3	0	CNGB1, CNGA1, SEMA4A
19	3	0	CNGB1, CNGA1, SEMA4A
20	3	0	CNGB1, CNGA1, SEMA4A
21	3	0	CNGB1, CNGA1, SEMA4A
22	3	0	CNGB1, CNGA1, SEMA4A
