# Supplementary material for: The mechanistic functional landscape of retinitis pigmentosa: a machine learning-driven approach to therapeutic target discovery
Source: J Transl Med. 2024 Feb 6;22:139. doi: 10.1186/s12967-024-04911-7 (PMC10848380; doi:10.1186/s12967-024-04911-7)
Supplement: Supplementary file 2 — Additional file 2: Table S2. Table of RP mechanistic map circuits with their code, name (Pathway: effector node), their hallmark/s module/s and the UniprotKB and Gene Ontology functions tagging them. [file 12967_2024_4911_MOESM2_ESM.xlsx]

## Sheet: Sheet 1
circuit_code	circuit_name	Apoptosis	DNA integrity	Inflammatory response	Sensory and stimuli transduction	Fatty acid and lipid metabolism	Necrosis	Stress response	Neuronal	Development	total_hall	annot	Hipathia_functions_Uniprot	GO_functions
P-hsa04010-134	MAPK signaling pathway: ATF4*	Y			Y			Y	Y	Y	5	1	Transcription regulation, Transcription, Biological rhythms	bone mineralization,cellular response to amino acid starvation,cellular response to dopamine,cellular response to glucose starvation,cellular response to oxidative stress,cellular response to UV,circadian regulation of gene expression,embryonic hemopoiesis,endoplasmic reticulum unfolded protein response,gluconeogenesis,HRI-mediated signaling,integrated stress response signaling,intrinsic apoptoti…
P-hsa04010-129	MAPK signaling pathway: FOS	Y		Y	Y			Y	Y	Y	6	1		aging,cellular response to cadmium ion,cellular response to calcium ion,cellular response to extracellular stimulus,cellular response to hormone stimulus,cellular response to reactive oxygen species,conditioned taste aversion,cytokine-mediated signaling pathway,DNA methylation,Fc-epsilon receptor signaling pathway,female pregnancy,inflammatory response,nervous system development,positive regulati…
P-hsa04010-14	MAPK signaling pathway: MAPT	Y	Y					Y	Y	Y	5	1		activation of cysteine-type endopeptidase activity involved in apoptotic process,amyloid fibril formation,astrocyte activation,axon development,axonal transport,axonal transport of mitochondrion,cell-cell signaling,cellular response to brain-derived neurotrophic factor stimulus,cellular response to heat,cellular response to nerve growth factor stimulus,cellular response to reactive oxygen species…
P-hsa04010-13	MAPK signaling pathway: STMN1								Y	Y	2	1	Neurogenesis, Differentiation	axonogenesis,brain development,mitotic cytokinesis,negative regulation of microtubule polymerization,positive regulation of cellular component movement
P-hsa04010-12	MAPK signaling pathway: PLA2G4B			Y		Y					2	1	Lipid degradation, Lipid metabolism	arachidonic acid metabolic process,calcium-mediated signaling,glycerophospholipid catabolic process,inflammatory response,IRE1-mediated unfolded protein response,parturition,phosphatidic acid biosynthetic process,phosphatidylcholine acyl-chain remodeling,phosphatidylethanolamine acyl-chain remodeling,phosphatidylglycerol acyl-chain remodeling,phosphatidylserine acyl-chain remodeling,phospholipid …
P-hsa04010-131	MAPK signaling pathway: MYC	Y	Y					Y		Y	4	1	Transcription regulation, Transcription	branching involved in ureteric bud morphogenesis,cell cycle arrest,cellular iron ion homeostasis,cellular response to DNA damage stimulus,cellular response to drug,cellular response to UV,chromatin remodeling,chromosome organization,energy reserve metabolic process,fibroblast apoptotic process,MAPK cascade,negative regulation of apoptotic process,negative regulation of cell division,negative regu…
P-hsa04012-65	ErbB signaling pathway: MYC	Y	Y					Y		Y	4	1	Transcription regulation, Transcription	branching involved in ureteric bud morphogenesis,cell cycle arrest,cellular iron ion homeostasis,cellular response to DNA damage stimulus,cellular response to drug,cellular response to UV,chromatin remodeling,chromosome organization,energy reserve metabolic process,fibroblast apoptotic process,MAPK cascade,negative regulation of apoptotic process,negative regulation of cell division,negative regu…
P-hsa04012-3	ErbB signaling pathway: ELK1	Y			Y				Y	Y	4	1	Transcription regulation, Transcription	cellular response to gamma radiation,cellular response to testosterone stimulus,positive regulation of neuron death,positive regulation of transcription by RNA polymerase II,response to fibroblast growth factor,response to light stimulus
P-hsa04014-42	Ras signaling pathway: PLA2G4B	Y		Y		Y			Y	Y	5	1	Lipid degradation, Lipid metabolism, Cilium biogenesis/degradation, Chemotaxis	arachidonic acid metabolic process,calcium-mediated signaling,glycerophospholipid catabolic process,inflammatory response,IRE1-mediated unfolded protein response,parturition,phosphatidic acid biosynthetic process,phosphatidylcholine acyl-chain remodeling,phosphatidylethanolamine acyl-chain remodeling,phosphatidylglycerol acyl-chain remodeling,phosphatidylserine acyl-chain remodeling,phospholipid …
P-hsa04014-43	Ras signaling pathway: ELK1	Y			Y				Y	Y	4	1	Transcription regulation, Transcription	cellular response to gamma radiation,cellular response to testosterone stimulus,positive regulation of neuron death,positive regulation of transcription by RNA polymerase II,response to fibroblast growth factor,response to light stimulus
P-hsa04014-44	Ras signaling pathway: ETS1	Y		Y				Y		Y	4	1	Transcription regulation, Transcription, Immunity	angiogenesis involved in wound healing,cell differentiation,cell motility,cellular response to hydrogen peroxide,estrous cycle,female pregnancy,hypothalamus development,immune response,negative regulation of cell cycle,negative regulation of cell population proliferation,negative regulation of inflammatory response,pituitary gland development,PML body organization,positive regulation of angiogene…
P-hsa04014-33	Ras signaling pathway: BCL2L1	Y	Y	Y							3	1	Endocytosis, Apoptosis	apoptotic mitochondrial changes,cytokine-mediated signaling pathway,defense response to virus,endocytosis,extrinsic apoptotic signaling pathway in absence of ligand,intrinsic apoptotic signaling pathway in response to DNA damage,mitotic cell cycle checkpoint,negative regulation of anoikis,negative regulation of apoptotic process,negative regulation of autophagy,negative regulation of endoplasmic …
P-hsa04014-35	Ras signaling pathway: NFKB1	Y		Y	Y			Y	Y	Y	6	1	Apoptosis, Transcription regulation, Transcription, Host-virus interaction	apoptotic process,cellular response to mechanical stimulus,inflammatory response,negative regulation of apoptotic process,negative regulation of transcription by RNA polymerase II,positive regulation of canonical Wnt signaling pathway,positive regulation of hyaluronan biosynthetic process,positive regulation of transcription, DNA-templated,transcription by RNA polymerase II,acetaldehyde metabolic…
P-hsa04014-37	Ras signaling pathway: FASLG	Y		Y			Y		Y	Y	5	1	Apoptosis, Transcription regulation, Transcription	activation of cysteine-type endopeptidase activity involved in apoptotic process,apoptotic process,apoptotic signaling pathway,cell-cell signaling,cellular chloride ion homeostasis,cellular response to interferon-gamma,cytokine-mediated signaling pathway,endosomal lumen acidification,extrinsic apoptotic signaling pathway,extrinsic apoptotic signaling pathway via death domain receptors,inflammator…
P-hsa04014-97	Ras signaling pathway: PAK4	Y	Y						Y	Y	4	1	Apoptosis, Exocytosis, Transcription regulation, Transcription, Host-virus interaction, Growth regulation	cellular response to organic cyclic compound,dendritic spine development,actin cytoskeleton reorganization,activation of protein kinase activity,apoptotic process,branching morphogenesis of an epithelial tube,cell migration,cellular response to DNA damage stimulus,cellular response to insulin stimulus,cerebellum development,chromatin remodeling,ephrin receptor signaling pathway,establishment of c…
P-hsa04014-54	Ras signaling pathway: RHOA	Y		Y				Y	Y	Y	5	1	Host-virus interaction, Cell division, Cell cycle	alpha-beta T cell lineage commitment,androgen receptor signaling pathway,angiotensin-mediated vasoconstriction involved in regulation of systemic arterial blood pressure,apical junction assembly,beta selection,cell-matrix adhesion,cerebral cortex cell migration,forebrain radial glial cell differentiation,GTP metabolic process,negative regulation of cell-substrate adhesion,negative regulation of I…
P-hsa04014-38	Ras signaling pathway: MAPK8	Y						Y			2	1	Biological rhythms	rhythmic process,cellular response to cadmium ion,cellular response to reactive oxygen species,Fc-epsilon receptor signaling pathway,intracellular signal transduction,JNK cascade,peptidyl-serine phosphorylation,positive regulation of apoptotic signaling pathway,positive regulation of gene expression,positive regulation of macrophage derived foam cell differentiation,positive regulation of podosom…
P-hsa04014-41	Ras signaling pathway: RAC1*			Y					Y	Y	3	1	Transcription regulation, Transcription	small GTPase mediated signal transduction,actin cytoskeleton organization,bone resorption,cell projection assembly,chemotaxis,G protein-coupled receptor signaling pathway,positive regulation of cell population proliferation,positive regulation of lamellipodium assembly,positive regulation of neutrophil chemotaxis,regulation of mast cell chemotaxis,regulation of mast cell degranulation,regulation …
P-hsa04014-100	Ras signaling pathway: REL	Y		Y					Y		3	1	Transcription regulation, Transcription	I-kappaB kinase/NF-kappaB signaling,inflammatory response,innate immune response,negative regulation of gene expression,negative regulation of interferon-beta production,negative regulation of neuron death,negative regulation of transcription by RNA polymerase II,NIK/NF-kappaB signaling,positive regulation of I-kappaB kinase/NF-kappaB signaling,positive regulation of transcription by RNA polymera…
P-hsa04014-24	Ras signaling pathway: PLD1					Y			Y		2	1	Lipid degradation, Lipid metabolism	inositol lipid-mediated signaling,lipid catabolic process,phosphatidic acid biosynthetic process,cell motility,cytoskeleton organization,Fc-gamma receptor signaling pathway involved in phagocytosis,inositol lipid-mediated signaling,lipid catabolic process,phosphatidic acid biosynthetic process,small GTPase mediated signal transduction,synaptic vesicle recycling
P-hsa04014-26	Ras signaling pathway: PRKCA	Y	Y	Y					Y	Y	5	1	Apoptosis, Angiogenesis, Cell adhesion, Adaptive immunity, Transcription regulation, Transcription, Immunity, Biological rhythms	angiogenesis,apoptotic signaling pathway,axon guidance,cell adhesion,desmosome assembly,ERBB2 signaling pathway,histone H3-T6 phosphorylation,intracellular signal transduction,mitotic nuclear envelope disassembly,negative regulation of glial cell apoptotic process,peptidyl-serine phosphorylation,peptidyl-threonine phosphorylation,platelet activation,positive regulation of adenylate cyclase-activa…
P-hsa04014-30	Ras signaling pathway: D-myo-Inositol 1,4,5-trisphosphate					Y				Y	2	1		activation of MAPK activity,calcium-mediated signaling,cytoskeleton organization,diacylglycerol biosynthetic process,epidermal growth factor receptor signaling pathway,glomerulus development,heart development,inositol phosphate metabolic process,inositol phosphate-mediated signaling,lipid catabolic process,phosphatidylinositol-mediated signaling,phospholipase C-activating G protein-coupled recept…
P-hsa04014-27	Ras signaling pathway: ABL1							Y	Y	Y	3	1	Endocytosis, Apoptosis, Autophagy, Cell adhesion, DNA repair, DNA damage	ATP binding,non-membrane spanning protein tyrosine kinase activity,cell adhesion,cellular protein modification process,cellular response to retinoic acid,exploration behavior,negative regulation of Rho protein signal transduction,peptidyl-tyrosine phosphorylation,positive regulation of cytosolic calcium ion concentration,positive regulation of neuron projection development,positive regulation of …
P-hsa04014-45	Ras signaling pathway: RAB5A								Y		1	1	Endocytosis, Protein transport, Transport	amyloid-beta clearance by transcytosis,blood coagulation,early endosome to late endosome transport,endocytosis,intracellular protein transport,membrane organization,phagocytosis,phosphatidylinositol biosynthetic process,positive regulation of exocytosis,post-translational protein modification,receptor internalization involved in canonical Wnt signaling pathway,regulation of autophagosome assembly…
P-hsa04014-61	Ras signaling pathway: RAP1A								Y	Y	2	1	Neurogenesis	cellular response to cAMP,cellular response to drug,liver regeneration,negative regulation of collagen biosynthetic process,negative regulation of synaptic vesicle exocytosis,nerve growth factor signaling pathway,positive regulation of ERK1 and ERK2 cascade,positive regulation of Fc-gamma receptor signaling pathway involved in phagocytosis,positive regulation of glucose import,positive regulation…
P-hsa04014-79	Ras signaling pathway: RAC1**										0	0		small GTPase mediated signal transduction
P-hsa04014-103	Ras signaling pathway: KSR2									Y	1	1		intracellular signal transduction,activation of MAPKKK activity,cAMP-mediated signaling,MAPK cascade,positive regulation of MAPK cascade,Ras protein signal transduction,regulation of cell population proliferation,regulation of MAP kinase activity,signal transduction
P-hsa04014-58 59	Ras signaling pathway: STK4 STK4	Y				Y		Y	Y	Y	5	1	Apoptosis	activation of protein kinase activity,apoptotic process,branching involved in blood vessel morphogenesis,cell differentiation involved in embryonic placenta development,cell morphogenesis,central nervous system development,endocardium development,hepatocyte apoptotic process,hippo signaling,intracellular signal transduction,keratinocyte differentiation,negative regulation of canonical Wnt signali…
P-hsa04014-55	Ras signaling pathway: MLLT4								Y	Y	2	1	Cell adhesion	adherens junction maintenance,adherens junction organization,bicellular tight junction assembly,brain morphogenesis,cell adhesion,cell-cell adhesion mediated by cadherin,cell-cell signaling,cerebral cortex development,establishment of endothelial intestinal barrier,establishment of protein localization to plasma membrane,homeostasis of number of cells,negative regulation of cell migration,neuroep…
P-hsa04014-62	Ras signaling pathway: RASSF5	Y									1	1	Apoptosis	intracellular signal transduction,regulation of apoptotic process
P-hsa04014-63	Ras signaling pathway: TIAM1*	Y							Y	Y	3	1		activation of GTPase activity,apoptotic process,cardiac muscle hypertrophy,cell migration,cell-matrix adhesion,cellular protein-containing complex assembly,ephrin receptor signaling pathway,G protein-coupled receptor signaling pathway,neuron projection extension,NMDA selective glutamate receptor signaling pathway,positive regulation of apoptotic process,positive regulation of axonogenesis,positiv…
P-hsa04014-64	Ras signaling pathway: PIK3R5*	Y	Y	Y			Y		Y	Y	6	1	Angiogenesis, Endocytosis, Autophagy, Cell adhesion, Chemotaxis, Adaptive immunity, Inflammatory response, Innate immunity, Differentiation, Immunity, Stress response, Host-virus interaction, Protein transport, Transport	1-phosphatidylinositol-3-kinase regulator activity,kinase activity,actin cytoskeleton organization,adipose tissue development,angiogenesis,anoikis,axon guidance,cardiac muscle cell contraction,cardiac muscle contraction,cell migration,cellular response to glucose stimulus,cellular response to hydrostatic pressure,cytokine-mediated signaling pathway,endothelial cell migration,energy homeostasis,ep…
P-hsa04014-65	Ras signaling pathway: MLLT4*									Y	1	1	Cell adhesion	adherens junction maintenance,adherens junction organization,bicellular tight junction assembly,brain morphogenesis,cell adhesion,cell-cell adhesion mediated by cadherin,cell-cell signaling,cerebral cortex development,establishment of endothelial intestinal barrier,establishment of protein localization to plasma membrane,homeostasis of number of cells,negative regulation of cell migration,neuroep…
P-hsa04014-66	Ras signaling pathway: RAF1*										0	0		intracellular signal transduction
P-hsa04014-104	Ras signaling pathway: BRAP*		Y								1	1	Ubl conjugation pathway	nucleic acid binding,zinc ion binding
P-hsa04014-68	Ras signaling pathway: RALGDS*	Y								Y	2	1		Ras protein signal transduction
P-hsa04014-69	Ras signaling pathway: PLCE1*					Y				Y	2	1	Lipid degradation, Lipid metabolism	activation of MAPK activity,calcium-mediated signaling,cytoskeleton organization,diacylglycerol biosynthetic process,epidermal growth factor receptor signaling pathway,glomerulus development,heart development,inositol phosphate metabolic process,inositol phosphate-mediated signaling,lipid catabolic process,phosphatidylinositol-mediated signaling,phospholipase C-activating G protein-coupled recept…
P-hsa04014-70	Ras signaling pathway: RIN1*								Y		1	1	Endocytosis	associative learning,memory,negative regulation of synaptic plasticity,signal transduction
P-hsa04015-3	Rap1 signaling pathway: MAPK1	Y	Y		Y		Y	Y	Y	Y	7	1	Cell cycle, Host-virus interaction, Apoptosis, Transcription regulation, Transcription	activation of MAPK activity,activation of MAPKK activity,aging,apoptotic process,axon guidance,B cell receptor signaling pathway,Bergmann glial cell differentiation,cardiac neural crest cell development involved in heart development,caveolin-mediated endocytosis,cell cycle,cell surface receptor signaling pathway,cellular response to amino acid starvation,cellular response to cadmium ion,cellular …
P-hsa04015-96	Rap1 signaling pathway: PLCE1					Y				Y	2	1	Lipid degradation, Lipid metabolism	activation of MAPK activity,calcium-mediated signaling,cytoskeleton organization,diacylglycerol biosynthetic process,epidermal growth factor receptor signaling pathway,glomerulus development,heart development,inositol phosphate metabolic process,inositol phosphate-mediated signaling,lipid catabolic process,phosphatidylinositol-mediated signaling,phospholipase C-activating G protein-coupled recept…
P-hsa04022-51	cGMP-PKG signaling pathway: GTF2I									y	1	1	Transcription regulation, Transcription	transcription by RNA polymerase II,multicellular organism development,negative regulation of transcription by RNA polymerase II,regulation of transcription, DNA-templated,transcription by RNA polymerase II,transition between slow and fast fiber
P-hsa04022-19	cGMP-PKG signaling pathway: CNGB1				Y						1	1	Ion transport, Ligand-gated ion channel, Ion channel, Transport, Vision, Sensory transduction, Olfaction	cation transport,detection of light stimulus involved in visual perception,photoreceptor cell maintenance,photoreceptor cell outer segment organization,protein localization to organelle,regulation of cytosolic calcium ion concentration,regulation of rhodopsin mediated signaling pathway,retina homeostasis,rhodopsin mediated signaling pathway,sensory perception of smell,visual perception,response t…
P-hsa04024-109	cAMP signaling pathway: BDNF									Y	1	1		growth factor activity
P-hsa04024-110	cAMP signaling pathway: FOS	Y		Y	Y			Y	Y	Y	6	1		aging,cellular response to cadmium ion,cellular response to calcium ion,cellular response to extracellular stimulus,cellular response to hormone stimulus,cellular response to reactive oxygen species,conditioned taste aversion,cytokine-mediated signaling pathway,DNA methylation,Fc-epsilon receptor signaling pathway,female pregnancy,inflammatory response,nervous system development,positive regulati…
P-hsa04024-111	cAMP signaling pathway: JUN	Y						Y	Y	Y	4	1	Transcription regulation, Transcription	aging,angiogenesis,axon regeneration,cellular response to cadmium ion,cellular response to calcium ion,cellular response to potassium ion starvation,cellular response to reactive oxygen species,circadian rhythm,eyelid development in camera-type eye,Fc-epsilon receptor signaling pathway,leading edge cell differentiation,learning,liver development,membrane depolarization,microglial cell activation,…
P-hsa04024-44 67	cAMP signaling pathway: CREB3 CREBBP	Y	Y	Y		Y		Y	Y	Y	7	1	Unfolded protein response, Host-virus interaction, Chemotaxis, Transcription regulation, Transcription, Biological rhythms, Differentiation, Cell cycle	chemotaxis,cytoplasmic sequestering of transcription factor,endoplasmic reticulum unfolded protein response,establishment of viral latency,induction of positive chemotaxis,negative regulation of cell cycle,negative regulation of endoplasmic reticulum stress-induced intrinsic apoptotic signaling pathway,negative regulation of nuclear receptor transcription coactivator activity,positive regulation …
P-hsa04024-118	cAMP signaling pathway: MYL9								Y	Y	2	1		muscle contraction,platelet aggregation,regulation of megakaryocyte differentiation,regulation of muscle contraction
P-hsa04024-112	cAMP signaling pathway: GLI1									y	1	1	Transcription regulation, Transcription, Differentiation	pituitary gland development,regulation of transcription by RNA polymerase II,smoothened signaling pathway
P-hsa04024-113	cAMP signaling pathway: PTCH1								Y	Y	2	1		animal organ morphogenesis,brain development,branching involved in ureteric bud morphogenesis,cell differentiation involved in kidney development,cell fate determination,cell proliferation involved in metanephros development,cellular response to cholesterol,commissural neuron axon guidance,dorsal/ventral pattern formation,embryonic limb morphogenesis,embryonic organ development,epidermal cell fat…
P-hsa04024-114	cAMP signaling pathway: HHIP	Y								Y	2	1		dorsal/ventral pattern formation,epithelial tube branching involved in lung morphogenesis,negative regulation of apoptotic process,negative regulation of signal transduction,negative regulation of smoothened signaling pathway,neuroblast proliferation,regulation of fibroblast growth factor receptor signaling pathway,signal transduction,skeletal system morphogenesis
P-hsa04024-116	cAMP signaling pathway: ACOX1					Y				Y	2	1	Fatty acid metabolism, Lipid metabolism	alpha-linolenic acid metabolic process,cholesterol homeostasis,fatty acid beta-oxidation using acyl-CoA oxidase,fatty acid catabolic process,fatty acid oxidation,generation of precursor metabolites and energy,hydrogen peroxide biosynthetic process,lipid homeostasis,lipid metabolic process,peroxisome fission,prostaglandin metabolic process,protein targeting to peroxisome,regulation of lipid metabo…
P-hsa04024-115	cAMP signaling pathway: F2R	Y		Y	Y				Y	Y	5	1	Blood coagulation, Hemostasis	activation of cysteine-type endopeptidase activity involved in apoptotic process,activation of MAPKK activity,anatomical structure morphogenesis,blood coagulation,cell-cell junction maintenance,connective tissue replacement involved in inflammatory response wound healing,establishment of synaptic specificity at neuromuscular junction,G protein-coupled receptor signaling pathway,homeostasis of num…
P-hsa04024-108	cAMP signaling pathway: AMH									Y	1	1	Gonadal differentiation, Differentiation	aging,BMP signaling pathway,cell-cell signaling,gonadal mesoderm development,Mullerian duct regression,negative regulation of ovarian follicle development,positive regulation of gene expression,positive regulation of NF-kappaB transcription factor activity,preantral ovarian follicle growth,response to drug,response to organic cyclic compound,sex determination,sex differentiation,urogenital system…
P-hsa04024-93	cAMP signaling pathway: ORAI1									y	1	1	Ion transport, Ion channel, Calcium transport, Calcium channel, Transport, Adaptive immunity, Immunity	calcium ion import,mammary gland epithelium development,store-operated calcium entry
P-hsa04024-62	cAMP signaling pathway: BAD	Y	Y			Y		Y	Y	Y	6	1	Apoptosis	ADP metabolic process,ATP metabolic process,cellular response to chromate,cellular response to lipid,cerebral cortex development,cytokine-mediated signaling pathway,extrinsic apoptotic signaling pathway in absence of ligand,extrinsic apoptotic signaling pathway via death domain receptors,glucose catabolic process,glucose homeostasis,intrinsic apoptotic signaling pathway in response to DNA damage,…
P-hsa04024-107 64	cAMP signaling pathway: NFKBIA NFKB1	Y		Y		Y	Y	Y	Y	Y	7	1	Host-virus interaction, Apoptosis, Transcription regulation, Transcription	apoptotic process,cellular response to cold,cytoplasmic sequestering of NF-kappaB,cytoplasmic sequestering of transcription factor,I-kappaB kinase/NF-kappaB signaling,interleukin-1-mediated signaling pathway,lipopolysaccharide-mediated signaling pathway,negative regulation of apoptotic process,negative regulation of DNA binding,negative regulation of lipid storage,negative regulation of macrophag…
P-hsa04024-24	cAMP signaling pathway: PLN									y	1	1		adenylate cyclase-activating adrenergic receptor signaling pathway involved in heart process,blood circulation,calcium ion transport,cardiac muscle tissue development,negative regulation of ATPase activity,negative regulation of ATPase-coupled calcium transmembrane transporter activity,negative regulation of calcium ion binding,negative regulation of calcium ion import,negative regulation of calc…
P-hsa04024-3	cAMP signaling pathway: RYR2	Y								Y	2	1	Ion transport, Ligand-gated ion channel, Ion channel, Calcium transport, Calcium channel, Transport	calcium ion transport,calcium ion transport into cytosol,calcium-mediated signaling,calcium-mediated signaling using intracellular calcium source,cardiac muscle contraction,cardiac muscle hypertrophy,cell communication by electrical coupling involved in cardiac conduction,cellular calcium ion homeostasis,cellular response to caffeine,cellular response to epinephrine stimulus,detection of calcium …
P-hsa04024-92	cAMP signaling pathway: GRIN3A	Y			Y			Y	Y	Y	5	1	Ion transport, Ligand-gated ion channel, Ion channel, Transport	calcium ion transport,dendrite development,ionotropic glutamate receptor signaling pathway,prepulse inhibition,regulation of synaptic vesicle exocytosis,response to ethanol,ionotropic glutamate receptor signaling pathway,protein insertion into membrane,regulation of calcium ion transport,adult locomotory behavior,brain development,calcium ion homeostasis,calcium ion transmembrane import into cyto…
P-hsa04024-91	cAMP signaling pathway: GRIA1								Y		1	1	Ion transport, Ligand-gated ion channel, Ion channel, Transport	chemical synaptic transmission,COPII vesicle coating,endoplasmic reticulum to Golgi vesicle-mediated transport,long-term memory,long-term synaptic depression,receptor internalization,regulation of NMDA receptor activity,signal transduction,chemical synaptic transmission,ionotropic glutamate receptor signaling pathway,regulation of NMDA receptor activity,signal transduction,synaptic transmission, …
P-hsa04024-25	cAMP signaling pathway: CFTR					Y					1	1	Ion transport, Ion channel, Chloride channel, Transport	cellular response to cAMP,cholesterol biosynthetic process,cholesterol transport,intracellular pH elevation,membrane hyperpolarization,positive regulation of cyclic nucleotide-gated ion channel activity,positive regulation of exocytosis,positive regulation of insulin secretion involved in cellular response to glucose stimulus,sperm capacitation,vesicle docking involved in exocytosis
P-hsa04024-12	cAMP signaling pathway: SLC9A1										0	0	Ion transport, Sodium transport, Transport, Antiport	regulation of pH
P-hsa04024-34	cAMP signaling pathway: ATP2B1				Y			Y	Y	Y	4	1	Ion transport, Calcium transport, Transport	aging,brain development,calcium ion export across plasma membrane,cellular calcium ion homeostasis,cellular response to corticosterone stimulus,cellular response to vitamin D,ion transmembrane transport,negative regulation of cytokine production,negative regulation of cytosolic calcium ion concentration,neural retina development,positive regulation of bone mineralization,positive regulation of ca…
P-hsa04024-2	cAMP signaling pathway: CACNA1C				Y					Y	2	1	Ion transport, Ion channel, Calcium transport, Calcium channel, Voltage-gated channel, Transport, Vision, Sensory transduction	calcium ion import,calcium ion transmembrane transport,calcium ion transmembrane transport via high voltage-gated calcium channel,calcium ion transport,calcium ion transport into cytosol,calcium-mediated signaling using extracellular calcium source,camera-type eye development,cardiac conduction,cardiac muscle cell action potential involved in contraction,cell communication by electrical coupling …
P-hsa04024-60	cAMP signaling pathway: PDE3A	Y			Y	Y				Y	4	1	Angiogenesis	cAMP-mediated signaling,cellular response to cGMP,cellular response to transforming growth factor beta stimulus,cGMP-mediated signaling,G protein-coupled receptor signaling pathway,lipid metabolic process,negative regulation of apoptotic process,negative regulation of cAMP-mediated signaling,negative regulation of vascular permeability,oocyte maturation,positive regulation of oocyte development,p…
P-hsa04024-78	cAMP signaling pathway: LIPE					Y					1	1	Cholesterol metabolism, Sterol metabolism, Steroid metabolism, Lipid degradation, Lipid metabolism	cholesterol metabolic process,triglyceride catabolic process
P-hsa04024-7	cAMP signaling pathway: TNNI3									Y	1	1		cardiac muscle contraction,cellular calcium ion homeostasis,heart contraction,heart development,muscle contraction,muscle filament sliding,negative regulation of ATPase activity,regulation of cardiac muscle contraction by calcium ion signaling,regulation of systemic arterial blood pressure by ischemic conditions,skeletal muscle contraction,vasculogenesis,ventricular cardiac muscle tissue morphoge…
P-hsa04024-9 95	cAMP signaling pathway: ATP1B4 FXYD1								Y	Y	2	1	Ion transport, Transport, Transcription regulation, Transcription, Sodium/potassium transport, Sodium transport, Potassium transport, Cell adhesion, Ion channel, Chloride channel	positive regulation of transcription by RNA polymerase II,regulation of transcription, DNA-templated,cardiac muscle cell action potential involved in contraction,cell communication by electrical coupling involved in cardiac conduction,cellular potassium ion homeostasis,cellular response to mechanical stimulus,cellular response to steroid hormone stimulus,cellular sodium ion homeostasis,ion transm…
P-hsa04024-21	cAMP signaling pathway: AKT3	Y	Y	Y			Y		Y	Y	6	1	Glycogen biosynthesis, Glycogen metabolism, Glucose metabolism, Sugar transport, Carbohydrate metabolism, Transport, Translation regulation, Apoptosis, Neurogenesis	brain morphogenesis,homeostasis of number of cells within a tissue,intracellular signal transduction,mitochondrial genome maintenance,negative regulation of cellular senescence,peptidyl-serine phosphorylation,positive regulation of angiogenesis,positive regulation of artery morphogenesis,positive regulation of blood vessel endothelial cell migration,positive regulation of cell migration involved …
P-hsa04024-77	cAMP signaling pathway: RHOA*	Y						Y	Y	Y	4	1	Host-virus interaction, Cell division, Cell cycle	alpha-beta T cell lineage commitment,androgen receptor signaling pathway,angiotensin-mediated vasoconstriction involved in regulation of systemic arterial blood pressure,apical junction assembly,beta selection,cell-matrix adhesion,cerebral cortex cell migration,forebrain radial glial cell differentiation,GTP metabolic process,negative regulation of cell-substrate adhesion,negative regulation of I…
P-hsa04024-31	cAMP signaling pathway: Diacylglycerol					Y				Y	2	1		activation of MAPK activity,calcium-mediated signaling,cytoskeleton organization,diacylglycerol biosynthetic process,epidermal growth factor receptor signaling pathway,glomerulus development,heart development,inositol phosphate metabolic process,inositol phosphate-mediated signaling,lipid catabolic process,phosphatidylinositol-mediated signaling,phospholipase C-activating G protein-coupled recept…
P-hsa04024-32	cAMP signaling pathway: D-myo-Inositol 1,4,5-trisphosphate					Y				Y	2	1		activation of MAPK activity,calcium-mediated signaling,cytoskeleton organization,diacylglycerol biosynthetic process,epidermal growth factor receptor signaling pathway,glomerulus development,heart development,inositol phosphate metabolic process,inositol phosphate-mediated signaling,lipid catabolic process,phosphatidylinositol-mediated signaling,phospholipase C-activating G protein-coupled recept…
P-hsa04024-123	cAMP signaling pathway: PAK1	Y	Y						Y	Y	4	1	Exocytosis, Apoptosis, Transcription regulation, Transcription	actin cytoskeleton reorganization,activation of protein kinase activity,apoptotic process,branching morphogenesis of an epithelial tube,cell migration,cellular response to DNA damage stimulus,cellular response to insulin stimulus,cerebellum development,chromatin remodeling,ephrin receptor signaling pathway,establishment of cell polarity,exocytosis,Fc-epsilon receptor signaling pathway,Fc-gamma re…
P-hsa04024-59	cAMP signaling pathway: AFDN									Y	1	1	Cell adhesion	adherens junction maintenance,adherens junction organization,bicellular tight junction assembly,brain morphogenesis,cell adhesion,cell-cell adhesion mediated by cadherin,cell-cell signaling,cerebral cortex development,establishment of endothelial intestinal barrier,establishment of protein localization to plasma membrane,homeostasis of number of cells,negative regulation of cell migration,neuroep…
P-hsa04024-76	cAMP signaling pathway: Phosphatidate					Y			Y		2	1		inositol lipid-mediated signaling,lipid catabolic process,phosphatidic acid biosynthetic process,cell motility,cytoskeleton organization,Fc-gamma receptor signaling pathway involved in phagocytosis,inositol lipid-mediated signaling,lipid catabolic process,phosphatidic acid biosynthetic process,small GTPase mediated signal transduction,synaptic vesicle recycling
P-hsa04024-43	cAMP signaling pathway: MAPK8	Y						Y			2	1	Biological rhythms	rhythmic process,cellular response to cadmium ion,cellular response to reactive oxygen species,Fc-epsilon receptor signaling pathway,intracellular signal transduction,JNK cascade,peptidyl-serine phosphorylation,positive regulation of apoptotic signaling pathway,positive regulation of gene expression,positive regulation of macrophage derived foam cell differentiation,positive regulation of podosom…
P-hsa04024-101	cAMP signaling pathway: HCN4								Y		1	1	Ion transport, Ligand-gated ion channel, Ion channel, Sodium transport, Potassium transport, Voltage-gated channel, Sodium channel, Potassium channel, Transport	blood circulation,cation transport,cellular response to cAMP,cellular response to cGMP,membrane depolarization during cardiac muscle cell action potential,membrane depolarization during SA node cell action potential,muscle contraction,potassium ion import across plasma membrane,potassium ion transmembrane transport,regulation of cardiac muscle cell action potential involved in regulation of contr…
P-hsa04062-44	Chemokine signaling pathway: MAPK1	Y	Y		Y		Y	Y	Y	Y	7	1	Host-virus interaction, Apoptosis, Transcription regulation, Transcription, Cell cycle	activation of MAPK activity,activation of MAPKK activity,aging,apoptotic process,axon guidance,B cell receptor signaling pathway,Bergmann glial cell differentiation,cardiac neural crest cell development involved in heart development,caveolin-mediated endocytosis,cell cycle,cell surface receptor signaling pathway,cellular response to amino acid starvation,cellular response to cadmium ion,cellular …
P-hsa04066-42	HIF-1 signaling pathway: HK1	Y						Y		Y	3	1	Glycolysis	cellular glucose homeostasis,glycolytic process,hexose metabolic process,apoptotic mitochondrial changes,canonical glycolysis,cellular glucose homeostasis,cellular response to leukemia inhibitory factor,establishment of protein localization to mitochondrion,fructose 6-phosphate metabolic process,glucose 6-phosphate metabolic process,glycolytic process,lactation,maintenance of protein location in …
P-hsa04068-39	FoxO signaling pathway: CCNB3		Y			Y				Y	3	1	Cell cycle, Cell division, Meiosis, Mitosis	cell division,meiotic cell cycle,mitotic cell cycle phase transition,regulation of cyclin-dependent protein serine/threonine kinase activity,regulation of G2/M transition of mitotic cell cycle,anaphase-promoting complex-dependent catabolic process,cell division,cellular response to fatty acid,cellular response to hypoxia,cellular response to iron(III) ion,cellular response to organic cyclic compo…
P-hsa04068-40	FoxO signaling pathway: CCND1	Y	Y			Y				y	4	1	Cell cycle, Cell division, DNA damage, Transcription regulation, Transcription	cell division,cellular response to DNA damage stimulus,cytokine-mediated signaling pathway,endoplasmic reticulum unfolded protein response,fat cell differentiation,G1/S transition of mitotic cell cycle,lactation,Leydig cell differentiation,liver regeneration,mammary gland alveolus development,mammary gland epithelial cell proliferation,mitotic cell cycle phase transition,mitotic G1 DNA damage che…
P-hsa04068-96	FoxO signaling pathway: CCNG2		Y							Y	2	1	Cell cycle, Cell division, Mitosis	regulation of cell cycle
P-hsa04068-41	FoxO signaling pathway: CDKN2B									y	1	1	Cell cycle	negative regulation of G1/S transition of mitotic cell cycle,spleen development
P-hsa04068-42	FoxO signaling pathway: CDKN2D				Y						1	1	Cell cycle	negative regulation of cell cycle G1/S phase transition,sensory perception of sound
P-hsa04068-43	FoxO signaling pathway: CDKN1A	Y	Y					Y		y	4	1	Cell cycle	animal organ regeneration,cellular response to amino acid starvation,cellular response to gamma radiation,cellular response to heat,cellular response to UV-B,DNA damage response, signal transduction by p53 class mediator resulting in transcription of p21 class mediator,heart development,intestinal epithelial cell maturation,intrinsic apoptotic signaling pathway in response to DNA damage by p53 cl…
P-hsa04068-44	FoxO signaling pathway: CDKN1B	Y	Y							Y	3	1	Cell cycle	autophagic cell death,cell cycle arrest,cellular response to lithium ion,DNA damage response, signal transduction by p53 class mediator resulting in cell cycle arrest,G1/S transition of mitotic cell cycle,heart development,mitotic cell cycle arrest,negative regulation of cardiac muscle tissue regeneration,negative regulation of cell cycle,negative regulation of cell growth,negative regulation of …
P-hsa04068-45	FoxO signaling pathway: RBL2		Y			Y					2	1	Cell cycle, Transcription regulation, Transcription	cell differentiation,chromatin organization,DNA damage response, signal transduction by p53 class mediator resulting in cell cycle arrest,negative regulation of G1/S transition of mitotic cell cycle,negative regulation of gene expression,regulation of cell division,regulation of lipid kinase activity,regulation of mitotic cell cycle,regulation of transcription by RNA polymerase II
P-hsa04068-46	FoxO signaling pathway: PLK4	Y	Y					Y	Y		4	1	Cell cycle, Apoptosis, DNA damage, Cell division, Mitosis	centriole replication,ciliary basal body-plasma membrane docking,de novo centriole assembly involved in multi-ciliated epithelial cell differentiation,G2/M transition of mitotic cell cycle,mitotic cell cycle,positive regulation of centriole replication,protein phosphorylation,regulation of cytokinesis,regulation of G2/M transition of mitotic cell cycle,trophoblast giant cell differentiation,ATP b…
P-hsa04068-47	FoxO signaling pathway: GADD45G	Y	Y					Y		Y	4	1	Apoptosis, Differentiation, Cell cycle, DNA damage, Growth arrest	activation of MAPKKK activity,apoptotic process,cell differentiation,multicellular organism development,positive regulation of apoptotic process,positive regulation of cold-induced thermogenesis,positive regulation of JNK cascade,positive regulation of p38MAPK cascade,regulation of cell cycle,activation of MAPKKK activity,apoptotic process,cell cycle arrest,cellular response to ionizing radiation…
P-hsa04068-48	FoxO signaling pathway: FASLG	Y		Y			Y		Y	Y	5	1	Apoptosis, Transcription regulation, Transcription	activation of cysteine-type endopeptidase activity involved in apoptotic process,apoptotic process,apoptotic signaling pathway,cell-cell signaling,cellular chloride ion homeostasis,cellular response to interferon-gamma,cytokine-mediated signaling pathway,endosomal lumen acidification,extrinsic apoptotic signaling pathway,extrinsic apoptotic signaling pathway via death domain receptors,inflammator…
P-hsa04068-49	FoxO signaling pathway: BCL2L11	Y	Y					Y	Y	Y	5	1	Apoptosis	activation of cysteine-type endopeptidase activity involved in apoptotic process,apoptotic process,apoptotic process involved in embryonic digit morphogenesis,B cell apoptotic process,B cell homeostasis,brain development,cell-matrix adhesion,cellular response to amyloid-beta,cellular response to estradiol stimulus,cellular response to glucocorticoid stimulus,developmental pigmentation,ear develop…
P-hsa04068-50	FoxO signaling pathway: TNFSF10	Y								y	2	1		activation of cysteine-type endopeptidase activity involved in apoptotic process,apoptotic process,cell surface receptor signaling pathway,cell-cell signaling,immune response,male gonad development,negative regulation of extrinsic apoptotic signaling pathway via death domain receptors,positive regulation of apoptotic process,positive regulation of cysteine-type endopeptidase activity involved in …
P-hsa04068-51	FoxO signaling pathway: BCL6	Y	Y	Y					Y	Y	5	1	Inflammatory response, Transcription regulation, Transcription, Immunity	actin cytoskeleton organization,B cell differentiation,cell morphogenesis,cellular response to DNA damage stimulus,cytokine-mediated signaling pathway,erythrocyte development,germinal center formation,inflammatory response,negative regulation of B cell apoptotic process,negative regulation of cell growth,negative regulation of cell population proliferation,negative regulation of cell-matrix adhes…
P-hsa04068-66	FoxO signaling pathway: BNIP3	Y				Y	Y	Y	Y	y	6	1	Apoptosis, Host-virus interaction	apoptotic process,autophagic cell death,autophagy of mitochondrion,brown fat cell differentiation,cardiac muscle cell apoptotic process,cell death,cellular response to cobalt ion,cellular response to hydrogen peroxide,cellular response to hypoxia,cellular response to mechanical stimulus,cerebral cortex development,defense response to virus,granzyme-mediated programmed cell death signaling pathway…
P-hsa04068-68	FoxO signaling pathway: ATG12					Y					1	1	Autophagy, Ubl conjugation pathway, Innate immunity, Immunity	autophagosome assembly,autophagy of mitochondrion,autophagy of nucleus,C-terminal protein lipidation,macroautophagy,viral process
P-hsa04068-67	FoxO signaling pathway: GABARAP	Y							Y		2	1	Autophagy, Apoptosis, Protein transport, Transport	autophagosome assembly,autophagosome maturation,autophagy of mitochondrion,cellular response to nitrogen starvation,chemical synaptic transmission,extrinsic apoptotic signaling pathway via death domain receptors,macroautophagy,microtubule cytoskeleton organization,protein targeting,autophagosome assembly,autophagosome maturation,autophagy,autophagy of mitochondrion,cellular response to nitrogen s…
P-hsa04068-52	FoxO signaling pathway: CAT	Y			Y	Y		Y		Y	5	1	Detoxification, Hydrogen peroxide	aerobic respiration,aging,cellular response to growth factor stimulus,cellular response to oxidative stress,cholesterol metabolic process,hemoglobin metabolic process,hydrogen peroxide catabolic process,negative regulation of apoptotic process,negative regulation of NF-kappaB transcription factor activity,neutrophil degranulation,osteoblast differentiation,positive regulation of cell division,pos…
P-hsa04068-53	FoxO signaling pathway: SOD2	Y	Y			Y		Y	Y	y	6	1		acetylcholine-mediated vasodilation involved in regulation of systemic arterial blood pressure,age-dependent response to reactive oxygen species,cellular response to ethanol,cellular response to oxidative stress,detection of oxygen,erythrophore differentiation,glutathione metabolic process,heart development,hemopoiesis,hydrogen peroxide biosynthetic process,interleukin-12-mediated signaling pathw…
P-hsa04068-54	FoxO signaling pathway: GADD45G*	Y	Y					Y		Y	4	1	Apoptosis, Differentiation, Cell cycle, DNA damage, Growth arrest	activation of MAPKKK activity,apoptotic process,cell differentiation,multicellular organism development,positive regulation of apoptotic process,positive regulation of cold-induced thermogenesis,positive regulation of JNK cascade,positive regulation of p38MAPK cascade,regulation of cell cycle,activation of MAPKKK activity,apoptotic process,cell cycle arrest,cellular response to ionizing radiation…
P-hsa04068-55	FoxO signaling pathway: ATM	Y	Y						Y	Y	4	1	Cell cycle, DNA damage	brain development,cellular response to retinoic acid,determination of adult lifespan,DNA damage checkpoint,double-strand break repair via homologous recombination,female meiotic nuclear division,heart development,histone phosphorylation,immunoglobulin production,intrinsic apoptotic signaling pathway in response to DNA damage,lipoprotein catabolic process,male meiotic nuclear division,meiotic telo…
P-hsa04068-13	FoxO signaling pathway: PCK1					Y	Y			Y	3	1	Gluconeogenesis	aging,cellular response to cAMP,cellular response to dexamethasone stimulus,cellular response to fructose stimulus,cellular response to glucagon stimulus,cellular response to glucose stimulus,cellular response to hypoxia,cellular response to insulin stimulus,cellular response to interleukin-1,cellular response to potassium ion starvation,cellular response to retinoic acid,cellular response to tum…
P-hsa04068-14	FoxO signaling pathway: G6PC									Y	1	1	Gluconeogenesis	cellular response to insulin stimulus,cholesterol homeostasis,gluconeogenesis,glucose 6-phosphate metabolic process,glucose homeostasis,glucose-6-phosphate transport,glycogen catabolic process,glycogen metabolic process,multicellular organism growth,phosphorylated carbohydrate dephosphorylation,regulation of gene expression,response to carbohydrate,response to food,response to resveratrol,steroid…
P-hsa04068-56	FoxO signaling pathway: BCL6*	Y	Y	Y					Y	Y	5	1	Inflammatory response, Transcription regulation, Transcription, Immunity	actin cytoskeleton organization,B cell differentiation,cell morphogenesis,cellular response to DNA damage stimulus,cytokine-mediated signaling pathway,erythrocyte development,germinal center formation,inflammatory response,negative regulation of B cell apoptotic process,negative regulation of cell growth,negative regulation of cell population proliferation,negative regulation of cell-matrix adhes…
P-hsa04068-57	FoxO signaling pathway: IL7R	Y								Y	2	1		B cell proliferation,cell morphogenesis,cell surface receptor signaling pathway,defense response to Gram-positive bacterium,homeostasis of number of cells,immune response,immunoglobulin production,interleukin-7-mediated signaling pathway,lymph node development,membrane organization,negative regulation of T cell apoptotic process,negative regulation of T cell mediated cytotoxicity,positive regulat…
P-hsa04068-58	FoxO signaling pathway: KLF2						Y	Y		Y	3	1	Transcription regulation, Transcription	cell morphogenesis,cellular response to cycloheximide,cellular response to fluid shear stress,cellular response to hydrogen peroxide,cellular response to interleukin-1,cellular response to laminar fluid shear stress,cellular response to peptide,cellular response to tumor necrosis factor,cellular stress response to acid chemical,erythrocyte maturation,in utero embryonic development,multicellular o…
P-hsa04068-59	FoxO signaling pathway: S1PR1								Y	Y	2	1	Angiogenesis, Chemotaxis	actin cytoskeleton reorganization,adenylate cyclase-activating G protein-coupled receptor signaling pathway,adenylate cyclase-inhibiting G protein-coupled receptor signaling pathway,angiogenesis,blood vessel maturation,brain development,cardiac muscle tissue growth involved in heart morphogenesis,cell adhesion,cell migration,chemotaxis,cytokine-mediated signaling pathway,endothelial cell differen…
P-hsa04068-60	FoxO signaling pathway: RAG1	Y								Y	2	1	DNA recombination, Ubl conjugation pathway	adaptive immune response,B cell differentiation,DNA recombination,histone monoubiquitination,immune response,negative regulation of cysteine-type endopeptidase activity involved in apoptotic process,negative regulation of thymocyte apoptotic process,positive regulation of T cell differentiation,pre-B cell allelic exclusion,protein autoubiquitination,regulation of behavioral fear response,T cell d…
P-hsa04068-88	FoxO signaling pathway: FBXO32								Y		1	1	Ubl conjugation pathway	cellular response to dexamethasone stimulus,post-translational protein modification,protein polyubiquitination,protein ubiquitination,response to denervation involved in regulation of muscle adaptation,protein ubiquitination
P-hsa04071-1	Sphingolipid signaling pathway: MAPK1	Y	Y		Y		Y	Y	Y	Y	7	1	Apoptosis, Host-virus interaction, Cell cycle, Transcription regulation, Transcription	activation of MAPK activity,activation of MAPKK activity,aging,apoptotic process,axon guidance,B cell receptor signaling pathway,Bergmann glial cell differentiation,cardiac neural crest cell development involved in heart development,caveolin-mediated endocytosis,cell cycle,cell surface receptor signaling pathway,cellular response to amino acid starvation,cellular response to cadmium ion,cellular …
P-hsa04072-3	Phospholipase D signaling pathway: MAPK1	Y	Y		Y		Y	Y	Y	Y	7	1	Host-virus interaction, Apoptosis, Cell cycle, Transcription regulation, Transcription	activation of MAPK activity,activation of MAPKK activity,aging,apoptotic process,axon guidance,B cell receptor signaling pathway,Bergmann glial cell differentiation,cardiac neural crest cell development involved in heart development,caveolin-mediated endocytosis,cell cycle,cell surface receptor signaling pathway,cellular response to amino acid starvation,cellular response to cadmium ion,cellular …
P-hsa04072-57	Phospholipase D signaling pathway: Sphingosine 1-phosphate										0	0		NAD+ kinase activity
P-hsa04072-36	Phospholipase D signaling pathway: MTOR	Y			Y	Y			Y	Y	5	1		'de novo' pyrimidine nucleobase biosynthetic process,activation of protein kinase B activity,anoikis,brain development,cardiac muscle cell development,cardiac muscle contraction,cell aging,cell cycle arrest,cellular response to amino acid starvation,cellular response to amino acid stimulus,cellular response to hypoxia,cellular response to leucine,cellular response to leucine starvation,cellular r…
P-hsa04150-31	mTOR signaling pathway: EIF4E								Y	y	2	1	Initiation factor, Protein biosynthesis, Translation regulation, Host-virus interaction	behavioral fear response,cellular response to dexamethasone stimulus,G1/S transition of mitotic cell cycle,lung development,mRNA export from nucleus,negative regulation of neuron differentiation,negative regulation of translation,positive regulation of mitotic cell cycle,regulation of translation,regulation of translation at postsynapse, modulating synaptic transmission,RNA export from nucleus,st…
P-hsa04150-56	mTOR signaling pathway: EIF4B	Y									1	1	Initiation factor, Protein biosynthesis	eukaryotic translation initiation factor 4F complex assembly
P-hsa04150-33	mTOR signaling pathway: RPS6	Y								Y	2	1		activation-induced cell death of T cells,erythrocyte development,G1/S transition of mitotic cell cycle,gastrulation,glucose homeostasis,mammalian oogenesis stage,negative regulation of apoptotic process,placenta development,ribosomal small subunit biogenesis,rRNA processing,T cell differentiation in thymus,T cell proliferation involved in immune response,translation
P-hsa04151-34	PI3K-Akt signaling pathway: GYS1									y	1	1	Glycogen biosynthesis	glycogen biosynthetic process,heart development,generation of precursor metabolites and energy,glycogen biosynthetic process,response to glucose
P-hsa04151-24	PI3K-Akt signaling pathway: MYC	Y	Y					Y		Y	4	1	Transcription regulation, Transcription	branching involved in ureteric bud morphogenesis,cell cycle arrest,cellular iron ion homeostasis,cellular response to DNA damage stimulus,cellular response to drug,cellular response to UV,chromatin remodeling,chromosome organization,energy reserve metabolic process,fibroblast apoptotic process,MAPK cascade,negative regulation of apoptotic process,negative regulation of cell division,negative regu…
P-hsa04151-35	PI3K-Akt signaling pathway: CCND1		Y			Y				y	3	1	Cell cycle, Cell division, DNA damage, Transcription regulation, Transcription	cell division,cellular response to DNA damage stimulus,cytokine-mediated signaling pathway,endoplasmic reticulum unfolded protein response,fat cell differentiation,G1/S transition of mitotic cell cycle,lactation,Leydig cell differentiation,liver regeneration,mammary gland alveolus development,mammary gland epithelial cell proliferation,mitotic cell cycle phase transition,mitotic G1 DNA damage che…
P-hsa04151-25	PI3K-Akt signaling pathway: CDKN1B	Y	Y							Y	3	1	Cell cycle	autophagic cell death,cell cycle arrest,cellular response to lithium ion,DNA damage response, signal transduction by p53 class mediator resulting in cell cycle arrest,G1/S transition of mitotic cell cycle,heart development,mitotic cell cycle arrest,negative regulation of cardiac muscle tissue regeneration,negative regulation of cell cycle,negative regulation of cell growth,negative regulation of …
P-hsa04151-26	PI3K-Akt signaling pathway: RBL2		Y			Y					2	1	Cell cycle, Transcription regulation, Transcription	cell differentiation,chromatin organization,DNA damage response, signal transduction by p53 class mediator resulting in cell cycle arrest,negative regulation of G1/S transition of mitotic cell cycle,negative regulation of gene expression,regulation of cell division,regulation of lipid kinase activity,regulation of mitotic cell cycle,regulation of transcription by RNA polymerase II
P-hsa04151-36	PI3K-Akt signaling pathway: PCK1					Y	Y			Y	3	1	Gluconeogenesis	aging,cellular response to cAMP,cellular response to dexamethasone stimulus,cellular response to fructose stimulus,cellular response to glucagon stimulus,cellular response to glucose stimulus,cellular response to hypoxia,cellular response to insulin stimulus,cellular response to interleukin-1,cellular response to potassium ion starvation,cellular response to retinoic acid,cellular response to tum…
P-hsa04151-37	PI3K-Akt signaling pathway: G6PC									Y	1	1	Gluconeogenesis	cellular response to insulin stimulus,cholesterol homeostasis,gluconeogenesis,glucose 6-phosphate metabolic process,glucose homeostasis,glucose-6-phosphate transport,glycogen catabolic process,glycogen metabolic process,multicellular organism growth,phosphorylated carbohydrate dephosphorylation,regulation of gene expression,response to carbohydrate,response to food,response to resveratrol,steroid…
P-hsa04151-27	PI3K-Akt signaling pathway: FASLG	Y		Y			Y		Y	Y	5	1	Apoptosis, Transcription regulation, Transcription	activation of cysteine-type endopeptidase activity involved in apoptotic process,apoptotic process,apoptotic signaling pathway,cell-cell signaling,cellular chloride ion homeostasis,cellular response to interferon-gamma,cytokine-mediated signaling pathway,endosomal lumen acidification,extrinsic apoptotic signaling pathway,extrinsic apoptotic signaling pathway via death domain receptors,inflammator…
P-hsa04151-28	PI3K-Akt signaling pathway: BCL2L11	Y	Y					Y	Y	Y	5	1	Apoptosis	activation of cysteine-type endopeptidase activity involved in apoptotic process,apoptotic process,apoptotic process involved in embryonic digit morphogenesis,B cell apoptotic process,B cell homeostasis,brain development,cell-matrix adhesion,cellular response to amyloid-beta,cellular response to estradiol stimulus,cellular response to glucocorticoid stimulus,developmental pigmentation,ear develop…
P-hsa04151-32	PI3K-Akt signaling pathway: BCL2L1	Y	Y					Y			3	1	Apoptosis, Endocytosis	apoptotic mitochondrial changes,cytokine-mediated signaling pathway,defense response to virus,endocytosis,extrinsic apoptotic signaling pathway in absence of ligand,intrinsic apoptotic signaling pathway in response to DNA damage,mitotic cell cycle checkpoint,negative regulation of anoikis,negative regulation of apoptotic process,negative regulation of autophagy,negative regulation of endoplasmic …
P-hsa04151-103	PI3K-Akt signaling pathway: BCL2*	Y	Y					Y	Y	Y	5	1	Apoptosis	actin filament organization,axon regeneration,axonogenesis,B cell homeostasis,B cell lineage commitment,behavioral fear response,branching involved in ureteric bud morphogenesis,CD8-positive, alpha-beta T cell lineage commitment,cell aging,cell population proliferation,cell-cell adhesion,cellular response to glucose starvation,cellular response to hypoxia,cellular response to organic substance,co…
P-hsa04151-33	PI3K-Akt signaling pathway: TP53	Y	Y				Y	Y	Y	Y	6	1	Cell cycle, Apoptosis, Host-virus interaction, Necrosis, Biological rhythms, Transcription regulation, Transcription	B cell lineage commitment,cardiac septum morphogenesis,cell aging,cellular response to gamma radiation,cellular response to UV-C,cerebellum development,chromosome organization,circadian behavior,determination of adult lifespan,DNA damage response, signal transduction by p53 class mediator resulting in cell cycle arrest,DNA damage response, signal transduction by p53 class mediator resulting in tr…
P-hsa04151-98	PI3K-Akt signaling pathway: BCL2L1*	Y	Y					Y			3	1	Apoptosis, Endocytosis	apoptotic mitochondrial changes,cytokine-mediated signaling pathway,defense response to virus,endocytosis,extrinsic apoptotic signaling pathway in absence of ligand,intrinsic apoptotic signaling pathway in response to DNA damage,mitotic cell cycle checkpoint,negative regulation of anoikis,negative regulation of apoptotic process,negative regulation of autophagy,negative regulation of endoplasmic …
P-hsa04151-99	PI3K-Akt signaling pathway: MYB	Y							Y	Y	3	1	Transcription regulation, Transcription	cellular response to hydrogen peroxide,cellular response to retinoic acid,chromatin remodeling,mitotic cell cycle,negative regulation of transcription by RNA polymerase II,negative regulation of transcription, DNA-templated,positive regulation of collagen biosynthetic process,positive regulation of glial cell proliferation,positive regulation of hepatic stellate cell activation,positive regulatio…
P-hsa04151-105 62	PI3K-Akt signaling pathway: CCND1 CDK2	Y	Y			Y			Y	Y	5	1	Cell cycle, Cell division, DNA damage, Transcription regulation, Transcription, Meiosis, Mitosis, DNA repair, Differentiation	cell division,cellular response to DNA damage stimulus,cytokine-mediated signaling pathway,endoplasmic reticulum unfolded protein response,fat cell differentiation,G1/S transition of mitotic cell cycle,lactation,Leydig cell differentiation,liver regeneration,mammary gland alveolus development,mammary gland epithelial cell proliferation,mitotic cell cycle phase transition,mitotic G1 DNA damage che…
P-hsa04151-73	PI3K-Akt signaling pathway: MAPK1	Y	Y		Y		Y	Y	Y	Y	7	1	Cell cycle, Apoptosis, Host-virus interaction, Transcription regulation, Transcription	activation of MAPK activity,activation of MAPKK activity,aging,apoptotic process,axon guidance,B cell receptor signaling pathway,Bergmann glial cell differentiation,cardiac neural crest cell development involved in heart development,caveolin-mediated endocytosis,cell cycle,cell surface receptor signaling pathway,cellular response to amino acid starvation,cellular response to cadmium ion,cellular …
P-hsa04151-96	PI3K-Akt signaling pathway: BCL2	Y	Y					Y	Y	Y	5	1	Apoptosis	actin filament organization,axon regeneration,axonogenesis,B cell homeostasis,B cell lineage commitment,behavioral fear response,branching involved in ureteric bud morphogenesis,CD8-positive, alpha-beta T cell lineage commitment,cell aging,cell population proliferation,cell-cell adhesion,cellular response to glucose starvation,cellular response to hypoxia,cellular response to organic substance,co…
P-hsa04151-97	PI3K-Akt signaling pathway: MCL1	Y								y	2	1	Apoptosis, Differentiation	apoptotic process,cell differentiation,multicellular organism development,regulation of apoptotic process
P-hsa04151-109	PI3K-Akt signaling pathway: RXRA		Y								1	1	Host-virus interaction, Transcription regulation, Transcription	DNA-binding transcription factor activity,sequence-specific DNA binding,steroid hormone receptor activity,zinc ion binding
P-hsa04151-110	PI3K-Akt signaling pathway: BCL2**	Y	Y					Y	Y	Y	5	1	Apoptosis	actin filament organization,axon regeneration,axonogenesis,B cell homeostasis,B cell lineage commitment,behavioral fear response,branching involved in ureteric bud morphogenesis,CD8-positive, alpha-beta T cell lineage commitment,cell aging,cell population proliferation,cell-cell adhesion,cellular response to glucose starvation,cellular response to hypoxia,cellular response to organic substance,co…
P-hsa04151-2	PI3K-Akt signaling pathway: EIF4E								Y	y	2	1	Translation regulation, Initiation factor, Protein biosynthesis, Host-virus interaction	behavioral fear response,cellular response to dexamethasone stimulus,G1/S transition of mitotic cell cycle,lung development,mRNA export from nucleus,negative regulation of neuron differentiation,negative regulation of translation,positive regulation of mitotic cell cycle,regulation of translation,regulation of translation at postsynapse, modulating synaptic transmission,RNA export from nucleus,st…
P-hsa04151-5	PI3K-Akt signaling pathway: EIF4B	Y									1	1	Initiation factor, Protein biosynthesis	eukaryotic translation initiation factor 4F complex assembly
P-hsa04151-4	PI3K-Akt signaling pathway: RPS6	Y								Y	2	1		activation-induced cell death of T cells,erythrocyte development,G1/S transition of mitotic cell cycle,gastrulation,glucose homeostasis,mammalian oogenesis stage,negative regulation of apoptotic process,placenta development,ribosomal small subunit biogenesis,rRNA processing,T cell differentiation in thymus,T cell proliferation involved in immune response,translation
P-hsa04151-51	PI3K-Akt signaling pathway: NOS3	Y						Y	Y	Y	4	1	Translation regulation, Oogenesis, Spermatogenesis, Differentiation	angiogenesis,aortic valve morphogenesis,arginine catabolic process,blood vessel remodeling,cell redox homeostasis,endocardial cushion morphogenesis,endothelial cell migration,homeostasis of number of cells within a tissue,in utero embryonic development,lipopolysaccharide-mediated signaling pathway,lung development,mitochondrion organization,negative regulation of biomineral tissue development,neg…
P-hsa04151-63	PI3K-Akt signaling pathway: CASP9	Y	Y								2	1	Apoptosis	activation of cysteine-type endopeptidase activity involved in apoptotic process,activation of cysteine-type endopeptidase activity involved in apoptotic process by cytochrome c,apoptotic process,cellular response to DNA damage stimulus,cellular response to UV,extrinsic apoptotic signaling pathway in absence of ligand,intrinsic apoptotic signaling pathway in response to DNA damage,platelet format…
P-hsa04151-100	PI3K-Akt signaling pathway: PRKCA	Y							Y	Y	3	1	Apoptosis, Angiogenesis, Cell adhesion	angiogenesis,apoptotic signaling pathway,axon guidance,cell adhesion,desmosome assembly,ERBB2 signaling pathway,histone H3-T6 phosphorylation,intracellular signal transduction,mitotic nuclear envelope disassembly,negative regulation of glial cell apoptotic process,peptidyl-serine phosphorylation,peptidyl-threonine phosphorylation,platelet activation,positive regulation of adenylate cyclase-activa…
P-hsa04151-101	PI3K-Akt signaling pathway: PKN3	Y								y	2	1	Transcription regulation, Transcription, Cell cycle, Apoptosis, Cell division, Cell adhesion	signal transduction,activation of JUN kinase activity,B cell apoptotic process,B cell homeostasis,epithelial cell migration,histone H3-T11 phosphorylation,hyperosmotic response,intracellular signal transduction,negative regulation of B cell proliferation,negative regulation of protein kinase activity,peptidyl-serine phosphorylation,protein phosphorylation,regulation of cell motility,regulation of…
P-hsa04151-102	PI3K-Akt signaling pathway: C8orf44-SGK3	Y	Y					Y	Y	Y	5	1	Apoptosis, Stress response	ATP binding,phosphatidylinositol binding,protein serine/threonine kinase activity,intracellular signal transduction,ion transmembrane transport,peptidyl-serine phosphorylation,positive regulation of transporter activity,protein phosphorylation,regulation of cell growth,regulation of cell population proliferation,response to oxidative stress,ATP binding,phosphatidylinositol binding,protein serine/…
P-hsa04210-119	Apoptosis: BCL2*	Y	Y					Y	Y	Y	5	1	Apoptosis	actin filament organization,axon regeneration,axonogenesis,B cell homeostasis,B cell lineage commitment,behavioral fear response,branching involved in ureteric bud morphogenesis,CD8-positive, alpha-beta T cell lineage commitment,cell aging,cell population proliferation,cell-cell adhesion,cellular response to glucose starvation,cellular response to hypoxia,cellular response to organic substance,co…
P-hsa04211-23	Longevity regulating pathway - mammal: SOD2	Y	Y			Y		Y	Y	y	6	1		acetylcholine-mediated vasodilation involved in regulation of systemic arterial blood pressure,age-dependent response to reactive oxygen species,cellular response to ethanol,cellular response to oxidative stress,detection of oxygen,erythrophore differentiation,glutathione metabolic process,heart development,hemopoiesis,hydrogen peroxide biosynthetic process,interleukin-12-mediated signaling pathw…
P-hsa04211-56	Longevity regulating pathway - mammal: CAT	Y			Y	Y		Y		Y	5	1	Detoxification, Hydrogen peroxide	aerobic respiration,aging,cellular response to growth factor stimulus,cellular response to oxidative stress,cholesterol metabolic process,hemoglobin metabolic process,hydrogen peroxide catabolic process,negative regulation of apoptotic process,negative regulation of NF-kappaB transcription factor activity,neutrophil degranulation,osteoblast differentiation,positive regulation of cell division,pos…
P-hsa04211-57	Longevity regulating pathway - mammal: ATG5	Y				Y		Y		y	4	1	Autophagy, Apoptosis, Innate immunity, Immunity	aggrephagy,antigen processing and presentation of endogenous antigen,autophagy of mitochondrion,blood vessel remodeling,cellular response to nitrosative stress,cellular response to starvation,heart contraction,negative regulation of apoptotic process,negative regulation of histone H4-K16 acetylation,negative regulation of phagocytosis,negative regulation of protein ubiquitination,negative regulat…
P-hsa04211-29	Longevity regulating pathway - mammal: EIF4E								Y	y	2	1	Translation regulation, Initiation factor, Host-virus interaction, Protein biosynthesis	behavioral fear response,cellular response to dexamethasone stimulus,G1/S transition of mitotic cell cycle,lung development,mRNA export from nucleus,negative regulation of neuron differentiation,negative regulation of translation,positive regulation of mitotic cell cycle,regulation of translation,regulation of translation at postsynapse, modulating synaptic transmission,RNA export from nucleus,st…
P-hsa04211-2	Longevity regulating pathway - mammal: RPS6KB1	Y				Y	Y			Y	4	1	Translation regulation, Apoptosis, Cell cycle	aging,apoptotic process,behavioral fear response,cell migration,cellular response to dexamethasone stimulus,cellular response to growth factor stimulus,cellular response to insulin stimulus,cellular response to interferon-gamma,G1/S transition of mitotic cell cycle,germ cell development,intracellular signal transduction,long-chain fatty acid import into cell,long-term memory,negative regulation o…
P-hsa04211-43 59 60 61	Longevity regulating pathway - mammal: ULK3 RB1CC1 ATG13 ATG101	Y							Y	y	3	1	Autophagy, Neurogenesis, Cell cycle, Transcription regulation, Transcription	autophagy,autophagy,axon extension,cellular response to nutrient levels,macroautophagy,negative regulation of protein-containing complex assembly,neuron projection development,neuron projection regeneration,peptidyl-serine phosphorylation,peptidyl-threonine phosphorylation,positive regulation by symbiont of host autophagy,positive regulation of autophagosome assembly,positive regulation of autoph…
P-hsa04211-62	Longevity regulating pathway - mammal: EHMT2									Y	1	1		histone-lysine N-methyltransferase activity,p53 binding,zinc ion binding,chromatin organization,DNA methylation,histone methylation,negative regulation of G0 to G1 transition,negative regulation of transcription by RNA polymerase II,negative regulation of transcription, DNA-templated,peptidyl-lysine dimethylation,peptidyl-lysine monomethylation,positive regulation of cold-induced thermogenesis,re…
P-hsa04340-13	Hedgehog signaling pathway: GLI1*	Y				Y			Y	Y	4	1	Transcription regulation, Transcription, Differentiation	pituitary gland development,regulation of transcription by RNA polymerase II,smoothened signaling pathway,anterior/posterior pattern specification,axon guidance,branching morphogenesis of an epithelial tube,cellular response to organic cyclic compound,cellular response to virus,cerebellar cortex morphogenesis,chondrocyte differentiation,cochlea morphogenesis,developmental growth,embryonic digesti…
P-hsa04340-14	Hedgehog signaling pathway: PTCH1					Y			Y	Y	3	1		animal organ morphogenesis,brain development,branching involved in ureteric bud morphogenesis,cell differentiation involved in kidney development,cell fate determination,cell proliferation involved in metanephros development,cellular response to cholesterol,commissural neuron axon guidance,dorsal/ventral pattern formation,embryonic limb morphogenesis,embryonic organ development,epidermal cell fat…
P-hsa04340-15	Hedgehog signaling pathway: HHIP	Y								Y	2	1		dorsal/ventral pattern formation,epithelial tube branching involved in lung morphogenesis,negative regulation of apoptotic process,negative regulation of signal transduction,negative regulation of smoothened signaling pathway,neuroblast proliferation,regulation of fibroblast growth factor receptor signaling pathway,signal transduction,skeletal system morphogenesis
P-hsa04340-49	Hedgehog signaling pathway: CCND1	Y	Y			Y				y	4	1	Cell division, Transcription regulation, Cell cycle, Transcription, DNA damage	cell division,cellular response to DNA damage stimulus,cytokine-mediated signaling pathway,endoplasmic reticulum unfolded protein response,fat cell differentiation,G1/S transition of mitotic cell cycle,lactation,Leydig cell differentiation,liver regeneration,mammary gland alveolus development,mammary gland epithelial cell proliferation,mitotic cell cycle phase transition,mitotic G1 DNA damage che…
P-hsa04340-50	Hedgehog signaling pathway: BCL2	Y	Y					Y	Y	Y	5	1	Apoptosis	actin filament organization,axon regeneration,axonogenesis,B cell homeostasis,B cell lineage commitment,behavioral fear response,branching involved in ureteric bud morphogenesis,CD8-positive, alpha-beta T cell lineage commitment,cell aging,cell population proliferation,cell-cell adhesion,cellular response to glucose starvation,cellular response to hypoxia,cellular response to organic substance,co…
P-hsa04340-20 22	Hedgehog signaling pathway: GLI1 SUFU*	Y				Y			Y	Y	4	1	Transcription regulation, Transcription, Differentiation	pituitary gland development,regulation of transcription by RNA polymerase II,smoothened signaling pathway,anterior/posterior pattern specification,axon guidance,branching morphogenesis of an epithelial tube,cellular response to organic cyclic compound,cellular response to virus,cerebellar cortex morphogenesis,chondrocyte differentiation,cochlea morphogenesis,developmental growth,embryonic digesti…
P-hsa04340-40	Hedgehog signaling pathway: SUFU					Y			Y	y	3	1		aorta development,coronary vasculature development,cytoplasmic sequestering of transcription factor,heart looping,multicellular organism development,negative regulation of DNA-binding transcription factor activity,negative regulation of osteoblast differentiation,negative regulation of protein import into nucleus,negative regulation of smoothened signaling pathway,negative regulation of smoothene…
P-hsa04360-59	Axon guidance: MAPK1*	Y	Y		Y		Y	Y	Y	Y	7	1	Apoptosis, Cell cycle, Host-virus interaction, Transcription regulation, Transcription	activation of MAPK activity,activation of MAPKK activity,aging,apoptotic process,axon guidance,B cell receptor signaling pathway,Bergmann glial cell differentiation,cardiac neural crest cell development involved in heart development,caveolin-mediated endocytosis,cell cycle,cell surface receptor signaling pathway,cellular response to amino acid starvation,cellular response to cadmium ion,cellular …
P-hsa04360-108	Axon guidance: CFL1	Y								Y	2	1		actin cytoskeleton organization,actin filament depolymerization,actin filament fragmentation,actin filament severing,cell motility,cytoskeleton organization,establishment of spindle localization,interleukin-12-mediated signaling pathway,negative regulation of apoptotic process,positive regulation by host of viral process,positive regulation of embryonic development,regulation of cell morphogenesi…
P-hsa04360-21	Axon guidance: PAK4	Y	Y						Y	Y	4	1	Apoptosis, Exocytosis, Transcription regulation, Transcription, Host-virus interaction, Growth regulation	cellular response to organic cyclic compound,dendritic spine development,actin cytoskeleton reorganization,activation of protein kinase activity,apoptotic process,branching morphogenesis of an epithelial tube,cell migration,cellular response to DNA damage stimulus,cellular response to insulin stimulus,cerebellum development,chromatin remodeling,ephrin receptor signaling pathway,establishment of c…
P-hsa04360-114	Axon guidance: RAF1										0	0		intracellular signal transduction
P-hsa04360-117	Axon guidance: CFL1*	Y								Y	2	1		actin cytoskeleton organization,actin filament depolymerization,actin filament fragmentation,actin filament severing,cell motility,cytoskeleton organization,establishment of spindle localization,interleukin-12-mediated signaling pathway,negative regulation of apoptotic process,positive regulation by host of viral process,positive regulation of embryonic development,regulation of cell morphogenesi…
P-hsa04370-15	VEGF signaling pathway: PLA2G4B			Y		Y					2	1	Lipid degradation, Lipid metabolism	arachidonic acid metabolic process,calcium-mediated signaling,glycerophospholipid catabolic process,inflammatory response,IRE1-mediated unfolded protein response,parturition,phosphatidic acid biosynthetic process,phosphatidylcholine acyl-chain remodeling,phosphatidylethanolamine acyl-chain remodeling,phosphatidylglycerol acyl-chain remodeling,phosphatidylserine acyl-chain remodeling,phospholipid …
P-hsa04530-20 31	Tight junction: ACTB MLLT4								Y	Y	2	1	Cell adhesion	adherens junction assembly,apical protein localization,ATP-dependent chromatin remodeling,axonogenesis,cell junction assembly,cell motility,cellular response to cytochalasin B,ephrin receptor signaling pathway,establishment or maintenance of cell polarity,Fc-gamma receptor signaling pathway involved in phagocytosis,maintenance of blood-brain barrier,membrane organization,morphogenesis of a polari…
P-hsa04530-5 11 31	Tight junction: IGSF5 TJP1 MLLT4			Y					Y	Y	3	1	Host-virus interaction, Cell adhesion, Angiogenesis	cell-cell adhesion,actomyosin structure organization,bicellular tight junction assembly,cell-cell adhesion,cellular response to mechanical stimulus,establishment of endothelial intestinal barrier,extracellular matrix organization,inflammatory response,intestinal absorption,leukocyte cell-cell adhesion,leukocyte migration,maintenance of blood-brain barrier,memory T cell extravasation,negative regu…
P-hsa04540-18 19	Gap junction: GJA1 GJA1***	Y		Y				Y	Y	Y	5	1		apoptotic process,ATP transport,atrial cardiac muscle cell action potential,bone development,bone remodeling,cell communication by electrical coupling,cell communication by electrical coupling involved in cardiac conduction,cell-cell signaling,cellular protein localization,cellular response to amyloid-beta,cellular response to mechanical stimulus,cellular response to parathyroid hormone stimulus,…
P-hsa04540-14 16	Gap junction: GJA1 GJA1	Y		Y				Y	Y	Y	5	1		apoptotic process,ATP transport,atrial cardiac muscle cell action potential,bone development,bone remodeling,cell communication by electrical coupling,cell communication by electrical coupling involved in cardiac conduction,cell-cell signaling,cellular protein localization,cellular response to amyloid-beta,cellular response to mechanical stimulus,cellular response to parathyroid hormone stimulus,…
P-hsa04540-14 15	Gap junction: GJA1 GJA1*	Y		Y				Y	Y	Y	5	1		apoptotic process,ATP transport,atrial cardiac muscle cell action potential,bone development,bone remodeling,cell communication by electrical coupling,cell communication by electrical coupling involved in cardiac conduction,cell-cell signaling,cellular protein localization,cellular response to amyloid-beta,cellular response to mechanical stimulus,cellular response to parathyroid hormone stimulus,…
P-hsa04540-14 31	Gap junction: GJA1 TJP1	Y		Y				Y	Y	Y	5	1		apoptotic process,ATP transport,atrial cardiac muscle cell action potential,bone development,bone remodeling,cell communication by electrical coupling,cell communication by electrical coupling involved in cardiac conduction,cell-cell signaling,cellular protein localization,cellular response to amyloid-beta,cellular response to mechanical stimulus,cellular response to parathyroid hormone stimulus,…
P-hsa04540-16 17	Gap junction: GJA1 GJA1**	Y		Y				Y	Y	Y	5	1		apoptotic process,ATP transport,atrial cardiac muscle cell action potential,bone development,bone remodeling,cell communication by electrical coupling,cell communication by electrical coupling involved in cardiac conduction,cell-cell signaling,cellular protein localization,cellular response to amyloid-beta,cellular response to mechanical stimulus,cellular response to parathyroid hormone stimulus,…
P-hsa04550-34	Signaling pathways regulating pluripotency of stem cells: MAPK1*	Y	Y		Y		Y	Y	Y	Y	7	1	Transcription regulation, Transcription, Apoptosis, Cell cycle, Host-virus interaction	activation of MAPK activity,activation of MAPKK activity,aging,apoptotic process,axon guidance,B cell receptor signaling pathway,Bergmann glial cell differentiation,cardiac neural crest cell development involved in heart development,caveolin-mediated endocytosis,cell cycle,cell surface receptor signaling pathway,cellular response to amino acid starvation,cellular response to cadmium ion,cellular …
P-hsa04650-15	Natural killer cell mediated cytotoxicity: TNF	Y	Y	Y	Y	Y	Y	Y	Y	Y	9	1		activation of cysteine-type endopeptidase activity involved in apoptotic process,activation of MAPK activity,activation of MAPKKK activity,astrocyte activation,cellular response to amino acid stimulus,cellular response to nicotine,cellular response to organic cyclic compound,chronic inflammatory response to antigenic stimulus,cognition,cortical actin cytoskeleton organization,cytokine-mediated si…
P-hsa04650-14	Natural killer cell mediated cytotoxicity: CSF2	Y						Y		y	3	1		cellular response to granulocyte macrophage colony-stimulating factor stimulus,cellular response to lipopolysaccharide,cytokine-mediated signaling pathway,dendritic cell differentiation,embryonic placenta development,epithelial fluid transport,histamine secretion,immune response,macrophage activation,macrophage differentiation,MAPK cascade,monocyte differentiation,myeloid cell differentiation,mye…
P-hsa04650-39	Natural killer cell mediated cytotoxicity: FAS	Y					Y	Y	Y		4	1	Apoptosis, Fatty acid biosynthesis, Fatty acid metabolism, Lipid biosynthesis, Lipid metabolism	activation of cysteine-type endopeptidase activity involved in apoptotic process,activation-induced cell death of T cells,apoptotic process,apoptotic signaling pathway,cellular response to amino acid starvation,cellular response to hyperoxia,cellular response to mechanical stimulus,extrinsic apoptotic signaling pathway,extrinsic apoptotic signaling pathway in absence of ligand,Fas signaling pathw…
P-hsa04650-40	Natural killer cell mediated cytotoxicity: TNFRSF10D	Y						Y			2	1	Apoptosis	apoptotic process,cell surface receptor signaling pathway,leukocyte migration,negative regulation of apoptotic process,regulation of apoptotic process,signal transduction,positive regulation of apoptotic process,regulation of apoptotic process,TRAIL-activated apoptotic signaling pathway,activation of cysteine-type endopeptidase activity involved in apoptotic process,activation of NF-kappaB-induci…
P-hsa04660-34	T cell receptor signaling pathway: FOS	Y		Y	Y			Y	Y	Y	6	1	Transcription regulation, Transcription	aging,cellular response to cadmium ion,cellular response to calcium ion,cellular response to extracellular stimulus,cellular response to hormone stimulus,cellular response to reactive oxygen species,conditioned taste aversion,cytokine-mediated signaling pathway,DNA methylation,Fc-epsilon receptor signaling pathway,female pregnancy,inflammatory response,nervous system development,positive regulati…
P-hsa04662-24	B cell receptor signaling pathway: FOS	Y		Y	Y			Y	Y	Y	6	1	Transcription regulation, Transcription	aging,cellular response to cadmium ion,cellular response to calcium ion,cellular response to extracellular stimulus,cellular response to hormone stimulus,cellular response to reactive oxygen species,conditioned taste aversion,cytokine-mediated signaling pathway,DNA methylation,Fc-epsilon receptor signaling pathway,female pregnancy,inflammatory response,nervous system development,positive regulati…
P-hsa04664-46	Fc epsilon RI signaling pathway: PLA2G4B			Y		Y					2	1	Lipid degradation, Lipid metabolism	arachidonic acid metabolic process,calcium-mediated signaling,glycerophospholipid catabolic process,inflammatory response,IRE1-mediated unfolded protein response,parturition,phosphatidic acid biosynthetic process,phosphatidylcholine acyl-chain remodeling,phosphatidylethanolamine acyl-chain remodeling,phosphatidylglycerol acyl-chain remodeling,phosphatidylserine acyl-chain remodeling,phospholipid …
P-hsa04666-38	Fc gamma R-mediated phagocytosis: CFL1	Y								Y	2	1		actin cytoskeleton organization,actin filament depolymerization,actin filament fragmentation,actin filament severing,cell motility,cytoskeleton organization,establishment of spindle localization,interleukin-12-mediated signaling pathway,negative regulation of apoptotic process,positive regulation by host of viral process,positive regulation of embryonic development,regulation of cell morphogenesi…
P-hsa04722-38	Neurotrophin signaling pathway: ATF4	Y						Y	Y	Y	4	1	Biological rhythms, Transcription regulation, Transcription	bone mineralization,cellular response to amino acid starvation,cellular response to dopamine,cellular response to glucose starvation,cellular response to oxidative stress,cellular response to UV,circadian regulation of gene expression,embryonic hemopoiesis,endoplasmic reticulum unfolded protein response,gluconeogenesis,HRI-mediated signaling,integrated stress response signaling,intrinsic apoptoti…
P-hsa04722-37	Neurotrophin signaling pathway: NFKB1	Y		Y			Y	Y	Y	Y	6	1	Apoptosis, Transcription regulation, Transcription, Host-virus interaction	apoptotic process,cellular response to mechanical stimulus,inflammatory response,negative regulation of apoptotic process,negative regulation of transcription by RNA polymerase II,positive regulation of canonical Wnt signaling pathway,positive regulation of hyaluronan biosynthetic process,positive regulation of transcription, DNA-templated,transcription by RNA polymerase II,acetaldehyde metabolic…
P-hsa04722-35	Neurotrophin signaling pathway: FOXO3	Y				Y	Y	Y	Y		5	1	Apoptosis, Transcription regulation, Transcription	apoptotic process,cellular response to glucose starvation,cellular response to oxidative stress,cytokine-mediated signaling pathway,glucose homeostasis,insulin receptor signaling pathway,mitochondrial transcription,negative regulation of cell migration,negative regulation of transcription by RNA polymerase II,positive regulation of apoptotic process,positive regulation of autophagy,positive regul…
P-hsa04722-33	Neurotrophin signaling pathway: BAD	Y	Y			Y		Y	Y	Y	6	1	Apoptosis	ADP metabolic process,ATP metabolic process,cellular response to chromate,cellular response to lipid,cerebral cortex development,cytokine-mediated signaling pathway,extrinsic apoptotic signaling pathway in absence of ligand,extrinsic apoptotic signaling pathway via death domain receptors,glucose catabolic process,glucose homeostasis,intrinsic apoptotic signaling pathway in response to DNA damage,…
P-hsa04722-34	Neurotrophin signaling pathway: GSK3B	Y				Y			Y	Y	4	1	Biological rhythms, Glycogen metabolism, Carbohydrate metabolism, Wnt signaling pathway, Neurogenesis, Differentiation	beta-catenin destruction complex assembly,beta-catenin destruction complex disassembly,cellular response to amyloid-beta,cellular response to interleukin-3,circadian rhythm,dopamine receptor signaling pathway,epithelial to mesenchymal transition,ER overload response,establishment of cell polarity,excitatory postsynaptic potential,extrinsic apoptotic signaling pathway,extrinsic apoptotic signaling…
P-hsa04725-61	Cholinergic synapse: FOS	Y		Y	Y			Y	Y	Y	6	1		aging,cellular response to cadmium ion,cellular response to calcium ion,cellular response to extracellular stimulus,cellular response to hormone stimulus,cellular response to reactive oxygen species,conditioned taste aversion,cytokine-mediated signaling pathway,DNA methylation,Fc-epsilon receptor signaling pathway,female pregnancy,inflammatory response,nervous system development,positive regulati…
P-hsa04726-64	Serotonergic synapse: CASP3	Y	Y		Y	Y	Y	Y	Y	y	8	1	Apoptosis	anterior neural tube closure,apoptotic DNA fragmentation,apoptotic process,apoptotic signaling pathway,axonal fasciculation,B cell homeostasis,cell fate commitment,cellular response to DNA damage stimulus,cellular response to staurosporine,cytokine-mediated signaling pathway,erythrocyte differentiation,execution phase of apoptosis,extrinsic apoptotic signaling pathway in absence of ligand,glial c…
P-hsa04727-17 37	GABAergic synapse: GABRA1 GPHN	Y			Y				Y	y	4	1	Chloride channel, Ion channel, Ion transport, Ligand-gated ion channel, Transport, Molybdenum cofactor biosynthesis	gamma-aminobutyric acid signaling pathway,gamma-aminobutyric acid signaling pathway,chemical synaptic transmission,chloride transmembrane transport,gamma-aminobutyric acid signaling pathway,ion transmembrane transport,nervous system process,regulation of membrane potential,regulation of postsynaptic membrane potential,signal transduction,synaptic transmission, GABAergic,central nervous system dev…
P-hsa04810-82 83	Regulation of actin cytoskeleton: ACTB ARPC5								Y	Y	2	1		adherens junction assembly,apical protein localization,ATP-dependent chromatin remodeling,axonogenesis,cell junction assembly,cell motility,cellular response to cytochalasin B,ephrin receptor signaling pathway,establishment or maintenance of cell polarity,Fc-gamma receptor signaling pathway involved in phagocytosis,maintenance of blood-brain barrier,membrane organization,morphogenesis of a polari…
P-hsa04810-21 82	Regulation of actin cytoskeleton: CFL1 ACTB	Y							Y	Y	3	1		actin cytoskeleton organization,actin filament depolymerization,actin filament fragmentation,actin filament severing,cell motility,cytoskeleton organization,establishment of spindle localization,interleukin-12-mediated signaling pathway,negative regulation of apoptotic process,positive regulation by host of viral process,positive regulation of embryonic development,regulation of cell morphogenesi…
P-hsa04810-35 81 80	Regulation of actin cytoskeleton: MYL12B MYH9 ACTB					Y			Y	Y	3	1	Cell shape, Cell adhesion	muscle contraction,muscle contraction,platelet aggregation,regulation of megakaryocyte differentiation,regulation of muscle contraction,muscle contraction,platelet aggregation,calcium ion binding,cardiac muscle contraction,cardiac myofibril assembly,heart contraction,heart development,muscle cell fate specification,muscle fiber development,muscle filament sliding,negative regulation of cell growt…
P-hsa04810-32	Regulation of actin cytoskeleton: PXN								Y	Y	2	1	Cell adhesion	cell-matrix adhesion
P-hsa04810-48	Regulation of actin cytoskeleton: IQGAP2									Y	1	1		regulation of GTPase activity,signal transduction,activation of MAPK activity,cellular response to organic substance,ERK1 and ERK2 cascade,G1/S transition of mitotic cell cycle,negative regulation of gene expression,positive regulation of gene expression,positive regulation of mammary gland epithelial cell proliferation,Ras protein signal transduction,regulation of actin cytoskeleton organization…
P-hsa04810-26 80	Regulation of actin cytoskeleton: PFN3 ACTB								Y	Y	2	1		actin cytoskeleton organization,positive regulation of actin filament bundle assembly,regulation of actin filament polymerization,sequestering of actin monomers,actin cytoskeleton organization,negative regulation of actin filament bundle assembly,negative regulation of actin filament polymerization,negative regulation of stress fiber assembly,positive regulation of actin filament bundle assembly,…
P-hsa04810-30	Regulation of actin cytoskeleton: VCL*								Y	Y	2	1	Cell adhesion	cell adhesion
P-hsa04810-29	Regulation of actin cytoskeleton: ACTN4	Y								y	2	1	Protein transport, Transport	actin filament bundle assembly,bicellular tight junction assembly,negative regulation of cellular component movement,positive regulation of cellular component movement,positive regulation of pinocytosis,protein localization to bicellular tight junction,regulation of apoptotic process,response to hypoxia,actin binding,calcium ion binding,actin filament uncapping,cardiac muscle cell development,cel…
P-hsa04810-31	Regulation of actin cytoskeleton: MSN								Y	Y	2	1	Cell shape	cellular response to testosterone stimulus,establishment of endothelial barrier,establishment of epithelial cell apical/basal polarity,gland morphogenesis,immunological synapse formation,interleukin-12-mediated signaling pathway,leukocyte cell-cell adhesion,leukocyte migration,membrane to membrane docking,positive regulation of cellular protein catabolic process,positive regulation of early endos…
P-hsa04910-32	Insulin signaling pathway: EIF4E								Y	y	2	1	Translation regulation, Initiation factor, Protein biosynthesis, Host-virus interaction	behavioral fear response,cellular response to dexamethasone stimulus,G1/S transition of mitotic cell cycle,lung development,mRNA export from nucleus,negative regulation of neuron differentiation,negative regulation of translation,positive regulation of mitotic cell cycle,regulation of translation,regulation of translation at postsynapse, modulating synaptic transmission,RNA export from nucleus,st…
P-hsa04910-57	Insulin signaling pathway: GCK	Y						Y		Y	3	1	Glycolysis, Stress response, Innate immunity, Immunity	canonical glycolysis,cellular glucose homeostasis,cellular response to insulin stimulus,cellular response to leptin stimulus,detection of glucose,glucose 6-phosphate metabolic process,glucose homeostasis,glycolytic process,negative regulation of gluconeogenesis,positive regulation of glycogen biosynthetic process,positive regulation of insulin secretion,regulation of glycolytic process,regulation…
P-hsa04910-9	Insulin signaling pathway: ELK1	Y			Y				Y	Y	4	1	Transcription regulation, Transcription	cellular response to gamma radiation,cellular response to testosterone stimulus,positive regulation of neuron death,positive regulation of transcription by RNA polymerase II,response to fibroblast growth factor,response to light stimulus
P-hsa04912-33	GnRH signaling pathway: ELK1	Y			Y				Y	Y	4	1	Transcription regulation, Transcription	cellular response to gamma radiation,cellular response to testosterone stimulus,positive regulation of neuron death,positive regulation of transcription by RNA polymerase II,response to fibroblast growth factor,response to light stimulus
P-hsa04914-42	Progesterone-mediated oocyte maturation: ARAF	Y						Y		Y	3	1		cellular protein modification process,MAPK cascade,negative regulation of apoptotic process,positive regulation of peptidyl-serine phosphorylation,regulation of proteasomal ubiquitin-dependent protein catabolic process,regulation of TOR signaling,intracellular signal transduction,activation of MAPKK activity,animal organ morphogenesis,cellular response to calcium ion,epidermal growth factor recep…
P-hsa04915-58	Estrogen signaling pathway: CREB3***	Y	Y	Y		Y		Y	Y	Y	7	1	Unfolded protein response, Transcription regulation, Transcription, Host-virus interaction, Chemotaxis, Biological rhythms, Differentiation, DNA damage	chemotaxis,cytoplasmic sequestering of transcription factor,endoplasmic reticulum unfolded protein response,establishment of viral latency,induction of positive chemotaxis,negative regulation of cell cycle,negative regulation of endoplasmic reticulum stress-induced intrinsic apoptotic signaling pathway,negative regulation of nuclear receptor transcription coactivator activity,positive regulation …
P-hsa04915-21	Estrogen signaling pathway: CREB3	Y	Y	Y		Y		Y	Y	Y	7	1	Unfolded protein response, Transcription regulation, Transcription, Host-virus interaction, Chemotaxis, Biological rhythms, Differentiation, DNA damage	chemotaxis,cytoplasmic sequestering of transcription factor,endoplasmic reticulum unfolded protein response,establishment of viral latency,induction of positive chemotaxis,negative regulation of cell cycle,negative regulation of endoplasmic reticulum stress-induced intrinsic apoptotic signaling pathway,negative regulation of nuclear receptor transcription coactivator activity,positive regulation …
P-hsa04915-3 11	Estrogen signaling pathway: ESR1 Estradiol-17beta	Y		Y						Y	3	1	Transcription regulation, Transcription	androgen metabolic process,antral ovarian follicle growth,cellular response to estradiol stimulus,cellular response to estrogen stimulus,epithelial cell development,epithelial cell proliferation involved in mammary gland duct elongation,male gonad development,mammary gland alveolus development,mammary gland branching involved in pregnancy,positive regulation of fibroblast proliferation,positive r…
P-hsa04915-12 14	Estrogen signaling pathway: ESR1 FOS	Y		Y	Y			Y	Y	Y	6	1	Transcription regulation, Transcription	androgen metabolic process,antral ovarian follicle growth,cellular response to estradiol stimulus,cellular response to estrogen stimulus,epithelial cell development,epithelial cell proliferation involved in mammary gland duct elongation,male gonad development,mammary gland alveolus development,mammary gland branching involved in pregnancy,positive regulation of fibroblast proliferation,positive r…
P-hsa04915-12 13	Estrogen signaling pathway: ESR1 Estradiol-17beta*	Y		Y						Y	3	1	Transcription regulation, Transcription	androgen metabolic process,antral ovarian follicle growth,cellular response to estradiol stimulus,cellular response to estrogen stimulus,epithelial cell development,epithelial cell proliferation involved in mammary gland duct elongation,male gonad development,mammary gland alveolus development,mammary gland branching involved in pregnancy,positive regulation of fibroblast proliferation,positive r…
P-hsa04916-8	Melanogenesis: TYR*									y	1	1	Melanin biosynthesis	cell population proliferation,melanin biosynthetic process,pigmentation,response to cAMP,response to UV,response to vitamin D,thymus development
P-hsa04916-7	Melanogenesis: TYRP1								Y		1	1	Melanin biosynthesis	acetoacetic acid metabolic process,melanin biosynthetic process,melanocyte differentiation,melanosome organization,pigmentation,positive regulation of melanin biosynthetic process
P-hsa04916-6	Melanogenesis: DCT				Y					y	2	1	Melanin biosynthesis	cell development,developmental pigmentation,epidermis development,melanin biosynthetic process,melanin biosynthetic process from tyrosine,positive regulation of neuroblast proliferation,response to blue light,ventricular zone neuroblast division
P-hsa04917-68	Prolactin signaling pathway: CCND1		Y			Y				y	3	1	Cell division, Cell cycle, Transcription regulation, DNA damage, Transcription	cell division,cellular response to DNA damage stimulus,cytokine-mediated signaling pathway,endoplasmic reticulum unfolded protein response,fat cell differentiation,G1/S transition of mitotic cell cycle,lactation,Leydig cell differentiation,liver regeneration,mammary gland alveolus development,mammary gland epithelial cell proliferation,mitotic cell cycle phase transition,mitotic G1 DNA damage che…
P-hsa04917-71	Prolactin signaling pathway: CCND1*		Y			Y				y	3	1	Cell division, Cell cycle, Transcription regulation, DNA damage, Transcription	cell division,cellular response to DNA damage stimulus,cytokine-mediated signaling pathway,endoplasmic reticulum unfolded protein response,fat cell differentiation,G1/S transition of mitotic cell cycle,lactation,Leydig cell differentiation,liver regeneration,mammary gland alveolus development,mammary gland epithelial cell proliferation,mitotic cell cycle phase transition,mitotic G1 DNA damage che…
P-hsa04919-46	Thyroid hormone signaling pathway: ATP1B4								Y	Y	2	1	Ion transport, Transcription regulation, Transcription, Transport, Sodium/potassium transport, Sodium transport, Potassium transport, Cell adhesion	positive regulation of transcription by RNA polymerase II,regulation of transcription, DNA-templated,cardiac muscle cell action potential involved in contraction,cell communication by electrical coupling involved in cardiac conduction,cellular potassium ion homeostasis,cellular response to mechanical stimulus,cellular response to steroid hormone stimulus,cellular sodium ion homeostasis,ion transm…
P-hsa04919-18	Thyroid hormone signaling pathway: STAT1	Y					Y			Y	3	1	Transcription regulation, Transcription, Antiviral defense, Host-virus interaction	blood circulation,cellular response to interferon-beta,cellular response to interferon-gamma,cytokine-mediated signaling pathway,defense response,defense response to virus,interferon-gamma-mediated signaling pathway,interleukin-21-mediated signaling pathway,interleukin-27-mediated signaling pathway,interleukin-35-mediated signaling pathway,interleukin-6-mediated signaling pathway,interleukin-9-me…
P-hsa04919-38	Thyroid hormone signaling pathway: TP53	Y	Y				Y	Y	Y	Y	6	1	Transcription regulation, Transcription, Necrosis, Apoptosis, Biological rhythms, Host-virus interaction, Cell cycle	B cell lineage commitment,cardiac septum morphogenesis,cell aging,cellular response to gamma radiation,cellular response to UV-C,cerebellum development,chromosome organization,circadian behavior,determination of adult lifespan,DNA damage response, signal transduction by p53 class mediator resulting in cell cycle arrest,DNA damage response, signal transduction by p53 class mediator resulting in tr…
P-hsa04919-39	Thyroid hormone signaling pathway: ESR1	Y		Y						Y	3	1	Transcription regulation, Transcription	androgen metabolic process,antral ovarian follicle growth,cellular response to estradiol stimulus,cellular response to estrogen stimulus,epithelial cell development,epithelial cell proliferation involved in mammary gland duct elongation,male gonad development,mammary gland alveolus development,mammary gland branching involved in pregnancy,positive regulation of fibroblast proliferation,positive r…
P-hsa04919-26	Thyroid hormone signaling pathway: THRB				Y	Y				Y	3	1	Transcription regulation, Transcription	nuclear receptor activity,sequence-specific DNA binding,zinc ion binding
P-hsa04921-23	Oxytocin signaling pathway: Arachidonate			Y		Y					2	1		arachidonic acid metabolic process,calcium-mediated signaling,glycerophospholipid catabolic process,inflammatory response,IRE1-mediated unfolded protein response,parturition,phosphatidic acid biosynthetic process,phosphatidylcholine acyl-chain remodeling,phosphatidylethanolamine acyl-chain remodeling,phosphatidylglycerol acyl-chain remodeling,phosphatidylserine acyl-chain remodeling,phospholipid …
P-hsa04921-41	Oxytocin signaling pathway: PTGS2	Y		Y	Y	Y	Y	Y	Y	Y	8	1	Fatty acid biosynthesis, Fatty acid metabolism, Lipid biosynthesis, Lipid metabolism, Prostaglandin biosynthesis, Prostaglandin metabolism	aging,angiogenesis,bone mineralization,brown fat cell differentiation,cellular response to ATP,cellular response to fluid shear stress,cellular response to heat,cellular response to hypoxia,cellular response to lead ion,cellular response to mechanical stimulus,cellular response to non-ionic osmotic stress,cellular response to UV,cyclooxygenase pathway,cytokine-mediated signaling pathway,deciduali…
P-hsa04921-58	Oxytocin signaling pathway: MEF2C	Y				Y		Y	Y	Y	5	1	Neurogenesis, Apoptosis, Differentiation, Transcription regulation, Transcription	apoptotic process,B cell homeostasis,B cell proliferation,B cell receptor signaling pathway,blood vessel development,blood vessel remodeling,cardiac muscle hypertrophy in response to stress,cardiac ventricle formation,cartilage morphogenesis,cell differentiation,cell morphogenesis involved in neuron differentiation,cellular response to calcium ion,cellular response to drug,cellular response to fl…
P-hsa04921-56	Oxytocin signaling pathway: JUN	Y						Y	Y	Y	4	1	Transcription regulation, Transcription	aging,angiogenesis,axon regeneration,cellular response to cadmium ion,cellular response to calcium ion,cellular response to potassium ion starvation,cellular response to reactive oxygen species,circadian rhythm,eyelid development in camera-type eye,Fc-epsilon receptor signaling pathway,leading edge cell differentiation,learning,liver development,membrane depolarization,microglial cell activation,…
P-hsa04921-59	Oxytocin signaling pathway: CCND1		Y			Y				y	3	1	Cell cycle, DNA damage, Cell division, Transcription regulation, Transcription	cell division,cellular response to DNA damage stimulus,cytokine-mediated signaling pathway,endoplasmic reticulum unfolded protein response,fat cell differentiation,G1/S transition of mitotic cell cycle,lactation,Leydig cell differentiation,liver regeneration,mammary gland alveolus development,mammary gland epithelial cell proliferation,mitotic cell cycle phase transition,mitotic G1 DNA damage che…
P-hsa04921-57	Oxytocin signaling pathway: FOS	Y		Y	Y			Y	Y	Y	6	1		aging,cellular response to cadmium ion,cellular response to calcium ion,cellular response to extracellular stimulus,cellular response to hormone stimulus,cellular response to reactive oxygen species,conditioned taste aversion,cytokine-mediated signaling pathway,DNA methylation,Fc-epsilon receptor signaling pathway,female pregnancy,inflammatory response,nervous system development,positive regulati…
P-hsa04921-60	Oxytocin signaling pathway: ELK1	Y			Y				Y	Y	4	1	Transcription regulation, Transcription	cellular response to gamma radiation,cellular response to testosterone stimulus,positive regulation of neuron death,positive regulation of transcription by RNA polymerase II,response to fibroblast growth factor,response to light stimulus
P-hsa04960-3	Aldosterone-regulated sodium reabsorption: SCNN1A				Y						1	1	Sodium transport, Ion transport, Transport, Ion channel, Sodium channel, Taste, Sensory transduction	ion transmembrane transport,multicellular organismal water homeostasis,response to stimulus,sensory perception of taste,sodium ion homeostasis,sodium ion transmembrane transport,ligand-gated sodium channel activity,cellular response to aldosterone
P-hsa04960-27	Aldosterone-regulated sodium reabsorption: KCNJ1										0	0	Potassium transport, Ion transport, Transport, Ion channel, Voltage-gated channel	regulation of ion transmembrane transport
