# Supplementary material for: The mechanistic functional landscape of retinitis pigmentosa: a machine learning-driven approach to therapeutic target discovery
Source: J Transl Med. 2024 Feb 6;22:139. doi: 10.1186/s12967-024-04911-7 (PMC10848380; doi:10.1186/s12967-024-04911-7)
Supplement: Supplementary file 3 — Additional file 3: Table S3. Table with DrugBank 5.1.8 database filtered by approved human drugs with known pharmacological action and known protein targets. [file 12967_2024_4911_MOESM3_ESM.xlsx]

## Sheet: Sheet 1
Drugbank ID	Name	Type	Groups	ATC codes	Categories	inchikey	inchi	Description	Actions	Target Entrez ID	Target symbol	Target Uniprot ID	Simplified pharmacological action
DB01080	Vigabatrin	small molecule	approved	N03AG04	Acids, Acyclic|Aminobutyrates|Anti-epileptic Agent|Anticonvulsants|Butyrates|Central Nervous System Agents|Central Nervous System Depressants|Cytochrome P-450 CYP2C9 Inducers|Cytochrome P-450 CYP2C9 Inducers (strength unknown)|Cytochrome P-450 Enzyme Inducers|Enzyme Inhibitors|Fatty Acid Derivatives|Fatty Acids|GABA Agents|Lipids|Miscellaneous Anticonvulsants|Nervous System|Neurotransmitter Agents	PJDFLNIOAUIZSL-UHFFFAOYSA-N	InChI=1S/C6H11NO2/c1-2-5(7)3-4-6(8)9/h2,5H,1,3-4,7H2,(H,8,9)	Vigabatrin is an analog of gamma-aminobutyric acid ([GABA]), the main inhibitory neurotransmitter in the central nervous system, used in the treatment of refractory seizures and infantile spasms.[L13616] It irreversibly inhibits the enzyme responsible for GABA metabolism, thereby increasing levels of circulating GABA. Although administered as a racemic mixture, only the S(+) enantiomer is pharmac…	inhibitor	18	ABAT	P80404	Inhibitor
DB01599	Probucol	small molecule	approved|investigational	C10AX02	Anticholesteremic Agents|Antioxidants|Benzene Derivatives|Compounds used in a research, industrial, or household setting|Hypolipidemic Agents|Lipid Modifying Agents|Lipid Modifying Agents, Plain|Lipid Regulating Agents|Moderate Risk QTc-Prolonging Agents|Noxae|Phenols|Protective Agents|QTc Prolonging Agents|Toxic Actions	FYPMFJGVHOHGLL-UHFFFAOYSA-N	InChI=1S/C31H48O2S2/c1-27(2,3)21-15-19(16-22(25(21)32)28(4,5)6)34-31(13,14)35-20-17-23(29(7,8)9)26(33)24(18-20)30(10,11)12/h15-18,32-33H,1-14H3	A drug used to lower LDL and HDL cholesterol yet has little effect on serum-triglyceride or VLDL cholesterol. (From Martindale, The Extra Pharmacopoeia, 30th ed, p993).	inhibitor	19	ABCA1	O95477	Inhibitor
DB08896	Regorafenib	small molecule	approved	L01XE21	Antineoplastic Agents|Antineoplastic and Immunomodulating Agents|BCRP/ABCG2 Inhibitors|Benzene Derivatives|Bradycardia-Causing Agents|Cytochrome P-450 CYP2B6 Inhibitors|Cytochrome P-450 CYP2B6 Inhibitors (strength unknown)|Cytochrome P-450 CYP2C8 Inhibitors|Cytochrome P-450 CYP2C8 Inhibitors (strength unknown)|Cytochrome P-450 CYP2C9 Inhibitors|Cytochrome P-450 CYP2C9 Inhibitors (strength unknown…	FNHKPVJBJVTLMP-UHFFFAOYSA-N	InChI=1S/C21H15ClF4N4O3/c1-27-19(31)18-10-13(6-7-28-18)33-12-3-5-17(16(23)9-12)30-20(32)29-11-2-4-15(22)14(8-11)21(24,25)26/h2-10H,1H3,(H,27,31)(H2,29,30,32)	Regorafenib is an orally-administered inhibitor of multiple kinases. It is used for the treatment of metastatic colorectal cancer, advanced gastrointestinal stromal tumours, and hepatocellular carcinoma. FDA approved on September 27, 2012. Approved use of Regorafenib was expanded to treat Hepatocellular Carcinoma in April 2017.	inhibitor	25	ABL1	P00519	Inhibitor
DB04868	Nilotinib	small molecule	approved|investigational	L01XE08	Antineoplastic Agents|Antineoplastic and Immunomodulating Agents|BCRP/ABCG2 Inhibitors|BCRP/ABCG2 Substrates|Cytochrome P-450 CYP2B6 Inducers|Cytochrome P-450 CYP2B6 Inducers (strength unknown)|Cytochrome P-450 CYP2C8 Inducers|Cytochrome P-450 CYP2C8 Inducers (strength unknown)|Cytochrome P-450 CYP2C8 Inhibitors|Cytochrome P-450 CYP2C8 Inhibitors (moderate)|Cytochrome P-450 CYP2C9 Inhibitors|Cyto…	HHZIURLSWUIHRB-UHFFFAOYSA-N	InChI=1S/C28H22F3N7O/c1-17-5-6-19(10-25(17)37-27-33-9-7-24(36-27)20-4-3-8-32-14-20)26(39)35-22-11-21(28(29,30)31)12-23(13-22)38-15-18(2)34-16-38/h3-16H,1-2H3,(H,35,39)(H,33,36,37)	Nilotinib, also known as AMN107, is a tyrosine kinase inhibitor under investigation as a possible treatment for chronic myelogenous leukemia (CML). A Phase I clinical trial in 2006 showed that this drug was relatively safe and offered significant therapeutic benefits in cases of CML which were found to be resistant to treatment with imatinib (Gleevec), another tyrosine kinase inhibitor used as a …	inhibitor	25	ABL1	P00519	Inhibitor
DB08901	Ponatinib	small molecule	approved|investigational	L01XE24	Antineoplastic Agents|Antineoplastic and Immunomodulating Agents|BCRP/ABCG2 Inhibitors|BCRP/ABCG2 Substrates|Cytochrome P-450 CYP2C8 Inhibitors|Cytochrome P-450 CYP2C8 Inhibitors (strength unknown)|Cytochrome P-450 CYP2C8 Substrates|Cytochrome P-450 CYP2C8 Substrates with a Narrow Therapeutic Index|Cytochrome P-450 CYP2D6 Substrates|Cytochrome P-450 CYP2D6 Substrates with a Narrow Therapeutic Ind…	PHXJVRSECIGDHY-UHFFFAOYSA-N	InChI=1S/C29H27F3N6O/c1-20-5-6-22(16-21(20)8-10-25-18-33-27-4-3-11-34-38(25)27)28(39)35-24-9-7-23(26(17-24)29(30,31)32)19-37-14-12-36(2)13-15-37/h3-7,9,11,16-18H,12-15,19H2,1-2H3,(H,35,39)	Ponatinib is a novel Bcr-Abl tyrosine kinase inhibitor that is especially effective against the T315I mutation for the treatment of chronic myeloid leukemia. FDA approved on December 14, 2012.	inhibitor	25	ABL1	P00519	Inhibitor
DB01254	Dasatinib	small molecule	approved|investigational	L01XE06	Antineoplastic Agents|Antineoplastic and Immunomodulating Agents|BCRP/ABCG2 Inhibitors|BCRP/ABCG2 Substrates|Cytochrome P-450 CYP1A2 Substrates|Cytochrome P-450 CYP1A2 Substrates with a Narrow Therapeutic Index|Cytochrome P-450 CYP3A Inhibitors|Cytochrome P-450 CYP3A Substrates|Cytochrome P-450 CYP3A4 Inhibitors|Cytochrome P-450 CYP3A4 Inhibitors (weak)|Cytochrome P-450 CYP3A4 Substrates|Cytochro…	ZBNZXTGUTAYRHI-UHFFFAOYSA-N	InChI=1S/C22H26ClN7O2S/c1-14-4-3-5-16(23)20(14)28-21(32)17-13-24-22(33-17)27-18-12-19(26-15(2)25-18)30-8-6-29(7-9-30)10-11-31/h3-5,12-13,31H,6-11H2,1-2H3,(H,28,32)(H,24,25,26,27)	Dasatinib is an oral dual BCR/ABL and Src family tyrosine kinase inhibitor approved for use in patients with chronic myelogenous leukemia (CML). The main targets of Dasatinib, are BCRABL, SRC, Ephrins and GFR.	multitarget|inhibitor	25	ABL1	P00519	Inhibitor
DB06616	Bosutinib	small molecule	approved	L01XE14	Amines|Antineoplastic Agents|Antineoplastic and Immunomodulating Agents|Cytochrome P-450 CYP2C8 Inhibitors|Cytochrome P-450 CYP2C8 Inhibitors (strength unknown)|Cytochrome P-450 CYP3A Inhibitors|Cytochrome P-450 CYP3A Substrates|Cytochrome P-450 CYP3A4 Inhibitors|Cytochrome P-450 CYP3A4 Inhibitors (strength unknown)|Cytochrome P-450 CYP3A4 Substrates|Cytochrome P-450 CYP3A4 Substrates with a Narr…	UBPYILGKFZZVDX-UHFFFAOYSA-N	InChI=1S/C26H29Cl2N5O3/c1-32-6-8-33(9-7-32)5-4-10-36-25-13-21-18(11-24(25)35-3)26(17(15-29)16-30-21)31-22-14-23(34-2)20(28)12-19(22)27/h11-14,16H,4-10H2,1-3H3,(H,30,31)	Bosutinib is a Bcr-Abl kinase inhibitor for the treatment of Philadelphia chromosome-positive (Ph+) chronic myelogenous leukemia (CML). Compared to other tyrosine kinase inhibitors, it has a more favourable hematologic toxicity profile. FDA approved on September 4, 2012.	inhibitor	25	ABL1	P00519	Inhibitor
DB09069	Trimetazidine	small molecule	approved|investigational	C01EB15	Cardiac Therapy|Cardiovascular Agents|Piperazines|Vasodilating Agents	UHWVSEOVJBQKBE-UHFFFAOYSA-N	InChI=1S/C14H22N2O3/c1-17-12-5-4-11(13(18-2)14(12)19-3)10-16-8-6-15-7-9-16/h4-5,15H,6-10H2,1-3H3	Trimetazidine is a drug for angina pectoris sold under the brand name Vastarel MR. Trimetazidine is described as the first cytoprotective anti-ischemic agent developed and marketed by Laboratoires Servier (France). Trimetazidine is an anti-ischemic (anti-anginal) metabolic agent, which improves myocardial glucose utilization through inhibition of long-chain 3-ketoacyl CoA thiolase activity, which…	inhibitor	30	ACAA1	P09110	Inhibitor
DB00944	Demecarium	small molecule	approved	S01EB04	Amines|Ammonium Compounds|Antiglaucoma Preparations and Miotics|Cholinergic Agents|Cholinesterase Inhibitors|Enzyme Inhibitors|Neurotransmitter Agents|Nitrogen Compounds|Onium Compounds|Ophthalmologicals|Parasympathomimetics|Sensory Organs	RWZVPVOZTJJMNU-UHFFFAOYSA-N	InChI=1S/C32H52N4O4/c1-33(31(37)39-29-21-17-19-27(25-29)35(3,4)5)23-15-13-11-9-10-12-14-16-24-34(2)32(38)40-30-22-18-20-28(26-30)36(6,7)8/h17-22,25-26H,9-16,23-24H2,1-8H3/q+2	Demecarium is an indirect-acting parasympathomimetic agent that is used to treat glaucoma. It is a cholinesterase inhibitor or an anticholinesterase. Cholinesterase inhibitors prolong the effect of acetylcholine, which is released at the neuroeffector junction of parasympathetic postganglion nerves, by inactivating the cholinesterases that break it down. Demecarium inactivates both pseudocholines…	inhibitor	43	ACHE	P22303	Inhibitor
DB00733	Pralidoxime	small molecule	approved|vet_approved	V03AB04	Amines|Antidotes|Cholinergic Agents|Cholinesterase Reactivators|Compounds used in a research, industrial, or household setting|Drugs that are Mainly Renally Excreted|Enzyme Reactivators|Hydroxylamines|Neurotransmitter Agents|Oximes|Protective Agents	JBKPUQTUERUYQE-UHFFFAOYSA-O	InChI=1S/C7H8N2O/c1-9-5-3-2-4-7(9)6-8-10/h2-6H,1H3/p+1	Pralidoxime is an antidote to organophosphate pesticides and chemicals. Organophosphates bind to the esteratic site of acetylcholinesterase, which results initially in reversible inactivation of the enzyme. If given within 24 hours,after organophosphate exposure, pralidoxime reactivates the enzyme cholinesterase by cleaving the phosphate-ester bond formed between the organophosphate and acetylcho…	activator	43	ACHE	P22303	Activator
DB01010	Edrophonium	small molecule	approved	V04CX07	Amines|Ammonium Compounds|Antidotes|Cholinergic Agents|Cholinesterase Inhibitors|Compounds used in a research, industrial, or household setting|Diagnostic Agents|Drugs that are Mainly Renally Excreted|Enzyme Inhibitors|Neurotransmitter Agents|Nitrogen Compounds|Onium Compounds|Phenylammonium Compounds|Protective Agents|Quaternary Ammonium Compounds	VWLHWLSRQJQWRG-UHFFFAOYSA-O	InChI=1S/C10H15NO/c1-4-11(2,3)9-6-5-7-10(12)8-9/h5-8H,4H2,1-3H3/p+1	A rapid-onset, short-acting cholinesterase inhibitor used in cardiac arrhythmias and in the diagnosis of myasthenia gravis. It has also been used as an antidote to curare principles.	inhibitor	43	ACHE	P22303	Inhibitor
DB00483	Gallamine triethiodide	small molecule	approved		Agents producing tachycardia|Amines|Ammonium Compounds|Anticholinergic Agents|Central Nervous System Depressants|Cholinergic Agents|Cholinesterase Inhibitors|Muscarinic Antagonists|Neuromuscular Agents|Neuromuscular Blocking Agents|Neuromuscular-Blocking Agents (Nondepolarizing)|Neurotransmitter Agents|Nicotinic Antagonists|Nitrogen Compounds|Onium Compounds|Peripheral Nervous System Agents|Quate…	REEUVFCVXKWOFE-UHFFFAOYSA-K	InChI=1S/C30H60N3O3.3HI/c1-10-31(11-2,12-3)22-25-34-28-20-19-21-29(35-26-23-32(13-4,14-5)15-6)30(28)36-27-24-33(16-7,17-8)18-9;;;/h19-21H,10-18,22-27H2,1-9H3;3*1H/q+3;;;/p-3	A synthetic nondepolarizing blocking drug. The actions of gallamine triethiodide are similar to those of tubocurarine, but this agent blocks the cardiac vagus and may cause sinus tachycardia and, occasionally, hypertension and increased cardiac output. It should be used cautiously in patients at risk from increased heart rate but may be preferred for patients with bradycardia. (From AMA Drug Eval…	inhibitor	43	ACHE	P22303	Inhibitor
DB00805	Minaprine	small molecule	approved	N06AX07	Agents that produce hypertension|Agents that reduce seizure threshold|Antidepressive Agents|Central Nervous System Agents|Central Nervous System Depressants|Central Nervous System Stimulants|Cholinesterase Inhibitors|Cytochrome P-450 CYP2D6 Substrates|Cytochrome P-450 Substrates|Monoamine Oxidase A Inhibitors for interaction with Monoamine Oxidase A substrates|Monoamine Oxidase Inhibitors|Nervous…	LDMWSLGGVTVJPG-UHFFFAOYSA-N	InChI=1S/C17H22N4O/c1-14-13-16(15-5-3-2-4-6-15)19-20-17(14)18-7-8-21-9-11-22-12-10-21/h2-6,13H,7-12H2,1H3,(H,18,20)	Minaprine is a psychotropic drug which has proved to be effective in the treatment of various depressive states. Like most antidepressants minaprine antagonizes behavioral despair. Minaprine is an amino-phenylpyridazine antidepressant reported to be relatively free of cardiotoxicity, drowsiness, and weight gain.	inhibitor	43	ACHE	P22303	Inhibitor
DB00981	Physostigmine	small molecule	approved|investigational	S01EB05|V03AB19	Acids, Acyclic|Alkaloids|Antidotes|Antiglaucoma Preparations and Miotics|Autonomic Agents|Carbamates|Cholinergic Agents|Cholinesterase Inhibitors|Enzyme Inhibitors|Heterocyclic Compounds, Fused-Ring|Indole Alkaloids|Indoles|Miotics|Neurotransmitter Agents|Ophthalmologicals|Parasympathomimetics|Peripheral Nervous System Agents|Phenylcarbamates|Sensory Organs	PIJVFDBKTWXHHD-HIFRSBDPSA-N	InChI=1S/C15H21N3O2/c1-15-7-8-17(3)13(15)18(4)12-6-5-10(9-11(12)15)20-14(19)16-2/h5-6,9,13H,7-8H2,1-4H3,(H,16,19)/t13-,15+/m1/s1	A cholinesterase inhibitor that is rapidly absorbed through membranes. It can be applied topically to the conjunctiva. It also can cross the blood-brain barrier and is used when central nervous system effects are desired, as in the treatment of severe anticholinergic toxicity.	inhibitor	43	ACHE	P22303	Inhibitor
DB00545	Pyridostigmine	small molecule	approved|investigational	N07AA02	Cholinergic Agents|Cholinesterase Inhibitors|Cytochrome P-450 CYP3A Inducers|Cytochrome P-450 Enzyme Inducers|Enzyme Inhibitors|Nervous System|Neurotransmitter Agents|Parasympathomemetic (Cholinergic) Agents|Parasympathomimetics|Pyridines|Pyridinium Compounds	RVOLLAQWKVFTGE-UHFFFAOYSA-N	InChI=1S/C9H13N2O2/c1-10(2)9(12)13-8-5-4-6-11(3)7-8/h4-7H,1-3H3/q+1	A cholinesterase inhibitor with a slightly longer duration of action than neostigmine. It is used in the treatment of myasthenia gravis and to reverse the actions of muscle relaxants.	antagonist|inhibitor	43	ACHE	P22303	Activator
DB01122	Ambenonium	small molecule	approved	N07AA30	Amines|Ammonium Compounds|Autonomic Agents|Benzylammonium Compounds|Cholinergic Agents|Cholinesterase Inhibitors|Enzyme Inhibitors|Nervous System|Neurotransmitter Agents|Nitrogen Compounds|Onium Compounds|Parasympathomimetics|Peripheral Nervous System Agents|Quaternary Ammonium Compounds	OMHBPUNFVFNHJK-UHFFFAOYSA-P	InChI=1S/C28H40Cl2N4O2/c1-5-33(6-2,21-23-13-9-11-15-25(23)29)19-17-31-27(35)28(36)32-18-20-34(7-3,8-4)22-24-14-10-12-16-26(24)30/h9-16H,5-8,17-22H2,1-4H3/p+2	Ambenonium is a cholinesterase inhibitor. It is used in the management of myasthenia gravis.	inhibitor	43	ACHE	P22303	Inhibitor
DB00674	Galantamine	small molecule	approved	N06DA04	Alkaloids|Amaryllidaceae Alkaloids|Anti-Dementia Drugs|Autonomic Agents|Benzazepines|Bradycardia-Causing Agents|Central Nervous System Agents|Cholinergic Agents|Cholinesterase Inhibitors|Cytochrome P-450 CYP2D6 Substrates|Cytochrome P-450 CYP3A Substrates|Cytochrome P-450 CYP3A4 Substrates|Cytochrome P-450 Substrates|Enzyme Inhibitors|Heterocyclic Compounds, Fused-Ring|Nervous System|Neurotransmi…	ASUTZQLVASHGKV-JDFRZJQESA-N	InChI=1S/C17H21NO3/c1-18-8-7-17-6-5-12(19)9-14(17)21-16-13(20-2)4-3-11(10-18)15(16)17/h3-6,12,14,19H,7-10H2,1-2H3/t12-,14-,17-/m0/s1	Galantamine is a tertiary alkaloid and reversible, competitive inhibitor of the acetylcholinesterase (AChE) enzyme, which is a widely studied therapeutic target used in the treatment of Alzheimer's disease.[A1018] First characterized in the early 1950s, galantamine is a tertiary alkaloid that was extracted from botanical sources, such as _Galanthus nivalis_.[A201968] Galantamine was first studied…	inhibitor	43	ACHE	P22303	Inhibitor
DB00843	Donepezil	small molecule	approved	N06DA52|N06DA53|N06DA02	Anti-Dementia Drugs|BCRP/ABCG2 Substrates|Bradycardia-Causing Agents|Central Nervous System Agents|Central Nervous System Depressants|Cholinergic Agents|Cholinesterase Inhibitors|Cytochrome P-450 CYP2C9 Substrates|Cytochrome P-450 CYP2D6 Substrates|Cytochrome P-450 CYP3A Substrates|Cytochrome P-450 CYP3A4 Substrates|Cytochrome P-450 Substrates|Enzyme Inhibitors|Indans|Indenes|Muscle Relaxants|Mus…	ADEBPBSSDYVVLD-UHFFFAOYSA-N	InChI=1S/C24H29NO3/c1-27-22-14-19-13-20(24(26)21(19)15-23(22)28-2)12-17-8-10-25(11-9-17)16-18-6-4-3-5-7-18/h3-7,14-15,17,20H,8-13,16H2,1-2H3	In 2016, the global burden of dementia was estimated to be 43.8 million, demonstrating a significant increase from a global prevalence of 20.2 million in 1990.[A182411] Donepezil, also known as Aricept, is a piperidine derivative acetylcholinesterase inhibitor used in the management of the dementia of Alzheimer's Disease, and in some cases, is used to manage other types of dementia. Donepezil was…	inhibitor	43	ACHE	P22303	Inhibitor
DB01400	Neostigmine	small molecule	approved|vet_approved	N07AA01|S01EB06|N07AA51	Amines|Ammonium Compounds|Antiglaucoma Preparations and Miotics|Autonomic Agents|Cholinergic Agents|Cholinesterase Inhibitors|Enzyme Inhibitors|Nervous System|Neurotransmitter Agents|Nitrogen Compounds|Onium Compounds|Ophthalmologicals|Parasympathomemetic (Cholinergic) Agents|Parasympathomimetics|Peripheral Nervous System Agents|Phenylammonium Compounds|Quaternary Ammonium Compounds|Sensory Organs	ALWKGYPQUAPLQC-UHFFFAOYSA-N	InChI=1S/C12H19N2O2/c1-13(2)12(15)16-11-8-6-7-10(9-11)14(3,4)5/h6-9H,1-5H3/q+1	A cholinesterase inhibitor used in the treatment of myasthenia gravis and to reverse the effects of muscle relaxants such as gallamine and tubocurarine. Neostigmine, unlike physostigmine, does not cross the blood-brain barrier.	inhibitor	43	ACHE	P22303	Inhibitor
DB00989	Rivastigmine	small molecule	approved|investigational	N06DA03	Acids, Acyclic|Anti-Dementia Drugs|Bradycardia-Causing Agents|Carbamates|Central Nervous System Agents|Cholinergic Agents|Cholinesterase Inhibitors|Compounds used in a research, industrial, or household setting|Cytochrome P-450 CYP3A Substrates|Cytochrome P-450 Substrates|Enzyme Inhibitors|Nervous System|Neuroprotective Agents|Neurotransmitter Agents|Parasympathomemetic (Cholinergic) Agents|Pheny…	XSVMFMHYUFZWBK-NSHDSACASA-N	InChI=1S/C14H22N2O2/c1-6-16(5)14(17)18-13-9-7-8-12(10-13)11(2)15(3)4/h7-11H,6H2,1-5H3/t11-/m0/s1	Rivastigmine is a parasympathomimetic or cholinergic agent for the treatment of mild to moderate dementia of the Alzheimer's type. Rivastigmine is a cholinesterase inhibitor that inhibits both butyrylcholinesterase and acetylcholinesterase.	inhibitor	43	ACHE	P22303	Inhibitor
DB11936	Bempedoic acid	small molecule	approved|investigational	C10AX15	Acids, Acyclic|Enzyme Inhibitors|Hypolipidemic Agents|Hypolipidemic Agents Indicated for Hyperlipidemia|Lipid Modifying Agents|Lipid Modifying Agents, Plain|Lipid Regulating Agents|OATP1B1/SLCO1B1 Inhibitors|OATP1B3 inhibitors|OATP1B3 substrates|UGT2B7 substrates	HYHMLYSLQUKXKP-UHFFFAOYSA-N	InChI=1S/C19H36O5/c1-18(2,16(21)22)13-9-5-7-11-15(20)12-8-6-10-14-19(3,4)17(23)24/h15,20H,5-14H2,1-4H3,(H,21,22)(H,23,24)	High levels of LDL cholesterol (LDL-C) are a major risk factor for cardiovascular events. Caused by genetic mutations or lifestyle factors, hypercholesterolemia can significantly reduce quality of life and increase the risk of mortality from cardiovascular disease.[L12153] About 1 in 4 patients, or 15 million Americans with elevated LDL-C, are insufficiently managed with maximally tolerated stati…	inhibitor	47	ACLY	P53396	Inhibitor
DB06688	Sipuleucel-T	biotech	approved|investigational	L03AX17	Adjuvants, Immunologic|Antineoplastic and Immunomodulating Agents|Autologous Cellular Immunotherapy|Cancer Vaccines|Cell-mediated Immunity|Complex Mixtures|Intercellular Adhesion Molecule-1			Sipuleucel-T is a personalized, autologous, cellular immunotherapy. Sipuleucel-T is a therapeutic cancer vaccine for prostate cancer. Sipuleucel-T selectively targets the prostate-specific antigen (PSA) known as prostatic acid phosphatase (PAP) that is expressed in around 95% of prostate cancers. It must be prepared specifically for each patient. In metastatic prostate cancer, it has extended sur…	unknown	55	ACP3	P15309	other
DB06773	Human calcitonin	biotech	approved|investigational	H05BA03	Bone Density Conservation Agents|Calcitonin Preparations|Calcium Homeostasis|Systemic Hormonal Preparations, Excl. Sex Hormones and Insulins			Calcitonin was first discovered in isolated parathyroid tissue as a substance with a serum-calcium-lowering effect.[A32099] It is constituted as a 32-amino acid single chain polypeptide structure that gets secreted as a regulatory agent in calcium-phosphorus metabolism.[A32098] It is used as an alternative for people developing antibodies against salmon calcitonin.[A32100]	incorporation into and destabilization	87	ACTN1	P12814	other
DB00552	Pentostatin	small molecule	approved|investigational	L01XX08	Adenosine Deaminase Inhibitors|Antineoplastic Agents|Antineoplastic and Immunomodulating Agents|Carbohydrates|Cardiotoxic antineoplastic agents|Coformycin|Deoxyribonucleosides|Drugs that are Mainly Renally Excreted|Drugs that are Mainly Renally Excreted with a Narrow Therapeutic Index|Enzyme Inhibitors|Formycins|Glycosides|Immunosuppressive Agents|Myelosuppressive Agents|Narrow Therapeutic Index …	FPVKHBSQESCIEP-JQCXWYLXSA-N	InChI=1S/C11H16N4O4/c16-3-8-6(17)1-9(19-8)15-5-14-10-7(18)2-12-4-13-11(10)15/h4-9,16-18H,1-3H2,(H,12,13)/t6-,7+,8+,9+/m0/s1	A potent inhibitor of adenosine deaminase. The drug is effective in the treatment of many lymphoproliferative malignancies, particularly hairy-cell leukemia. It is also synergistic with some other antineoplastic agents and has immunosuppressive activity.	inhibitor	100	ADA	P00813	Inhibitor
DB00975	Dipyridamole	small molecule	approved	B01AC07	Anticoagulants|Antiplatelet agents|Blood and Blood Forming Organs|BSEP/ABCB11 Substrates|Cardiovascular Agents|Decreased Platelet Aggregation|Enzyme Inhibitors|Hematologic Agents|Hypotensive Agents|Miscellaneous Vasodilatating Agents|OATP1B1/SLCO1B1 Inhibitors|OATP1B3 inhibitors|P-glycoprotein inhibitors|P-glycoprotein substrates|Phosphodiesterase 5 Inhibitors|Phosphodiesterase Inhibitors|Platele…	IZEKFCXSFNUWAM-UHFFFAOYSA-N	InChI=1S/C24H40N8O4/c33-15-11-31(12-16-34)23-26-20-19(21(27-23)29-7-3-1-4-8-29)25-24(32(13-17-35)14-18-36)28-22(20)30-9-5-2-6-10-30/h33-36H,1-18H2	A phosphodiesterase inhibitor that blocks uptake and metabolism of adenosine by erythrocytes and vascular endothelial cells. Dipyridamole also potentiates the antiaggregating action of prostacyclin. (From AMA Drug Evaluations Annual, 1994, p752)	inhibitor	100	ADA	P00813	Inhibitor
DB01213	Fomepizole	small molecule	approved|vet_approved	V03AB34	Antidotes|Compounds used in a research, industrial, or household setting|Cytochrome P-450 CYP2A6 Inhibitors|Cytochrome P-450 CYP2A6 Inhibitors (strength unknown)|Cytochrome P-450 CYP2E1 Inducers|Cytochrome P-450 CYP2E1 Inducers (strength unknown)|Cytochrome P-450 CYP2E1 Inhibitors|Cytochrome P-450 CYP2E1 Inhibitors (strength unknown)|Cytochrome P-450 CYP2E1 Substrates|Cytochrome P-450 Enzyme Indu…	RIKMMFOAQPJVMX-UHFFFAOYSA-N	InChI=1S/C4H6N2/c1-4-2-5-6-3-4/h2-3H,1H3,(H,5,6)	Fomepizole is used as an antidote in confirmed or suspected methanol or ethylene glycol poisoning. Fomepizole is a competitive inhibitor of alcohol dehydrogenase, the enzyme that catalyzes the initial steps in the metabolism of ethylene glycol and methanol to their toxic metabolites.	inhibitor	124	ADH1A	P07327	Inhibitor
DB01213	Fomepizole	small molecule	approved|vet_approved	V03AB34	Antidotes|Compounds used in a research, industrial, or household setting|Cytochrome P-450 CYP2A6 Inhibitors|Cytochrome P-450 CYP2A6 Inhibitors (strength unknown)|Cytochrome P-450 CYP2E1 Inducers|Cytochrome P-450 CYP2E1 Inducers (strength unknown)|Cytochrome P-450 CYP2E1 Inhibitors|Cytochrome P-450 CYP2E1 Inhibitors (strength unknown)|Cytochrome P-450 CYP2E1 Substrates|Cytochrome P-450 Enzyme Indu…	RIKMMFOAQPJVMX-UHFFFAOYSA-N	InChI=1S/C4H6N2/c1-4-2-5-6-3-4/h2-3H,1H3,(H,5,6)	Fomepizole is used as an antidote in confirmed or suspected methanol or ethylene glycol poisoning. Fomepizole is a competitive inhibitor of alcohol dehydrogenase, the enzyme that catalyzes the initial steps in the metabolism of ethylene glycol and methanol to their toxic metabolites.	inhibitor	125	ADH1B	P00325	Inhibitor
DB01213	Fomepizole	small molecule	approved|vet_approved	V03AB34	Antidotes|Compounds used in a research, industrial, or household setting|Cytochrome P-450 CYP2A6 Inhibitors|Cytochrome P-450 CYP2A6 Inhibitors (strength unknown)|Cytochrome P-450 CYP2E1 Inducers|Cytochrome P-450 CYP2E1 Inducers (strength unknown)|Cytochrome P-450 CYP2E1 Inhibitors|Cytochrome P-450 CYP2E1 Inhibitors (strength unknown)|Cytochrome P-450 CYP2E1 Substrates|Cytochrome P-450 Enzyme Indu…	RIKMMFOAQPJVMX-UHFFFAOYSA-N	InChI=1S/C4H6N2/c1-4-2-5-6-3-4/h2-3H,1H3,(H,5,6)	Fomepizole is used as an antidote in confirmed or suspected methanol or ethylene glycol poisoning. Fomepizole is a competitive inhibitor of alcohol dehydrogenase, the enzyme that catalyzes the initial steps in the metabolism of ethylene glycol and methanol to their toxic metabolites.	inhibitor	126	ADH1C	P00326	Inhibitor
DB01303	Oxtriphylline	small molecule	approved	R03DA20|R03DB02|R03DA02	Alcohols|Alkaloids|Amines|Amino Alcohols|Ammonium Compounds|Anti-Asthmatic Agents|Autonomic Agents|Bronchodilator Agents|Cytochrome P-450 CYP1A2 Substrates|Cytochrome P-450 Substrates|Drugs for Obstructive Airway Diseases|Ethanolamines|Heterocyclic Compounds, Fused-Ring|Nitrogen Compounds|Onium Compounds|Peripheral Nervous System Agents|Purines|Purinones|Quaternary Ammonium Compounds|Respiratory …	RLANKEDHRWMNRO-UHFFFAOYSA-M	InChI=1S/C7H8N4O2.C5H14NO/c1-10-5-4(8-3-9-5)6(12)11(2)7(10)13;1-6(2,3)4-5-7/h3H,1-2H3,(H,8,9,12);7H,4-5H2,1-3H3/q;+1/p-1	Oxtriphylline is the choline salt form of [theophylline]. Once in the body, theophylline is released and acts as a phosphodiesterase inhibitor, adenosine receptor blocker, and histone deacetylase activator. Its main physiological reponse is to dilate the bronchioles. As such, oxytriphylline is indicated mainly for asthma, bronchospasm, and COPD (i.e. all the same indications as the other theophyl…	antagonist	134	ADORA1	P30542	Activator
DB00651	Dyphylline	small molecule	approved	R03DA20|R03DB01|R03DA51|R03DA01	Alkaloids|Anti-Asthmatic Agents|Autonomic Agents|Bronchodilator Agents|Cardiovascular Agents|Drugs for Obstructive Airway Diseases|Drugs that are Mainly Renally Excreted|Enzyme Inhibitors|Heterocyclic Compounds, Fused-Ring|Peripheral Nervous System Agents|Phosphodiesterase Inhibitors|Purines|Purinones|Respiratory System Agents|Vasodilating Agents|Xanthine derivatives|Xanthines and Adrenergics	KSCFJBIXMNOVSH-UHFFFAOYSA-N	InChI=1S/C10H14N4O4/c1-12-8-7(9(17)13(2)10(12)18)14(5-11-8)3-6(16)4-15/h5-6,15-16H,3-4H2,1-2H3	Dyphylline is a theophylline derivative with broncho- and vasodilator properties. It is typically used in the management of asthma, cardiac dyspnea, and bronchitis.	antagonist	134	ADORA1	P30542	Activator
DB00193	Tramadol	small molecule	approved|investigational	N02AJ13|N02AJ14|N02AX02	Agents producing tachycardia|Agents that reduce seizure threshold|Alcohols|Amines|Analgesics|Anticholinergic Agents|Antidepressive Agents|Central Nervous System Agents|Central Nervous System Depressants|Combined Inhibitors of Serotonin/Norepinephrine Reuptake|Cyclohexanes|Cyclohexanols|Cycloparaffins|Cytochrome P-450 CYP2B6 Substrates|Cytochrome P-450 CYP2D6 Substrates|Cytochrome P-450 CYP3A Subs…	TVYLLZQTGLZFBW-ZBFHGGJFSA-N	InChI=1S/C16H25NO2/c1-17(2)12-14-7-4-5-10-16(14,18)13-8-6-9-15(11-13)19-3/h6,8-9,11,14,18H,4-5,7,10,12H2,1-3H3/t14-,16+/m1/s1	Tramadol is a centrally acting synthetic opioid analgesic and SNRI (serotonin/norepinephrine reuptake-inhibitor) that is structurally related to [codeine] and [morphine]. Due to its good tolerability profile and multimodal mechanism of action, tramadol is generally considered a lower-risk opioid option for the treatment of moderate to severe pain. It is considered a Step 2 option on the World Hea…	stimulator	134	ADORA1	P30542	Activator
DB00277	Theophylline	small molecule	approved	R03DA54|R03DA74|R03DA20|R03DA04|R03DB04	Agents that reduce seizure threshold|Alkaloids|Anti-Asthmatic Agents|Autonomic Agents|Bronchodilator Agents|Cardiovascular Agents|Cytochrome P-450 CYP1A2 Substrates|Cytochrome P-450 CYP1A2 Substrates with a Narrow Therapeutic Index|Cytochrome P-450 CYP2C8 Substrates|Cytochrome P-450 CYP2D6 Substrates|Cytochrome P-450 CYP2D6 Substrates with a Narrow Therapeutic Index|Cytochrome P-450 CYP2E1 Substr…	ZFXYFBGIUFBOJW-UHFFFAOYSA-N	InChI=1S/C7H8N4O2/c1-10-5-4(8-3-9-5)6(12)11(2)7(10)13/h3H,1-2H3,(H,8,9)	A methylxanthine derivative from tea with diuretic, smooth muscle relaxant, bronchial dilation, cardiac and central nervous system stimulant activities. Mechanistically, theophylline acts as a phosphodiesterase inhibitor, adenosine receptor blocker, and histone deacetylase activator. Theophylline is marketed under several brand names such as Uniphyl and Theochron, and it is indicated mainly for a…	antagonist	134	ADORA1	P30542	Activator
DB00806	Pentoxifylline	small molecule	approved|investigational	C04AD03|R03DA20	Alkaloids|Antioxidants|Antiplatelet agents|Blood Viscosity Reducer|Cardiovascular Agents|Compounds used in a research, industrial, or household setting|Cytochrome P-450 CYP1A2 Substrates|Cytochrome P-450 Substrates|Drugs for Obstructive Airway Diseases|Drugs that are Mainly Renally Excreted|Enzyme Inhibitors|Free Radical Scavengers|Hematologic Activity Alteration|Hematologic Agents|Hemorrheologic…	BYPFEZZEUUWMEJ-UHFFFAOYSA-N	InChI=1S/C13H18N4O3/c1-9(18)6-4-5-7-17-12(19)10-11(14-8-15(10)2)16(3)13(17)20/h8H,4-7H2,1-3H3	A methylxanthine derivative that inhibits phosphodiesterase and affects blood rheology. It improves blood flow by increasing erythrocyte and leukocyte flexibility. It also inhibits platelet aggregation. Pentoxifylline modulates immunologic activity by stimulating cytokine production. [PubChem]	antagonist	134	ADORA1	P30542	Activator
DB00640	Adenosine	small molecule	approved|investigational	C01EB10	Adenosine, antagonists & inhibitors|Agents producing tachycardia|Alkenes|Analgesics|Antiarrhythmic agents|Antiarrhythmics, Class V|Biological Factors|Carbohydrates|Cardiac Therapy|Cardiovascular Agents|Central Nervous System Agents|Class IV Antiarrythmics|Cyclohexanes|Cyclohexenes|Cycloparaffins|Enzymes|Enzymes and Coenzymes|Glycosides|Heterocyclic Compounds, Fused-Ring|Hydrocarbons, Acyclic|Misc…	OIRDTQYFTABQOQ-KQYNXXCUSA-N	InChI=1S/C10H13N5O4/c11-8-5-9(13-2-12-8)15(3-14-5)10-7(18)6(17)4(1-16)19-10/h2-4,6-7,10,16-18H,1H2,(H2,11,12,13)/t4-,6-,7-,10-/m1/s1	A nucleoside that is composed of adenine and d-ribose. Adenosine or adenosine derivatives play many important biological roles in addition to being components of DNA and RNA. Adenosine itself is a neurotransmitter.	agonist	134	ADORA1	P30542	Activator
DB01223	Aminophylline	small molecule	approved	R03DA55|R03DA05|R03DA20|R03DB05	Agents that reduce seizure threshold|Alkaloids|Amines|Anti-Asthmatic Agents|Autonomic Agents|Bronchodilator Agents|Cardiotonic Agents|Cardiovascular Agents|Compounds used in a research, industrial, or household setting|Cytochrome P-450 CYP1A2 Substrates|Cytochrome P-450 CYP1A2 Substrates with a Narrow Therapeutic Index|Cytochrome P-450 CYP2E1 Substrates|Cytochrome P-450 CYP2E1 Substrates with a N…	FQPFAHBPWDRTLU-UHFFFAOYSA-N	InChI=1S/2C7H8N4O2.C2H8N2/c2*1-10-5-4(8-3-9-5)6(12)11(2)7(10)13;3-1-2-4/h2*3H,1-2H3,(H,8,9);1-4H2	Aminophylline is a drug combination that contains theophylline and ethylenediamine in a 2:1 ratio. Once in the body, theophylline is released and acts as a phosphodiesterase inhibitor, adenosine receptor blocker, and histone deacetylase activator. Similar to other theophyllines, aminophylline is indicated for the treatment of lung diseases such as asthma, chronic bronchitis, and COPD. The majorit…	antagonist	134	ADORA1	P30542	Activator
DB00201	Caffeine	small molecule	approved	R03DA20|V04CG30|N06BC01	Alkaloids|Anorexigenic Agents & Respiratory and CNS Stimulants|BCRP/ABCG2 Inhibitors|Caffeine and Caffeine Containing Products|Central Nervous System Agents|Central Nervous System Stimulants|Central Nervous System Stimulation|Cytochrome P-450 CYP1A2 Inhibitors|Cytochrome P-450 CYP1A2 Inhibitors (moderate)|Cytochrome P-450 CYP1A2 Inhibitors (strength unknown)|Cytochrome P-450 CYP1A2 Substrates|Cyt…	RYYVLZVUVIJVGH-UHFFFAOYSA-N	InChI=1S/C8H10N4O2/c1-10-4-9-6-5(10)7(13)12(3)8(14)11(6)2/h4H,1-3H3	Caffeine is a drug of the methylxanthine class used for a variety of purposes, including certain respiratory conditions of the premature newborn, pain relief, and to combat drowsiness. Caffeine is similar in chemical structure to [Theophylline] and [Theobromine].[A187691,L9851] It can be sourced from coffee beans, but also occurs naturally in various teas and cacao beans, which are different than…	antagonist|multitarget	134	ADORA1	P30542	Activator
DB11757	Istradefylline	small molecule	approved|investigational		Adenosine A2 Receptor Antagonists|BCRP/ABCG2 Inhibitors|Cytochrome P-450 CYP1A2 Substrates|Cytochrome P-450 CYP2B6 Substrates|Cytochrome P-450 CYP2C18 Substrates|Cytochrome P-450 CYP2C8 Substrates|Cytochrome P-450 CYP2C9 Substrates|Cytochrome P-450 CYP2D6 Substrates|Cytochrome P-450 CYP3A Substrates|Cytochrome P-450 CYP3A4 Substrates|Cytochrome P-450 CYP3A5 Substrates|Cytochrome P-450 Substrates|…	IQVRBWUUXZMOPW-PKNBQFBNSA-N	InChI=1S/C20H24N4O4/c1-6-23-18-17(19(25)24(7-2)20(23)26)22(3)16(21-18)11-9-13-8-10-14(27-4)15(12-13)28-5/h8-12H,6-7H2,1-5H3/b11-9+	Istradefylline, or KW6002, was developed by Kyowa Hakko Kirin in Japan for the treatment of Parkinson's disease as an adjunct to standard therapy.[A184067] Unlike standard dopaminergic therapies for Parkinson's, Istradefylline targets adenosine A<sub>2A</sub> receptors in the basal ganglia.[A184067] This region of the brain is highly involved in motor control.[A184067] Istradefylline is indicated…	antagonist	135	ADORA2A	P29274	Activator
DB06213	Regadenoson	small molecule	approved|investigational	C01EB21	Adenosine A2 Receptor Agonists|Cardiac Therapy|Heterocyclic Compounds, Fused-Ring|Neurotransmitter Agents|Purinergic Agents|Purinergic Agonists|Purinergic P1 Receptor Agonists	LZPZPHGJDAGEJZ-AKAIJSEGSA-N	InChI=1S/C15H18N8O5/c1-17-13(27)6-2-19-23(3-6)15-20-11(16)8-12(21-15)22(5-18-8)14-10(26)9(25)7(4-24)28-14/h2-3,5,7,9-10,14,24-26H,4H2,1H3,(H,17,27)(H2,16,20,21)/t7-,9-,10-,14-/m1/s1	Regadenoson is an A2A adenosine receptor agonist that causes coronary vasodilation and used for myocardial perfusion imagining. Manufactured by Astellas and FDA approved April 10, 2008.	agonist	135	ADORA2A	P29274	Activator
DB00277	Theophylline	small molecule	approved	R03DA54|R03DA74|R03DA20|R03DA04|R03DB04	Agents that reduce seizure threshold|Alkaloids|Anti-Asthmatic Agents|Autonomic Agents|Bronchodilator Agents|Cardiovascular Agents|Cytochrome P-450 CYP1A2 Substrates|Cytochrome P-450 CYP1A2 Substrates with a Narrow Therapeutic Index|Cytochrome P-450 CYP2C8 Substrates|Cytochrome P-450 CYP2D6 Substrates|Cytochrome P-450 CYP2D6 Substrates with a Narrow Therapeutic Index|Cytochrome P-450 CYP2E1 Substr…	ZFXYFBGIUFBOJW-UHFFFAOYSA-N	InChI=1S/C7H8N4O2/c1-10-5-4(8-3-9-5)6(12)11(2)7(10)13/h3H,1-2H3,(H,8,9)	A methylxanthine derivative from tea with diuretic, smooth muscle relaxant, bronchial dilation, cardiac and central nervous system stimulant activities. Mechanistically, theophylline acts as a phosphodiesterase inhibitor, adenosine receptor blocker, and histone deacetylase activator. Theophylline is marketed under several brand names such as Uniphyl and Theochron, and it is indicated mainly for a…	antagonist	135	ADORA2A	P29274	Activator
DB01303	Oxtriphylline	small molecule	approved	R03DA20|R03DB02|R03DA02	Alcohols|Alkaloids|Amines|Amino Alcohols|Ammonium Compounds|Anti-Asthmatic Agents|Autonomic Agents|Bronchodilator Agents|Cytochrome P-450 CYP1A2 Substrates|Cytochrome P-450 Substrates|Drugs for Obstructive Airway Diseases|Ethanolamines|Heterocyclic Compounds, Fused-Ring|Nitrogen Compounds|Onium Compounds|Peripheral Nervous System Agents|Purines|Purinones|Quaternary Ammonium Compounds|Respiratory …	RLANKEDHRWMNRO-UHFFFAOYSA-M	InChI=1S/C7H8N4O2.C5H14NO/c1-10-5-4(8-3-9-5)6(12)11(2)7(10)13;1-6(2,3)4-5-7/h3H,1-2H3,(H,8,9,12);7H,4-5H2,1-3H3/q;+1/p-1	Oxtriphylline is the choline salt form of [theophylline]. Once in the body, theophylline is released and acts as a phosphodiesterase inhibitor, adenosine receptor blocker, and histone deacetylase activator. Its main physiological reponse is to dilate the bronchioles. As such, oxytriphylline is indicated mainly for asthma, bronchospasm, and COPD (i.e. all the same indications as the other theophyl…	antagonist	135	ADORA2A	P29274	Activator
DB00651	Dyphylline	small molecule	approved	R03DA20|R03DB01|R03DA51|R03DA01	Alkaloids|Anti-Asthmatic Agents|Autonomic Agents|Bronchodilator Agents|Cardiovascular Agents|Drugs for Obstructive Airway Diseases|Drugs that are Mainly Renally Excreted|Enzyme Inhibitors|Heterocyclic Compounds, Fused-Ring|Peripheral Nervous System Agents|Phosphodiesterase Inhibitors|Purines|Purinones|Respiratory System Agents|Vasodilating Agents|Xanthine derivatives|Xanthines and Adrenergics	KSCFJBIXMNOVSH-UHFFFAOYSA-N	InChI=1S/C10H14N4O4/c1-12-8-7(9(17)13(2)10(12)18)14(5-11-8)3-6(16)4-15/h5-6,15-16H,3-4H2,1-2H3	Dyphylline is a theophylline derivative with broncho- and vasodilator properties. It is typically used in the management of asthma, cardiac dyspnea, and bronchitis.	antagonist	135	ADORA2A	P29274	Activator
DB00806	Pentoxifylline	small molecule	approved|investigational	C04AD03|R03DA20	Alkaloids|Antioxidants|Antiplatelet agents|Blood Viscosity Reducer|Cardiovascular Agents|Compounds used in a research, industrial, or household setting|Cytochrome P-450 CYP1A2 Substrates|Cytochrome P-450 Substrates|Drugs for Obstructive Airway Diseases|Drugs that are Mainly Renally Excreted|Enzyme Inhibitors|Free Radical Scavengers|Hematologic Activity Alteration|Hematologic Agents|Hemorrheologic…	BYPFEZZEUUWMEJ-UHFFFAOYSA-N	InChI=1S/C13H18N4O3/c1-9(18)6-4-5-7-17-12(19)10-11(14-8-15(10)2)16(3)13(17)20/h8H,4-7H2,1-3H3	A methylxanthine derivative that inhibits phosphodiesterase and affects blood rheology. It improves blood flow by increasing erythrocyte and leukocyte flexibility. It also inhibits platelet aggregation. Pentoxifylline modulates immunologic activity by stimulating cytokine production. [PubChem]	antagonist	135	ADORA2A	P29274	Activator
DB00640	Adenosine	small molecule	approved|investigational	C01EB10	Adenosine, antagonists & inhibitors|Agents producing tachycardia|Alkenes|Analgesics|Antiarrhythmic agents|Antiarrhythmics, Class V|Biological Factors|Carbohydrates|Cardiac Therapy|Cardiovascular Agents|Central Nervous System Agents|Class IV Antiarrythmics|Cyclohexanes|Cyclohexenes|Cycloparaffins|Enzymes|Enzymes and Coenzymes|Glycosides|Heterocyclic Compounds, Fused-Ring|Hydrocarbons, Acyclic|Misc…	OIRDTQYFTABQOQ-KQYNXXCUSA-N	InChI=1S/C10H13N5O4/c11-8-5-9(13-2-12-8)15(3-14-5)10-7(18)6(17)4(1-16)19-10/h2-4,6-7,10,16-18H,1H2,(H2,11,12,13)/t4-,6-,7-,10-/m1/s1	A nucleoside that is composed of adenine and d-ribose. Adenosine or adenosine derivatives play many important biological roles in addition to being components of DNA and RNA. Adenosine itself is a neurotransmitter.	agonist	135	ADORA2A	P29274	Activator
DB00201	Caffeine	small molecule	approved	R03DA20|V04CG30|N06BC01	Alkaloids|Anorexigenic Agents & Respiratory and CNS Stimulants|BCRP/ABCG2 Inhibitors|Caffeine and Caffeine Containing Products|Central Nervous System Agents|Central Nervous System Stimulants|Central Nervous System Stimulation|Cytochrome P-450 CYP1A2 Inhibitors|Cytochrome P-450 CYP1A2 Inhibitors (moderate)|Cytochrome P-450 CYP1A2 Inhibitors (strength unknown)|Cytochrome P-450 CYP1A2 Substrates|Cyt…	RYYVLZVUVIJVGH-UHFFFAOYSA-N	InChI=1S/C8H10N4O2/c1-10-4-9-6-5(10)7(13)12(3)8(14)11(6)2/h4H,1-3H3	Caffeine is a drug of the methylxanthine class used for a variety of purposes, including certain respiratory conditions of the premature newborn, pain relief, and to combat drowsiness. Caffeine is similar in chemical structure to [Theophylline] and [Theobromine].[A187691,L9851] It can be sourced from coffee beans, but also occurs naturally in various teas and cacao beans, which are different than…	antagonist|multitarget	135	ADORA2A	P29274	Activator
DB00277	Theophylline	small molecule	approved	R03DA54|R03DA74|R03DA20|R03DA04|R03DB04	Agents that reduce seizure threshold|Alkaloids|Anti-Asthmatic Agents|Autonomic Agents|Bronchodilator Agents|Cardiovascular Agents|Cytochrome P-450 CYP1A2 Substrates|Cytochrome P-450 CYP1A2 Substrates with a Narrow Therapeutic Index|Cytochrome P-450 CYP2C8 Substrates|Cytochrome P-450 CYP2D6 Substrates|Cytochrome P-450 CYP2D6 Substrates with a Narrow Therapeutic Index|Cytochrome P-450 CYP2E1 Substr…	ZFXYFBGIUFBOJW-UHFFFAOYSA-N	InChI=1S/C7H8N4O2/c1-10-5-4(8-3-9-5)6(12)11(2)7(10)13/h3H,1-2H3,(H,8,9)	A methylxanthine derivative from tea with diuretic, smooth muscle relaxant, bronchial dilation, cardiac and central nervous system stimulant activities. Mechanistically, theophylline acts as a phosphodiesterase inhibitor, adenosine receptor blocker, and histone deacetylase activator. Theophylline is marketed under several brand names such as Uniphyl and Theochron, and it is indicated mainly for a…	antagonist	136	ADORA2B	P29275	Activator
DB00824	Enprofylline	small molecule	approved|experimental		Adenosine A2 Receptor Antagonists|Alkaloids|Anti-Asthmatic Agents|Autonomic Agents|Bronchodilator Agents|Heterocyclic Compounds, Fused-Ring|Neurotransmitter Agents|Peripheral Nervous System Agents|Purinergic Agents|Purinergic Antagonists|Purinergic P1 Receptor Antagonists|Purines|Purinones|Respiratory System Agents	SIQPXVQCUCHWDI-UHFFFAOYSA-N	InChI=1S/C8H10N4O2/c1-2-3-12-6-5(9-4-10-6)7(13)11-8(12)14/h4H,2-3H2,1H3,(H,9,10)(H,11,13,14)	Enprofylline is a derivative of theophylline which shares bronchodilator properties. Enprofylline is used in asthma, chronic obstructive pulmonary disease, and in the management of cerebrovascular insufficiency, sickle cell disease, and diabetic neuropathy. Long-term enprofylline administration may be associated with elevation in liver enzyme levels and unpredictable blood levels.	antagonist	136	ADORA2B	P29275	Activator
DB00201	Caffeine	small molecule	approved	R03DA20|V04CG30|N06BC01	Alkaloids|Anorexigenic Agents & Respiratory and CNS Stimulants|BCRP/ABCG2 Inhibitors|Caffeine and Caffeine Containing Products|Central Nervous System Agents|Central Nervous System Stimulants|Central Nervous System Stimulation|Cytochrome P-450 CYP1A2 Inhibitors|Cytochrome P-450 CYP1A2 Inhibitors (moderate)|Cytochrome P-450 CYP1A2 Inhibitors (strength unknown)|Cytochrome P-450 CYP1A2 Substrates|Cyt…	RYYVLZVUVIJVGH-UHFFFAOYSA-N	InChI=1S/C8H10N4O2/c1-10-4-9-6-5(10)7(13)12(3)8(14)11(6)2/h4H,1-3H3	Caffeine is a drug of the methylxanthine class used for a variety of purposes, including certain respiratory conditions of the premature newborn, pain relief, and to combat drowsiness. Caffeine is similar in chemical structure to [Theophylline] and [Theobromine].[A187691,L9851] It can be sourced from coffee beans, but also occurs naturally in various teas and cacao beans, which are different than…	antagonist	136	ADORA2B	P29275	Activator
DB00640	Adenosine	small molecule	approved|investigational	C01EB10	Adenosine, antagonists & inhibitors|Agents producing tachycardia|Alkenes|Analgesics|Antiarrhythmic agents|Antiarrhythmics, Class V|Biological Factors|Carbohydrates|Cardiac Therapy|Cardiovascular Agents|Central Nervous System Agents|Class IV Antiarrythmics|Cyclohexanes|Cyclohexenes|Cycloparaffins|Enzymes|Enzymes and Coenzymes|Glycosides|Heterocyclic Compounds, Fused-Ring|Hydrocarbons, Acyclic|Misc…	OIRDTQYFTABQOQ-KQYNXXCUSA-N	InChI=1S/C10H13N5O4/c11-8-5-9(13-2-12-8)15(3-14-5)10-7(18)6(17)4(1-16)19-10/h2-4,6-7,10,16-18H,1H2,(H2,11,12,13)/t4-,6-,7-,10-/m1/s1	A nucleoside that is composed of adenine and d-ribose. Adenosine or adenosine derivatives play many important biological roles in addition to being components of DNA and RNA. Adenosine itself is a neurotransmitter.	agonist	136	ADORA2B	P29275	Activator
DB01223	Aminophylline	small molecule	approved	R03DA55|R03DA05|R03DA20|R03DB05	Agents that reduce seizure threshold|Alkaloids|Amines|Anti-Asthmatic Agents|Autonomic Agents|Bronchodilator Agents|Cardiotonic Agents|Cardiovascular Agents|Compounds used in a research, industrial, or household setting|Cytochrome P-450 CYP1A2 Substrates|Cytochrome P-450 CYP1A2 Substrates with a Narrow Therapeutic Index|Cytochrome P-450 CYP2E1 Substrates|Cytochrome P-450 CYP2E1 Substrates with a N…	FQPFAHBPWDRTLU-UHFFFAOYSA-N	InChI=1S/2C7H8N4O2.C2H8N2/c2*1-10-5-4(8-3-9-5)6(12)11(2)7(10)13;3-1-2-4/h2*3H,1-2H3,(H,8,9);1-4H2	Aminophylline is a drug combination that contains theophylline and ethylenediamine in a 2:1 ratio. Once in the body, theophylline is released and acts as a phosphodiesterase inhibitor, adenosine receptor blocker, and histone deacetylase activator. Similar to other theophyllines, aminophylline is indicated for the treatment of lung diseases such as asthma, chronic bronchitis, and COPD. The majorit…	antagonist	140	ADORA3	P0DMS8	Activator
DB00201	Caffeine	small molecule	approved	R03DA20|V04CG30|N06BC01	Alkaloids|Anorexigenic Agents & Respiratory and CNS Stimulants|BCRP/ABCG2 Inhibitors|Caffeine and Caffeine Containing Products|Central Nervous System Agents|Central Nervous System Stimulants|Central Nervous System Stimulation|Cytochrome P-450 CYP1A2 Inhibitors|Cytochrome P-450 CYP1A2 Inhibitors (moderate)|Cytochrome P-450 CYP1A2 Inhibitors (strength unknown)|Cytochrome P-450 CYP1A2 Substrates|Cyt…	RYYVLZVUVIJVGH-UHFFFAOYSA-N	InChI=1S/C8H10N4O2/c1-10-4-9-6-5(10)7(13)12(3)8(14)11(6)2/h4H,1-3H3	Caffeine is a drug of the methylxanthine class used for a variety of purposes, including certain respiratory conditions of the premature newborn, pain relief, and to combat drowsiness. Caffeine is similar in chemical structure to [Theophylline] and [Theobromine].[A187691,L9851] It can be sourced from coffee beans, but also occurs naturally in various teas and cacao beans, which are different than…	antagonist	140	ADORA3	P0DMS8	Activator
DB00640	Adenosine	small molecule	approved|investigational	C01EB10	Adenosine, antagonists & inhibitors|Agents producing tachycardia|Alkenes|Analgesics|Antiarrhythmic agents|Antiarrhythmics, Class V|Biological Factors|Carbohydrates|Cardiac Therapy|Cardiovascular Agents|Central Nervous System Agents|Class IV Antiarrythmics|Cyclohexanes|Cyclohexenes|Cycloparaffins|Enzymes|Enzymes and Coenzymes|Glycosides|Heterocyclic Compounds, Fused-Ring|Hydrocarbons, Acyclic|Misc…	OIRDTQYFTABQOQ-KQYNXXCUSA-N	InChI=1S/C10H13N5O4/c11-8-5-9(13-2-12-8)15(3-14-5)10-7(18)6(17)4(1-16)19-10/h2-4,6-7,10,16-18H,1H2,(H2,11,12,13)/t4-,6-,7-,10-/m1/s1	A nucleoside that is composed of adenine and d-ribose. Adenosine or adenosine derivatives play many important biological roles in addition to being components of DNA and RNA. Adenosine itself is a neurotransmitter.	agonist	140	ADORA3	P0DMS8	Activator
DB09074	Olaparib	small molecule	approved	L01XX46	Antineoplastic Agents|Antineoplastic and Immunomodulating Agents|BCRP/ABCG2 Inhibitors|Cytochrome P-450 CYP2B6 Inducers|Cytochrome P-450 CYP2B6 Inducers (strength unknown)|Cytochrome P-450 CYP3A Inhibitors|Cytochrome P-450 CYP3A Substrates|Cytochrome P-450 CYP3A4 Inhibitors|Cytochrome P-450 CYP3A4 Inhibitors (weak)|Cytochrome P-450 CYP3A4 Substrates|Cytochrome P-450 CYP3A4 Substrates with a Narro…	FDLYAMZZIXQODN-UHFFFAOYSA-N	InChI=1S/C24H23FN4O3/c25-20-8-5-15(14-21-17-3-1-2-4-18(17)22(30)27-26-21)13-19(20)24(32)29-11-9-28(10-12-29)23(31)16-6-7-16/h1-5,8,13,16H,6-7,9-12,14H2,(H,27,30)	Olaparib is an inhibitor of poly (ADP-ribose) polymerase (PARP) enzymes, including PARP1, PARP2, and PARP3. PARP enzymes are involved in normal cellular homeostasis, such as DNA transcription, cell cycle regulation, and DNA repair. Olaparib has been shown to inhibit growth of select tumor cell lines in vitro and decrease tumor growth in mouse xenograft models of human cancer both as monotherapy o…	inhibitor	142	PARP1	P09874	Inhibitor
DB11793	Niraparib	small molecule	approved|investigational	L01XX54	Antineoplastic Agents|Antineoplastic and Immunomodulating Agents|Enzyme Inhibitors|Heterocyclic Compounds, Fused-Ring|Narrow Therapeutic Index Drugs|Poly(ADP-ribose) Polymerase Inhibitors|Pyrazoles	PCHKPVIQAHNQLW-CQSZACIVSA-N	InChI=1S/C19H20N4O/c20-19(24)17-5-1-3-15-12-23(22-18(15)17)16-8-6-13(7-9-16)14-4-2-10-21-11-14/h1,3,5-9,12,14,21H,2,4,10-11H2,(H2,20,24)/t14-/m1/s1	Niraparib is an orally active PARP inhibitor developed by Tesaro to treat ovarian cancer. FDA approval on March 2017.	antagonist	142	PARP1	P09874	Activator
DB12332	Rucaparib	small molecule	approved|investigational	L01XX55	Antineoplastic Agents|Antineoplastic and Immunomodulating Agents|BCRP/ABCG2 Inhibitors|BCRP/ABCG2 Substrates|Cytochrome P-450 CYP1A2 Inducers|Cytochrome P-450 CYP1A2 Inducers (moderate)|Cytochrome P-450 CYP1A2 Inhibitors|Cytochrome P-450 CYP1A2 Inhibitors (weak)|Cytochrome P-450 CYP1A2 Substrates|Cytochrome P-450 CYP1A2 Substrates with a Narrow Therapeutic Index|Cytochrome P-450 CYP2C19 Inhibitor…	HMABYWSNWIZPAG-UHFFFAOYSA-N	InChI=1S/C19H18FN3O/c1-21-10-11-2-4-12(5-3-11)18-14-6-7-22-19(24)15-8-13(20)9-16(23-18)17(14)15/h2-5,8-9,21,23H,6-7,10H2,1H3,(H,22,24)	Rucaparib is a potent mammalian poly(ADP-ribose) polymerase (PARP) 1, 2 and 3 inhibitor with anticancer properties. PPAR is an enzyme that plays an essential role in DNA repair by activating response pathways and facilitating repair [A18745], and defects in these repair mechanisms have been demonstrated in various malignancies, including cancer. Regulation of repair pathways is critical in promot…	antagonist	142	PARP1	P09874	Activator
DB11760	Talazoparib	small molecule	approved|investigational	L01XX60	Antineoplastic Agents|Antineoplastic and Immunomodulating Agents|BCRP/ABCG2 Substrates|Enzyme Inhibitors|Narrow Therapeutic Index Drugs|P-glycoprotein substrates|P-glycoprotein substrates with a Narrow Therapeutic Index|Poly(ADP-ribose) Polymerase Inhibitors|Pyridazines	HWGQMRYQVZSGDQ-HZPDHXFCSA-N	InChI=1S/C19H14F2N6O/c1-27-18(22-8-23-27)15-16(9-2-4-10(20)5-3-9)24-13-7-11(21)6-12-14(13)17(15)25-26-19(12)28/h2-8,15-16,24H,1H3,(H,26,28)/t15-,16-/m1/s1	Talazoparib was approved by the FDA for use in germline BRCA mutated, HER2 negative, locally advanced or metastatic breast cancer on October 16, 2018 under the trade name Talzenna [L4661]. Talzenna was granted approval based on the results of the EMBRACA trial in which talazoparib resulted in a mean 8.6 months progression-free survival time versus physician's choice chemotherapy which resulted in…	inhibitor	142	PARP1	P09874	Inhibitor
DB00388	Phenylephrine	small molecule	approved	S01FB01|R01AB01|C01CA06|R01AA04|S01FB51|R01BA53|S01GA05|S01GA55|R01BA03	Adrenergic Agents|Adrenergic Agonists|Adrenergic alpha-1 Receptor Agonists|Adrenergic alpha-Agonists|Adrenergic and Dopaminergic Agents|Agents producing tachycardia|Agents that produce hypertension|Alcohols|Amines|Amino Alcohols|Autonomic Agents|Cardiac Stimulants Excl. Cardiac Glycosides|Cardiac Therapy|Cardiotonic Agents|Cardiovascular Agents|Compounds used in a research, industrial, or househo…	SONNWYBIRXJNDC-VIFPVBQESA-N	InChI=1S/C9H13NO2/c1-10-6-9(12)7-3-2-4-8(11)5-7/h2-5,9-12H,6H2,1H3/t9-/m0/s1	Phenylephrine is an alpha-1 adrenergic receptor agonist used to treat hypotension,[L9416,L9410] dilate the pupil,[L9413] and induce local vasoconstriction.[A187370] The action of phenylephrine, or neo-synephrine, was first described in literature in the 1930s.[A187376] Phenylephrine was granted FDA approval in 1939.[L9413]	agonist	146	ADRA1D	P25100	Activator
DB00346	Alfuzosin	small molecule	approved|investigational	G04CA01|G04CA51	Adrenergic Agents|Adrenergic alpha-1 Receptor Antagonists|Adrenergic alpha-Antagonists|Adrenergic Antagonists|Cytochrome P-450 CYP3A Substrates|Cytochrome P-450 CYP3A4 Substrates|Cytochrome P-450 Substrates|Drugs Used in Benign Prostatic Hypertrophy|Genito Urinary System and Sex Hormones|Heterocyclic Compounds, Fused-Ring|Neurotransmitter Agents|Peripheral alpha-1 blockers|Potential QTc-Prolongin…	WNMJYKCGWZFFKR-UHFFFAOYSA-N	InChI=1S/C19H27N5O4/c1-24(8-5-7-21-18(25)14-6-4-9-28-14)19-22-13-11-16(27-3)15(26-2)10-12(13)17(20)23-19/h10-11,14H,4-9H2,1-3H3,(H,21,25)(H2,20,22,23)	Alfuzosin (INN, provided as the hydrochloride salt) is an alpha-adrenergic blocker used to treat benign prostatic hyperplasia (BPH). It works by relaxing the muscles in the prostate and bladder neck, making it easier to urinate.	antagonist	146	ADRA1D	P25100	Activator
DB00696	Ergotamine	small molecule	approved	N02CA02|N02CA52|N02CA72	Adrenergic Agents|Adrenergic alpha-1 Receptor Antagonists|Adrenergic alpha-Antagonists|Adrenergic Antagonists|Agents that produce hypertension|Alkaloids|Analgesics|Analgesics, Non-Narcotic|Antidepressive Agents|Antimigraine Preparations|Cardiovascular Agents|Central Nervous System Agents|Central Nervous System Depressants|Cytochrome P-450 CYP3A Inhibitors|Cytochrome P-450 CYP3A Substrates|Cytochr…	XCGSFFUVFURLIX-VFGNJEKYSA-N	InChI=1S/C33H35N5O5/c1-32(35-29(39)21-15-23-22-10-6-11-24-28(22)20(17-34-24)16-25(23)36(2)18-21)31(41)38-26(14-19-8-4-3-5-9-19)30(40)37-13-7-12-27(37)33(38,42)43-32/h3-6,8-11,15,17,21,25-27,34,42H,7,12-14,16,18H2,1-2H3,(H,35,39)/t21-,25-,26+,27+,32-,33+/m1/s1	A vasoconstrictor found in ergot of Central Europe. It is an alpha-1 selective adrenergic agonist and is commonly used in the treatment of migraine disorders.	partial agonist	146	ADRA1D	P25100	Activator
DB06262	Droxidopa	small molecule	approved|investigational	C01CA27	Adrenergic Agonists|Adrenergic alpha-1 Receptor Agonists|Adrenergic alpha-2 Receptor Agonists|Adrenergic alpha-Agonists|Adrenergic and Dopaminergic Agents|Adrenergic beta-1 Receptor Agonists|Adrenergic beta-2 Receptor Agonists|Adrenergic beta-3 Receptor Agonists|Adrenergic beta-Agonists|Agents producing tachycardia|Agents that produce hypertension|Alcohols|Amines|Amino Acids|Amino Acids, Neutral|…	QXWYKJLNLSIPIN-JGVFFNPUSA-N	InChI=1S/C9H11NO5/c10-7(9(14)15)8(13)4-1-2-5(11)6(12)3-4/h1-3,7-8,11-13H,10H2,(H,14,15)/t7-,8+/m0/s1	Droxidopa is a precursor of noradrenaline that is used in the treatment of Parkinsonism. It is approved for use in Japan and is currently in trials in the U.S. The racaemic form (dl-threo-3,4-dihydroxyphenylserine) has also been used, and has been investigated in the treatment of orthostatic hypotension. There is a deficit of noradrenaline as well as of dopamine in Parkinson's disease and it has …	agonist	146	ADRA1D	P25100	Activator
DB00457	Prazosin	small molecule	approved	C02LE01|C02CA01	Adrenergic alpha-1 Receptor Antagonists|Adrenergic alpha-Antagonists|Adrenergic Antagonists|Alpha-Adrenoreceptor Antagonists and Diuretics|Antiadrenergic Agents, Peripherally Acting|Antihypertensive Agents|Antihypertensive Agents Indicated for Hypertension|BCRP/ABCG2 Substrates|Cardiovascular Agents|Heterocyclic Compounds, Fused-Ring|Hypotensive Agents|OCT1 inhibitors|OCT1 substrates|OCT2 Substra…	IENZQIKPVFGBNW-UHFFFAOYSA-N	InChI=1S/C19H21N5O4/c1-26-15-10-12-13(11-16(15)27-2)21-19(22-17(12)20)24-7-5-23(6-8-24)18(25)14-4-3-9-28-14/h3-4,9-11H,5-8H2,1-2H3,(H2,20,21,22)	Prazosin, also known as _Minipress_, is a drug used to treat hypertension. Prazosin is marketed by _Pfizer_ and was initially approved by the FDA in 1988 [L5828]. It belongs to the class of drugs known as alpha-1 antagonists [FDA label], [A176630]. Recently, many studies have evaluated the benefits of this drug in controlling the symptoms of post-traumatic stress disorder (PTSD) and associated ni…	antagonist	146	ADRA1D	P25100	Activator
DB04855	Dronedarone	small molecule	approved	C01BD07	Adrenergic alpha-1 Receptor Antagonists|Adrenergic alpha-Antagonists|Adrenergic Antagonists|Agents that produce hypertension|Antiarrhythmic agents|Antiarrhythmics, Class III|Benzofurans|Bradycardia-Causing Agents|Cardiac Therapy|Cardiovascular Agents|Cytochrome P-450 CYP2D6 Inhibitors|Cytochrome P-450 CYP2D6 Inhibitors (moderate)|Cytochrome P-450 CYP2D6 Substrates|Cytochrome P-450 CYP2D6 Substrat…	ZQTNQVWKHCQYLQ-UHFFFAOYSA-N	InChI=1S/C31H44N2O5S/c1-5-8-12-29-30(27-23-25(32-39(4,35)36)15-18-28(27)38-29)31(34)24-13-16-26(17-14-24)37-22-11-21-33(19-9-6-2)20-10-7-3/h13-18,23,32H,5-12,19-22H2,1-4H3	Dronedarone is a Class III antiarrhythmic drug that works to restore the normal sinus rhythm in patients with paroxysmal or persistent atrial fibrillation. Atrial fibrillation is a common sustained arrhythmia where the treatment primarily focuses on stroke prevention and symptom management. It is managed by rate control, rhythm control, prevention of thromboembolic events, and treatment of the un…	antagonist	146	ADRA1D	P25100	Activator
DB00368	Norepinephrine	small molecule	approved	C01CA03	Adrenergic Agents|Adrenergic Agonists|Adrenergic alpha-1 Receptor Agonists|Adrenergic alpha-2 Receptor Agonists|Adrenergic alpha-Agonists|Adrenergic and Dopaminergic Agents|Adrenergic beta-1 Receptor Agonists|Adrenergic beta-2 Receptor Agonists|Adrenergic beta-3 Receptor Agonists|Adrenergic beta-Agonists|Agents producing tachycardia|Agents that produce hypertension|Alcohols|Alpha-and Beta-adrener…	SFLSHLFXELFNJZ-QMMMGPOBSA-N	InChI=1S/C8H11NO3/c9-4-8(12)5-1-2-6(10)7(11)3-5/h1-3,8,10-12H,4,9H2/t8-/m0/s1	Precursor of epinephrine that is secreted by the adrenal medulla and is a widespread central and autonomic neurotransmitter. Norepinephrine is the principal transmitter of most postganglionic sympathetic fibers and of the diffuse projection system in the brain arising from the locus ceruleus. It is also found in plants and is used pharmacologically as a sympathomimetic.	agonist	146	ADRA1D	P25100	Activator
DB00298	Dapiprazole	small molecule	approved	S01EX02	Adrenergic Agents|Adrenergic alpha-1 Receptor Antagonists|Adrenergic alpha-Antagonists|Adrenergic Antagonists|Agents that produce hypertension|Antiglaucoma Preparations and Miotics|Antipsychotic Agents|Central Nervous System Agents|Central Nervous System Depressants|Neurotoxic agents|Neurotransmitter Agents|Ophthalmics|Ophthalmologicals|Sensory Organs|Tranquilizing Agents	RFWZESUMWJKKRN-UHFFFAOYSA-N	InChI=1S/C19H27N5/c1-16-6-2-3-7-17(16)23-14-12-22(13-15-23)11-9-19-21-20-18-8-4-5-10-24(18)19/h2-3,6-7H,4-5,8-15H2,1H3	Dapiprazole (U.S. trade name Rev-Eyes) is an alpha blocker. It is found in ophthalmic solutions used to reverse mydriasis after an eye examination.	antagonist	146	ADRA1D	P25100	Activator
DB11124	Racepinephrine	small molecule	approved		Adrenergic Agents|Adrenergic Agonists|Adrenergic alpha-1 Receptor Agonists|Adrenergic alpha-2 Receptor Agonists|Adrenergic alpha-Agonists|Adrenergic beta-1 Receptor Agonists|Adrenergic beta-2 Receptor Agonists|Adrenergic beta-3 Receptor Agonists|Adrenergic beta-Agonists|Agents producing tachycardia|Agents that produce hypertension|Alcohols|Alpha-and Beta-adrenergic Agonists|Amines|Amino Alcohols|…			Racepinephrine is a racemic mixture consisting of d-[DB00668] and l-[DB00668] enantiomers. Epinephrine is a non-selective α- and β-adrenergic receptor agonist. It is a bronchodilator used in the temporary relief of mild symptoms of intermittent asthma including wheezing, tightness of chest and shortness of breath. It is an active ingredient in oral inhalation over-the-counter products as racepine…	antagonist	146	ADRA1D	P25100	Activator
DB00590	Doxazosin	small molecule	approved	C02CA04	Adrenergic Agents|Adrenergic alpha-1 Receptor Antagonists|Adrenergic alpha-Antagonists|Adrenergic Antagonists|Antiadrenergic Agents, Peripherally Acting|Antihypertensive Agents|Antihypertensive Agents Indicated for Hypertension|Cardiovascular Agents|Cytochrome P-450 CYP2C19 Substrates|Cytochrome P-450 CYP2C9 Substrates|Cytochrome P-450 CYP2D6 Substrates|Cytochrome P-450 CYP3A Substrates|Cytochrom…	RUZYUOTYCVRMRZ-UHFFFAOYSA-N	InChI=1S/C23H25N5O5/c1-30-18-11-14-15(12-19(18)31-2)25-23(26-21(14)24)28-9-7-27(8-10-28)22(29)20-13-32-16-5-3-4-6-17(16)33-20/h3-6,11-12,20H,7-10,13H2,1-2H3,(H2,24,25,26)	Doxazosin is an alpha-1 antagonist used for the treatment of benign prostatic hypertrophy (BPH) symptoms and hypertension. Other members of this drug class include [Prazosin], [Terazosin], [Tamsulosin], and [Alfuzosin].[A180661] Because of its long-lasting effects, doxazosin can be administered once a day.[A180649] It is marketed by Pfizer and was initially approved by the FDA in 1990.[L7285]	antagonist	146	ADRA1D	P25100	Activator
DB01162	Terazosin	small molecule	approved	G04CA03	Adrenergic Agents|Adrenergic alpha-1 Receptor Antagonists|Adrenergic alpha-Antagonists|Adrenergic Antagonists|Antihypertensive Agents|Antihypertensive Agents Indicated for Hypertension|Drugs Used in Benign Prostatic Hypertrophy|Genito Urinary System and Sex Hormones|Heterocyclic Compounds, Fused-Ring|Hypotensive Agents|Neurotransmitter Agents|P-glycoprotein inhibitors|Peripheral alpha-1 blockers|…	VCKUSRYTPJJLNI-UHFFFAOYSA-N	InChI=1S/C19H25N5O4/c1-26-15-10-12-13(11-16(15)27-2)21-19(22-17(12)20)24-7-5-23(6-8-24)18(25)14-4-3-9-28-14/h10-11,14H,3-9H2,1-2H3,(H2,20,21,22)	Terazosin is a quinazoline derivative alpha-1-selective adrenergic blocking agent indicated for benign prostatic hyperplasia and hypertension[FDA Label][A176831]. Terazosin blocks adrenaline's action on alpha-1 adrenergic receptors, causing relaxation of smooth muscle in blood vessels and the prostate[A176837].	antagonist	146	ADRA1D	P25100	Activator
DB09128	Brexpiprazole	small molecule	approved|investigational	N05AX16	Adrenergic alpha-1 Receptor Antagonists|Adrenergic alpha-Antagonists|Adrenergic Antagonists|Agents that produce hypertension|Antidepressive Agents|Antipsychotic Agents|Antipsychotic Agents (Second Generation [Atypical])|Central Nervous System Depressants|Cytochrome P-450 CYP2D6 Substrates|Cytochrome P-450 CYP3A Substrates|Cytochrome P-450 CYP3A4 Substrates|Cytochrome P-450 Substrates|Dopamine Age…	ZKIAIYBUSXZPLP-UHFFFAOYSA-N	InChI=1S/C25H27N3O2S/c29-25-9-7-19-6-8-20(18-22(19)26-25)30-16-2-1-11-27-12-14-28(15-13-27)23-4-3-5-24-21(23)10-17-31-24/h3-10,17-18H,1-2,11-16H2,(H,26,29)	Brexpiprazole is a novel D2 dopamine and serotonin 1A partial agonist, called serotonin-dopamine activity modulator (SDAM), and a potent antagonist of serotonin 2A receptors, noradrenergic alpha 1B and 2C receptors. Brexpiprazole is approved for the treatment of schizophrenia, and as an adjunctive treatment for major depressive disorder (MDD). Although it failed Phase II clinical trials for ADHD,…	antagonist	147	ADRA1B	P35368	Activator
DB00346	Alfuzosin	small molecule	approved|investigational	G04CA01|G04CA51	Adrenergic Agents|Adrenergic alpha-1 Receptor Antagonists|Adrenergic alpha-Antagonists|Adrenergic Antagonists|Cytochrome P-450 CYP3A Substrates|Cytochrome P-450 CYP3A4 Substrates|Cytochrome P-450 Substrates|Drugs Used in Benign Prostatic Hypertrophy|Genito Urinary System and Sex Hormones|Heterocyclic Compounds, Fused-Ring|Neurotransmitter Agents|Peripheral alpha-1 blockers|Potential QTc-Prolongin…	WNMJYKCGWZFFKR-UHFFFAOYSA-N	InChI=1S/C19H27N5O4/c1-24(8-5-7-21-18(25)14-6-4-9-28-14)19-22-13-11-16(27-3)15(26-2)10-12(13)17(20)23-19/h10-11,14H,4-9H2,1-3H3,(H,21,25)(H2,20,22,23)	Alfuzosin (INN, provided as the hydrochloride salt) is an alpha-adrenergic blocker used to treat benign prostatic hyperplasia (BPH). It works by relaxing the muscles in the prostate and bladder neck, making it easier to urinate.	antagonist	147	ADRA1B	P35368	Activator
DB00457	Prazosin	small molecule	approved	C02LE01|C02CA01	Adrenergic alpha-1 Receptor Antagonists|Adrenergic alpha-Antagonists|Adrenergic Antagonists|Alpha-Adrenoreceptor Antagonists and Diuretics|Antiadrenergic Agents, Peripherally Acting|Antihypertensive Agents|Antihypertensive Agents Indicated for Hypertension|BCRP/ABCG2 Substrates|Cardiovascular Agents|Heterocyclic Compounds, Fused-Ring|Hypotensive Agents|OCT1 inhibitors|OCT1 substrates|OCT2 Substra…	IENZQIKPVFGBNW-UHFFFAOYSA-N	InChI=1S/C19H21N5O4/c1-26-15-10-12-13(11-16(15)27-2)21-19(22-17(12)20)24-7-5-23(6-8-24)18(25)14-4-3-9-28-14/h3-4,9-11H,5-8H2,1-2H3,(H2,20,21,22)	Prazosin, also known as _Minipress_, is a drug used to treat hypertension. Prazosin is marketed by _Pfizer_ and was initially approved by the FDA in 1988 [L5828]. It belongs to the class of drugs known as alpha-1 antagonists [FDA label], [A176630]. Recently, many studies have evaluated the benefits of this drug in controlling the symptoms of post-traumatic stress disorder (PTSD) and associated ni…	antagonist	147	ADRA1B	P35368	Activator
DB00368	Norepinephrine	small molecule	approved	C01CA03	Adrenergic Agents|Adrenergic Agonists|Adrenergic alpha-1 Receptor Agonists|Adrenergic alpha-2 Receptor Agonists|Adrenergic alpha-Agonists|Adrenergic and Dopaminergic Agents|Adrenergic beta-1 Receptor Agonists|Adrenergic beta-2 Receptor Agonists|Adrenergic beta-3 Receptor Agonists|Adrenergic beta-Agonists|Agents producing tachycardia|Agents that produce hypertension|Alcohols|Alpha-and Beta-adrener…	SFLSHLFXELFNJZ-QMMMGPOBSA-N	InChI=1S/C8H11NO3/c9-4-8(12)5-1-2-6(10)7(11)3-5/h1-3,8,10-12H,4,9H2/t8-/m0/s1	Precursor of epinephrine that is secreted by the adrenal medulla and is a widespread central and autonomic neurotransmitter. Norepinephrine is the principal transmitter of most postganglionic sympathetic fibers and of the diffuse projection system in the brain arising from the locus ceruleus. It is also found in plants and is used pharmacologically as a sympathomimetic.	agonist	147	ADRA1B	P35368	Activator
DB04855	Dronedarone	small molecule	approved	C01BD07	Adrenergic alpha-1 Receptor Antagonists|Adrenergic alpha-Antagonists|Adrenergic Antagonists|Agents that produce hypertension|Antiarrhythmic agents|Antiarrhythmics, Class III|Benzofurans|Bradycardia-Causing Agents|Cardiac Therapy|Cardiovascular Agents|Cytochrome P-450 CYP2D6 Inhibitors|Cytochrome P-450 CYP2D6 Inhibitors (moderate)|Cytochrome P-450 CYP2D6 Substrates|Cytochrome P-450 CYP2D6 Substrat…	ZQTNQVWKHCQYLQ-UHFFFAOYSA-N	InChI=1S/C31H44N2O5S/c1-5-8-12-29-30(27-23-25(32-39(4,35)36)15-18-28(27)38-29)31(34)24-13-16-26(17-14-24)37-22-11-21-33(19-9-6-2)20-10-7-3/h13-18,23,32H,5-12,19-22H2,1-4H3	Dronedarone is a Class III antiarrhythmic drug that works to restore the normal sinus rhythm in patients with paroxysmal or persistent atrial fibrillation. Atrial fibrillation is a common sustained arrhythmia where the treatment primarily focuses on stroke prevention and symptom management. It is managed by rate control, rhythm control, prevention of thromboembolic events, and treatment of the un…	antagonist	147	ADRA1B	P35368	Activator
DB00477	Chlorpromazine	small molecule	approved|investigational|vet_approved	N05AA01	Adrenergic alpha-1 Receptor Antagonists|Adrenergic alpha-Antagonists|Adrenergic Antagonists|Agents producing tachycardia|Agents that produce hypertension|Agents that reduce seizure threshold|Anticholinergic Agents|Antidepressive Agents|Antiemetics|Antipsychotic Agents|Antipsychotic Agents (First Generation [Typical])|Autonomic Agents|BSEP/ABCB11 Inhibitors|Central Nervous System Agents|Central Ne…	ZPEIMTDSQAKGNT-UHFFFAOYSA-N	InChI=1S/C17H19ClN2S/c1-19(2)10-5-11-20-14-6-3-4-7-16(14)21-17-9-8-13(18)12-15(17)20/h3-4,6-9,12H,5,10-11H2,1-2H3	The prototypical phenothiazine antipsychotic drug. Like the other drugs in this class, chlorpromazine's antipsychotic actions are thought to be due to long-term adaptation by the brain to blocking dopamine receptors. Chlorpromazine has several other actions and therapeutic uses, including as an antiemetic and in the treatment of intractable hiccup.	antagonist	147	ADRA1B	P35368	Activator
DB06262	Droxidopa	small molecule	approved|investigational	C01CA27	Adrenergic Agonists|Adrenergic alpha-1 Receptor Agonists|Adrenergic alpha-2 Receptor Agonists|Adrenergic alpha-Agonists|Adrenergic and Dopaminergic Agents|Adrenergic beta-1 Receptor Agonists|Adrenergic beta-2 Receptor Agonists|Adrenergic beta-3 Receptor Agonists|Adrenergic beta-Agonists|Agents producing tachycardia|Agents that produce hypertension|Alcohols|Amines|Amino Acids|Amino Acids, Neutral|…	QXWYKJLNLSIPIN-JGVFFNPUSA-N	InChI=1S/C9H11NO5/c10-7(9(14)15)8(13)4-1-2-5(11)6(12)3-4/h1-3,7-8,11-13H,10H2,(H,14,15)/t7-,8+/m0/s1	Droxidopa is a precursor of noradrenaline that is used in the treatment of Parkinsonism. It is approved for use in Japan and is currently in trials in the U.S. The racaemic form (dl-threo-3,4-dihydroxyphenylserine) has also been used, and has been investigated in the treatment of orthostatic hypotension. There is a deficit of noradrenaline as well as of dopamine in Parkinson's disease and it has …	agonist	147	ADRA1B	P35368	Activator
DB00211	Midodrine	small molecule	approved	C01CA17	Adrenergic Agents|Adrenergic Agonists|Adrenergic alpha-1 Receptor Agonists|Adrenergic alpha-Agonists|Adrenergic and Dopaminergic Agents|Agents producing tachycardia|Agents that produce hypertension|Alcohols|Amines|Amino Alcohols|Autonomic Agents|Bradycardia-Causing Agents|Cardiac Stimulants Excl. Cardiac Glycosides|Cardiac Therapy|Cardiovascular Agents|Cytochrome P-450 CYP2D6 Substrates|Cytochrom…	PTKSEFOSCHHMPD-UHFFFAOYSA-N	InChI=1S/C12H18N2O4/c1-17-8-3-4-11(18-2)9(5-8)10(15)7-14-12(16)6-13/h3-5,10,15H,6-7,13H2,1-2H3,(H,14,16)	An ethanolamine derivative that is an adrenergic alpha agonist. It is used as a vasoconstrictor agent in the treatment of hypotension.	agonist	147	ADRA1B	P35368	Activator
DB00696	Ergotamine	small molecule	approved	N02CA02|N02CA52|N02CA72	Adrenergic Agents|Adrenergic alpha-1 Receptor Antagonists|Adrenergic alpha-Antagonists|Adrenergic Antagonists|Agents that produce hypertension|Alkaloids|Analgesics|Analgesics, Non-Narcotic|Antidepressive Agents|Antimigraine Preparations|Cardiovascular Agents|Central Nervous System Agents|Central Nervous System Depressants|Cytochrome P-450 CYP3A Inhibitors|Cytochrome P-450 CYP3A Substrates|Cytochr…	XCGSFFUVFURLIX-VFGNJEKYSA-N	InChI=1S/C33H35N5O5/c1-32(35-29(39)21-15-23-22-10-6-11-24-28(22)20(17-34-24)16-25(23)36(2)18-21)31(41)38-26(14-19-8-4-3-5-9-19)30(40)37-13-7-12-27(37)33(38,42)43-32/h3-6,8-11,15,17,21,25-27,34,42H,7,12-14,16,18H2,1-2H3,(H,35,39)/t21-,25-,26+,27+,32-,33+/m1/s1	A vasoconstrictor found in ergot of Central Europe. It is an alpha-1 selective adrenergic agonist and is commonly used in the treatment of migraine disorders.	partial agonist	147	ADRA1B	P35368	Activator
DB00298	Dapiprazole	small molecule	approved	S01EX02	Adrenergic Agents|Adrenergic alpha-1 Receptor Antagonists|Adrenergic alpha-Antagonists|Adrenergic Antagonists|Agents that produce hypertension|Antiglaucoma Preparations and Miotics|Antipsychotic Agents|Central Nervous System Agents|Central Nervous System Depressants|Neurotoxic agents|Neurotransmitter Agents|Ophthalmics|Ophthalmologicals|Sensory Organs|Tranquilizing Agents	RFWZESUMWJKKRN-UHFFFAOYSA-N	InChI=1S/C19H27N5/c1-16-6-2-3-7-17(16)23-14-12-22(13-15-23)11-9-19-21-20-18-8-4-5-10-24(18)19/h2-3,6-7H,4-5,8-15H2,1H3	Dapiprazole (U.S. trade name Rev-Eyes) is an alpha blocker. It is found in ophthalmic solutions used to reverse mydriasis after an eye examination.	antagonist	147	ADRA1B	P35368	Activator
DB11124	Racepinephrine	small molecule	approved		Adrenergic Agents|Adrenergic Agonists|Adrenergic alpha-1 Receptor Agonists|Adrenergic alpha-2 Receptor Agonists|Adrenergic alpha-Agonists|Adrenergic beta-1 Receptor Agonists|Adrenergic beta-2 Receptor Agonists|Adrenergic beta-3 Receptor Agonists|Adrenergic beta-Agonists|Agents producing tachycardia|Agents that produce hypertension|Alcohols|Alpha-and Beta-adrenergic Agonists|Amines|Amino Alcohols|…			Racepinephrine is a racemic mixture consisting of d-[DB00668] and l-[DB00668] enantiomers. Epinephrine is a non-selective α- and β-adrenergic receptor agonist. It is a bronchodilator used in the temporary relief of mild symptoms of intermittent asthma including wheezing, tightness of chest and shortness of breath. It is an active ingredient in oral inhalation over-the-counter products as racepine…	agonist	147	ADRA1B	P35368	Activator
DB01162	Terazosin	small molecule	approved	G04CA03	Adrenergic Agents|Adrenergic alpha-1 Receptor Antagonists|Adrenergic alpha-Antagonists|Adrenergic Antagonists|Antihypertensive Agents|Antihypertensive Agents Indicated for Hypertension|Drugs Used in Benign Prostatic Hypertrophy|Genito Urinary System and Sex Hormones|Heterocyclic Compounds, Fused-Ring|Hypotensive Agents|Neurotransmitter Agents|P-glycoprotein inhibitors|Peripheral alpha-1 blockers|…	VCKUSRYTPJJLNI-UHFFFAOYSA-N	InChI=1S/C19H25N5O4/c1-26-15-10-12-13(11-16(15)27-2)21-19(22-17(12)20)24-7-5-23(6-8-24)18(25)14-4-3-9-28-14/h10-11,14H,3-9H2,1-2H3,(H2,20,21,22)	Terazosin is a quinazoline derivative alpha-1-selective adrenergic blocking agent indicated for benign prostatic hyperplasia and hypertension[FDA Label][A176831]. Terazosin blocks adrenaline's action on alpha-1 adrenergic receptors, causing relaxation of smooth muscle in blood vessels and the prostate[A176837].	antagonist	147	ADRA1B	P35368	Activator
DB00668	Epinephrine	small molecule	approved|vet_approved	A01AD01|R03AK01|B02BC09|C01CA24|S01EA01|R01AA14|R03AA01|S01EA51	Adrenergic Agents|Adrenergic Agonists|Adrenergic alpha-1 Receptor Agonists|Adrenergic alpha-2 Receptor Agonists|Adrenergic alpha-Agonists|Adrenergic and Dopaminergic Agents|Adrenergic beta-1 Receptor Agonists|Adrenergic beta-2 Receptor Agonists|Adrenergic beta-3 Receptor Agonists|Adrenergic beta-Agonists|Adrenergics, Inhalants|Agents producing tachycardia|Agents that produce hypertension|Alpha-an…	UCTWMZQNUQWSLP-VIFPVBQESA-N	InChI=1S/C9H13NO3/c1-10-5-9(13)6-2-3-7(11)8(12)4-6/h2-4,9-13H,5H2,1H3/t9-/m0/s1	Epinephrine, also known as _adrenaline_, is a hormone and neurotransmitter and produced by the adrenal glands that can also be used as a drug due to its various important functions. Though it has long been used in the treatment of hypersensitivity reactions, epinephrine in the auto-injector form (EpiPen) has been available since 1987 in the USA. Many new products/biosimilars and dosage routes hav…	agonist	147	ADRA1B	P35368	Activator
DB00388	Phenylephrine	small molecule	approved	S01FB01|R01AB01|C01CA06|R01AA04|S01FB51|R01BA53|S01GA05|S01GA55|R01BA03	Adrenergic Agents|Adrenergic Agonists|Adrenergic alpha-1 Receptor Agonists|Adrenergic alpha-Agonists|Adrenergic and Dopaminergic Agents|Agents producing tachycardia|Agents that produce hypertension|Alcohols|Amines|Amino Alcohols|Autonomic Agents|Cardiac Stimulants Excl. Cardiac Glycosides|Cardiac Therapy|Cardiotonic Agents|Cardiovascular Agents|Compounds used in a research, industrial, or househo…	SONNWYBIRXJNDC-VIFPVBQESA-N	InChI=1S/C9H13NO2/c1-10-6-9(12)7-3-2-4-8(11)5-7/h2-5,9-12H,6H2,1H3/t9-/m0/s1	Phenylephrine is an alpha-1 adrenergic receptor agonist used to treat hypotension,[L9416,L9410] dilate the pupil,[L9413] and induce local vasoconstriction.[A187370] The action of phenylephrine, or neo-synephrine, was first described in literature in the 1930s.[A187376] Phenylephrine was granted FDA approval in 1939.[L9413]	agonist	147	ADRA1B	P35368	Activator
DB00457	Prazosin	small molecule	approved	C02LE01|C02CA01	Adrenergic alpha-1 Receptor Antagonists|Adrenergic alpha-Antagonists|Adrenergic Antagonists|Alpha-Adrenoreceptor Antagonists and Diuretics|Antiadrenergic Agents, Peripherally Acting|Antihypertensive Agents|Antihypertensive Agents Indicated for Hypertension|BCRP/ABCG2 Substrates|Cardiovascular Agents|Heterocyclic Compounds, Fused-Ring|Hypotensive Agents|OCT1 inhibitors|OCT1 substrates|OCT2 Substra…	IENZQIKPVFGBNW-UHFFFAOYSA-N	InChI=1S/C19H21N5O4/c1-26-15-10-12-13(11-16(15)27-2)21-19(22-17(12)20)24-7-5-23(6-8-24)18(25)14-4-3-9-28-14/h3-4,9-11H,5-8H2,1-2H3,(H2,20,21,22)	Prazosin, also known as _Minipress_, is a drug used to treat hypertension. Prazosin is marketed by _Pfizer_ and was initially approved by the FDA in 1988 [L5828]. It belongs to the class of drugs known as alpha-1 antagonists [FDA label], [A176630]. Recently, many studies have evaluated the benefits of this drug in controlling the symptoms of post-traumatic stress disorder (PTSD) and associated ni…	antagonist	148	ADRA1A	P35348	Activator
DB04855	Dronedarone	small molecule	approved	C01BD07	Adrenergic alpha-1 Receptor Antagonists|Adrenergic alpha-Antagonists|Adrenergic Antagonists|Agents that produce hypertension|Antiarrhythmic agents|Antiarrhythmics, Class III|Benzofurans|Bradycardia-Causing Agents|Cardiac Therapy|Cardiovascular Agents|Cytochrome P-450 CYP2D6 Inhibitors|Cytochrome P-450 CYP2D6 Inhibitors (moderate)|Cytochrome P-450 CYP2D6 Substrates|Cytochrome P-450 CYP2D6 Substrat…	ZQTNQVWKHCQYLQ-UHFFFAOYSA-N	InChI=1S/C31H44N2O5S/c1-5-8-12-29-30(27-23-25(32-39(4,35)36)15-18-28(27)38-29)31(34)24-13-16-26(17-14-24)37-22-11-21-33(19-9-6-2)20-10-7-3/h13-18,23,32H,5-12,19-22H2,1-4H3	Dronedarone is a Class III antiarrhythmic drug that works to restore the normal sinus rhythm in patients with paroxysmal or persistent atrial fibrillation. Atrial fibrillation is a common sustained arrhythmia where the treatment primarily focuses on stroke prevention and symptom management. It is managed by rate control, rhythm control, prevention of thromboembolic events, and treatment of the un…	antagonist	148	ADRA1A	P35348	Activator
DB00925	Phenoxybenzamine	small molecule	approved	C04AX02	Adrenergic Agents|Adrenergic alpha-1 Receptor Antagonists|Adrenergic alpha-Antagonists|Adrenergic Antagonists|Agents that produce hypertension|Amines|Antihypertensive Agents|Cardiovascular Agents|Ethylamines|Hypotensive Agents|Neurotransmitter Agents|OCT1 inhibitors|OCT2 Inhibitors|Peripheral alpha-1 blockers|Peripheral Vasodilators|Vasodilating Agents	QZVCTJOXCFMACW-UHFFFAOYSA-N	InChI=1S/C18H22ClNO/c1-16(15-21-18-10-6-3-7-11-18)20(13-12-19)14-17-8-4-2-5-9-17/h2-11,16H,12-15H2,1H3	An alpha-adrenergic antagonist with long duration of action. It has been used to treat hypertension and as a peripheral vasodilator. [PubChem]	antagonist	148	ADRA1A	P35348	Activator
DB00831	Trifluoperazine	small molecule	approved|investigational	N05AB06	Adrenergic alpha-1 Receptor Antagonists|Adrenergic alpha-Antagonists|Adrenergic Antagonists|Agents that produce hypertension|Antiemetics|Antipsychotic Agents|Antipsychotic Agents (First Generation [Typical])|Autonomic Agents|Central Nervous System Agents|Central Nervous System Depressants|Cytochrome P-450 CYP1A2 Substrates|Cytochrome P-450 Substrates|Dopamine Agents|Dopamine Antagonists|Dopamine …	ZEWQUBUPAILYHI-UHFFFAOYSA-N	InChI=1S/C21H24F3N3S/c1-25-11-13-26(14-12-25)9-4-10-27-17-5-2-3-6-19(17)28-20-8-7-16(15-18(20)27)21(22,23)24/h2-3,5-8,15H,4,9-14H2,1H3	A phenothiazine with actions similar to chlorpromazine. It is used as an antipsychotic and an antiemetic.	antagonist	148	ADRA1A	P35348	Activator
DB06694	Xylometazoline	small molecule	approved|investigational	R01AB06|R01AA07|S01GA53|S01GA03	Adrenergic Agonists|Adrenergic alpha-1 Receptor Agonists|Adrenergic alpha-2 Receptor Agonists|Adrenergic alpha-Agonists|Agents producing tachycardia|Agents that produce hypertension|Antiarrhythmic agents|Antihistamine Drugs|Calcium Channel Blockers|Cardiovascular Agents|Decongestants and Antiallergics|Nasal Decongestants|Nasal Preparations|Ophthalmologicals|Respiratory System Agents|Sensory Organ…	HUCJFAOMUPXHDK-UHFFFAOYSA-N	InChI=1S/C16H24N2/c1-11-8-13(16(3,4)5)9-12(2)14(11)10-15-17-6-7-18-15/h8-9H,6-7,10H2,1-5H3,(H,17,18)	A nasal vasoconstricting decongestant drug which acts by binding to the same receptors as adrenaline. It is applied as a spray or as drops into the nose to ease inflammation and congestion of the nasal passageways. It binds alpha-adrenergic receptors to activate the adrenal system which causes systemic vasoconstriction, thereby easing nasal congestion.	agonist	148	ADRA1A	P35348	Activator
DB01364	Ephedrine	small molecule	approved	S01FB02|R01AB05|C01CA26|R03CA02|A08AA56|R01AA03	Adrenergic Agents|Adrenergic Agonists|Adrenergic alpha-Agonists|Adrenergic and Dopaminergic Agents|Adrenergic beta-Agonists|Adrenergics for Systemic Use|Agents producing tachycardia|Agents that produce hypertension|Alcohols|Alimentary Tract and Metabolism|Alpha-and Beta-adrenergic Agonists|Amines|Amino Alcohols|Antidepressive Agents|Antiobesity Preparations, Excl. Diet Products|Autonomic Agents|C…	KWGRBVOPPLSCSI-WPRPVWTQSA-N	InChI=1S/C10H15NO/c1-8(11-2)10(12)9-6-4-3-5-7-9/h3-8,10-12H,1-2H3/t8-,10-/m0/s1	Ephedrine was first described in western literature in 1888, as a naturally occurring component of the ephedra plant, along with [pseudoephedrine].[A193698] Ephedrine is an adrenergic receptor agonist used for its vasoconstrictive, positive chronotropic, and positive inotropic effects.[L12972] Ephedrine and [phenylephrine] are still commonly used to treat hypotension but their use in other indica…	agonist	148	ADRA1A	P35348	Activator
DB00692	Phentolamine	small molecule	approved	V03AB36|C04AB01	Adrenergic Agents|Adrenergic alpha-1 Receptor Antagonists|Adrenergic alpha-Antagonists|Adrenergic Antagonists|Agents that produce hypertension|Antidotes|Antihypertensive Agents|Cardiovascular Agents|Drugs that are Mainly Renally Excreted|Hypotensive Agents|Imidazoles|Imidazoline Derivatives|Neurotransmitter Agents|Non-selective Alfa-adrenergic Blocking Agents|Peripheral alpha-1 blockers|Periphera…	MRBDMNSDAVCSSF-UHFFFAOYSA-N	InChI=1S/C17H19N3O/c1-13-5-7-14(8-6-13)20(12-17-18-9-10-19-17)15-3-2-4-16(21)11-15/h2-8,11,21H,9-10,12H2,1H3,(H,18,19)	A nonselective alpha-adrenergic antagonist. It is used in the treatment of hypertension and hypertensive emergencies, pheochromocytoma, vasospasm of raynaud disease and frostbite, clonidine withdrawal syndrome, impotence, and peripheral vascular disease.	antagonist	148	ADRA1A	P35348	Activator
DB00723	Methoxamine	small molecule	approved|investigational	C01CA10	Adrenergic Agents|Adrenergic Agonists|Adrenergic alpha-1 Receptor Agonists|Adrenergic alpha-Agonists|Adrenergic and Dopaminergic Agents|Agents producing tachycardia|Agents that produce hypertension|Alcohols|Amines|Amino Alcohols|Autonomic Agents|Cardiac Stimulants Excl. Cardiac Glycosides|Cardiac Therapy|Cardiovascular Agents|Ethylamines|Neurotransmitter Agents|Peripheral Nervous System Agents|Ph…	WJAJPNHVVFWKKL-UHFFFAOYSA-N	InChI=1S/C11H17NO3/c1-7(12)11(13)9-6-8(14-2)4-5-10(9)15-3/h4-7,11,13H,12H2,1-3H3	An alpha-adrenergic agonist that causes prolonged peripheral vasoconstriction. It has little if any direct effect on the central nervous system.	agonist	148	ADRA1A	P35348	Activator
DB00449	Dipivefrin	small molecule	approved	S01EA02	Adrenergic Agents|Adrenergic Agonists|Adrenergic alpha-1 Receptor Agonists|Adrenergic alpha-2 Receptor Agonists|Adrenergic alpha-Agonists|Adrenergic beta-1 Receptor Agonists|Adrenergic beta-2 Receptor Agonists|Adrenergic beta-3 Receptor Agonists|Adrenergic beta-Agonists|Alcohols|Amines|Amino Alcohols|Antiglaucoma Preparations and Miotics|Benzene Derivatives|Biogenic Amines|Biogenic Monoamines|Cat…	OCUJLLGVOUDECM-UHFFFAOYSA-N	InChI=1S/C19H29NO5/c1-18(2,3)16(22)24-14-9-8-12(13(21)11-20-7)10-15(14)25-17(23)19(4,5)6/h8-10,13,20-21H,11H2,1-7H3	Dipivefrin is a prodrug of adrenaline, which is used to treat glaucoma. It is available as ophthalmic solution (eye drops).	agonist	148	ADRA1A	P35348	Activator
DB00477	Chlorpromazine	small molecule	approved|investigational|vet_approved	N05AA01	Adrenergic alpha-1 Receptor Antagonists|Adrenergic alpha-Antagonists|Adrenergic Antagonists|Agents producing tachycardia|Agents that produce hypertension|Agents that reduce seizure threshold|Anticholinergic Agents|Antidepressive Agents|Antiemetics|Antipsychotic Agents|Antipsychotic Agents (First Generation [Typical])|Autonomic Agents|BSEP/ABCB11 Inhibitors|Central Nervous System Agents|Central Ne…	ZPEIMTDSQAKGNT-UHFFFAOYSA-N	InChI=1S/C17H19ClN2S/c1-19(2)10-5-11-20-14-6-3-4-7-16(14)21-17-9-8-13(18)12-15(17)20/h3-4,6-9,12H,5,10-11H2,1-2H3	The prototypical phenothiazine antipsychotic drug. Like the other drugs in this class, chlorpromazine's antipsychotic actions are thought to be due to long-term adaptation by the brain to blocking dopamine receptors. Chlorpromazine has several other actions and therapeutic uses, including as an antiemetic and in the treatment of intractable hiccup.	antagonist	148	ADRA1A	P35348	Activator
DB00852	Pseudoephedrine	small molecule	approved	R01BA52|R01BA02	Adrenergic Agonists|Adrenergic alpha-1 Receptor Agonists|Adrenergic alpha-2 Receptor Agonists|Adrenergic alpha-Agonists|Adrenergic beta-Agonists|Agents producing tachycardia|Agents that produce hypertension|Alcohols|Alpha-and Beta-adrenergic Agonists|Amines|Amino Alcohols|Amphetamines|Anti-Asthmatic Agents|Autonomic Agents|Bronchodilator Agents|Cardiovascular Agents|Ethylamines|Hyperglycemia-Asso…	KWGRBVOPPLSCSI-WCBMZHEXSA-N	InChI=1S/C10H15NO/c1-8(11-2)10(12)9-6-4-3-5-7-9/h3-8,10-12H,1-2H3/t8-,10+/m0/s1	Pseudoephedrine is structurally related to [ephedrine] but exerts a weaker effect on the sympathetic nervous system.[A188820,A188823] Both drugs naturally occur in in ephedra plant which have a history of use in traditional Eastern medicine and were first researched in the west in 1889.[A188823] The decongestant effect of pseudoephedrine was described in dogs in 1927.[A188823]	agonist	148	ADRA1A	P35348	Activator
DB00346	Alfuzosin	small molecule	approved|investigational	G04CA01|G04CA51	Adrenergic Agents|Adrenergic alpha-1 Receptor Antagonists|Adrenergic alpha-Antagonists|Adrenergic Antagonists|Cytochrome P-450 CYP3A Substrates|Cytochrome P-450 CYP3A4 Substrates|Cytochrome P-450 Substrates|Drugs Used in Benign Prostatic Hypertrophy|Genito Urinary System and Sex Hormones|Heterocyclic Compounds, Fused-Ring|Neurotransmitter Agents|Peripheral alpha-1 blockers|Potential QTc-Prolongin…	WNMJYKCGWZFFKR-UHFFFAOYSA-N	InChI=1S/C19H27N5O4/c1-24(8-5-7-21-18(25)14-6-4-9-28-14)19-22-13-11-16(27-3)15(26-2)10-12(13)17(20)23-19/h10-11,14H,4-9H2,1-3H3,(H,21,25)(H2,20,22,23)	Alfuzosin (INN, provided as the hydrochloride salt) is an alpha-adrenergic blocker used to treat benign prostatic hyperplasia (BPH). It works by relaxing the muscles in the prostate and bladder neck, making it easier to urinate.	antagonist	148	ADRA1A	P35348	Activator
DB00590	Doxazosin	small molecule	approved	C02CA04	Adrenergic Agents|Adrenergic alpha-1 Receptor Antagonists|Adrenergic alpha-Antagonists|Adrenergic Antagonists|Antiadrenergic Agents, Peripherally Acting|Antihypertensive Agents|Antihypertensive Agents Indicated for Hypertension|Cardiovascular Agents|Cytochrome P-450 CYP2C19 Substrates|Cytochrome P-450 CYP2C9 Substrates|Cytochrome P-450 CYP2D6 Substrates|Cytochrome P-450 CYP3A Substrates|Cytochrom…	RUZYUOTYCVRMRZ-UHFFFAOYSA-N	InChI=1S/C23H25N5O5/c1-30-18-11-14-15(12-19(18)31-2)25-23(26-21(14)24)28-9-7-27(8-10-28)22(29)20-13-32-16-5-3-4-6-17(16)33-20/h3-6,11-12,20H,7-10,13H2,1-2H3,(H2,24,25,26)	Doxazosin is an alpha-1 antagonist used for the treatment of benign prostatic hypertrophy (BPH) symptoms and hypertension. Other members of this drug class include [Prazosin], [Terazosin], [Tamsulosin], and [Alfuzosin].[A180661] Because of its long-lasting effects, doxazosin can be administered once a day.[A180649] It is marketed by Pfizer and was initially approved by the FDA in 1990.[L7285]	antagonist	148	ADRA1A	P35348	Activator
DB01136	Carvedilol	small molecule	approved|investigational	C07AG02|C07FX06	Adrenergic Agents|Adrenergic alpha-1 Receptor Antagonists|Adrenergic alpha-Antagonists|Adrenergic Antagonists|Adrenergic beta-1 Receptor Antagonists|Adrenergic beta-Antagonists|Adrenergic beta2-Antagonists|Agents causing hyperkalemia|Alcohols|Alpha and Beta Blocking Agents|Amines|Amino Alcohols|Antiarrhythmic agents|Antihypertensive Agents|Antihypertensive Agents Indicated for Hypertension|Antiox…	OGHNVEJMJSYVRP-UHFFFAOYSA-N	InChI=1S/C24H26N2O4/c1-28-21-10-4-5-11-22(21)29-14-13-25-15-17(27)16-30-23-12-6-9-20-24(23)18-7-2-3-8-19(18)26-20/h2-12,17,25-27H,13-16H2,1H3	Carvedilol is a racemic mixture where the S(-) enantiomer is a beta adrenoceptor blocker and the R(+) enantiomer is both a beta and alpha-1 adrenoceptor blocker.[L7889,L7892] It is currently used to treat heart failure, left ventricular dysfunction, and hypertension.[L7889,L7892] The dual action of carvedilol is advantageous in combination therapies as moderate doses of 2 drugs have a decreased i…	antagonist|potentiator	148	ADRA1A	P35348	Activator
DB00797	Tolazoline	small molecule	approved|vet_approved	M02AX02|C04AB02	Adrenergic Agents|Adrenergic alpha-1 Receptor Antagonists|Adrenergic alpha-Antagonists|Adrenergic Antagonists|Agents that produce hypertension|Antihypertensive Agents|Cardiovascular Agents|Hypotensive Agents|Imidazoles|Imidazoline Derivatives|Imidazolines|Musculo-Skeletal System|Neurotransmitter Agents|Peripheral alpha-1 blockers|Peripheral Vasodilators|Topical Products for Joint and Muscular Pai…	JIVZKJJQOZQXQB-UHFFFAOYSA-N	InChI=1S/C10H12N2/c1-2-4-9(5-3-1)8-10-11-6-7-12-10/h1-5H,6-8H2,(H,11,12)	A vasodilator that apparently has direct actions on blood vessels and also increases cardiac output. Tolazoline can interact to some degree with histamine, adrenergic, and cholinergic receptors, but the mechanisms of its therapeutic effects are not clear. It is used in treatment of persistent pulmonary hypertension of the newborn.	antagonist	148	ADRA1A	P35348	Activator
DB06711	Naphazoline	small molecule	approved|investigational	R01AB02|S01GA01|S01GA51|R01AA08	Adrenergic Agents|Adrenergic Agonists|Adrenergic alpha-1 Receptor Agonists|Adrenergic alpha-2 Receptor Agonists|Adrenergic alpha-Agonists|Agents producing tachycardia|Agents that produce hypertension|Cardiovascular Agents|Decongestants and Antiallergics|Imidazoles|Nasal Decongestants|Nasal Preparations|Neurotransmitter Agents|Ophthalmologicals|Respiratory System Agents|Sensory Organs|Sympathomime…	CNIIGCLFLJGOGP-UHFFFAOYSA-N	InChI=1S/C14H14N2/c1-2-7-13-11(4-1)5-3-6-12(13)10-14-15-8-9-16-14/h1-7H,8-10H2,(H,15,16)	Naphazoline is a rapid acting imidazoline sympathomimetic vasoconstrictor of ocular or nasal artierioles[L5804,L5807]. It acts to decrease congestion and is found in many over the counter (OTC) eye drops and nasal preparations[L5804,L5807]. Naphazoline was first developed in 1942 as a nasal formulation for congestion[A176609].	agonist	148	ADRA1A	P35348	Activator
DB00706	Tamsulosin	small molecule	approved|investigational	G04CA52|G04CA02|G01AE10|G04CA54|G04CA53	Adrenergic Agents|Adrenergic alpha-1 Receptor Antagonists|Adrenergic alpha-Antagonists|Adrenergic Antagonists|Amides|Cytochrome P-450 CYP2D6 Substrates|Cytochrome P-450 CYP3A Substrates|Cytochrome P-450 CYP3A4 Substrates|Cytochrome P-450 Substrates|Drugs that are Mainly Renally Excreted|Drugs Used in Benign Prostatic Hypertrophy|Genito Urinary System and Sex Hormones|Gynecological Antiinfectives …	DRHKJLXJIQTDTD-OAHLLOKOSA-N	InChI=1S/C20H28N2O5S/c1-4-26-17-7-5-6-8-18(17)27-12-11-22-15(2)13-16-9-10-19(25-3)20(14-16)28(21,23)24/h5-10,14-15,22H,4,11-13H2,1-3H3,(H2,21,23,24)/t15-/m1/s1	Tamsulosin is a selective alpha-1A and alpha-1B adrenoceptor antagonist that exerts its greatest effect in the prostate and bladder, where these receptors are most common.[Label] It is indicated for the treatment of signs and symptoms of benign prostatic hypertrophy.[Label] Antagonism of these receptors leads to relaxation of smooth muscle in the prostate and detrusor muscles in the bladder, allo…	antagonist	148	ADRA1A	P35348	Activator
DB12278	Propiverine	small molecule	approved|investigational	G04BD06	Acids, Carbocyclic|Adrenergic alpha-1 Receptor Antagonists|Adrenergic alpha-Antagonists|Adrenergic Antagonists|Agents producing tachycardia|Agents that produce hypertension|Anticholinergic Agents|Autonomic Agents|Cholinergic Agents|Cytochrome P-450 CYP3A Substrates|Cytochrome P-450 CYP3A4 Substrates|Cytochrome P-450 Substrates|Diphenylacetic Acids|Drugs for Urinary Frequency and Incontinence|Drug…	QPCVHQBVMYCJOM-UHFFFAOYSA-N	InChI=1S/C23H29NO3/c1-3-18-26-23(19-10-6-4-7-11-19,20-12-8-5-9-13-20)22(25)27-21-14-16-24(2)17-15-21/h4-13,21H,3,14-18H2,1-2H3	Propiverine is a widely used antimuscarinic drug with a mixed mode of action in the treatment of symptoms associated with overactive bladder (OAB) [A32576]. Overactive bladder (OAB) is a chronic condition of the lower urinary tract characterized by urinary urgency, increased frequency of urination, and nocturia (frequent waking during the night to urinate). OAB has a negative impact on quality of…	antagonist	148	ADRA1A	P35348	Activator
DB00699	Nicergoline	small molecule	approved|investigational	C04AE02	Adrenergic Agents|Adrenergic alpha-1 Receptor Antagonists|Adrenergic alpha-Antagonists|Adrenergic Antagonists|Agents that produce hypertension|Alkaloids|Cardiovascular Agents|Central Nervous System Agents|Cytochrome P-450 CYP2D6 Substrates|Cytochrome P-450 Substrates|Ergolines|Ergot Alkaloids and Derivatives|Heterocyclic Compounds, Fused-Ring|Neurotransmitter Agents|Nootropic Agents|Peripheral Va…	YSEXMKHXIOCEJA-FVFQAYNVSA-N	InChI=1S/C24H26BrN3O3/c1-27-13-17-8-21-24(30-3,19-5-4-6-20(27)22(17)19)9-15(12-28(21)2)14-31-23(29)16-7-18(25)11-26-10-16/h4-7,10-11,13,15,21H,8-9,12,14H2,1-3H3/t15-,21-,24+/m1/s1	An ergot derivative that has been used as a cerebral vasodilator and in peripheral vascular disease. It has been suggested to ameliorate cognitive deficits in cerebrovascular disease.	antagonist	148	ADRA1A	P35348	Activator
DB00610	Metaraminol	small molecule	approved|investigational	C01CA09	Adrenergic Agents|Adrenergic Agonists|Adrenergic alpha-1 Receptor Agonists|Adrenergic alpha-Agonists|Adrenergic and Dopaminergic Agents|Agents producing tachycardia|Agents that produce hypertension|Alcohols|Amines|Amino Alcohols|Autonomic Agents|Cardiac Stimulants Excl. Cardiac Glycosides|Cardiac Therapy|Cardiovascular Agents|Neurotransmitter Agents|Peripheral Nervous System Agents|Propanolamines…	WXFIGDLSSYIKKV-RCOVLWMOSA-N	InChI=1S/C9H13NO2/c1-6(10)9(12)7-3-2-4-8(11)5-7/h2-6,9,11-12H,10H2,1H3/t6-,9-/m0/s1	An adrenergic agonist that acts predominantly at alpha adrenergic receptors and also stimulates the release of norepinephrine. It has been used primarily as a vasoconstrictor in the treatment of hypotension.	agonist	148	ADRA1A	P35348	Activator
DB06706	Isometheptene	small molecule	approved	A03AX10	Adrenergic Agonists|Adrenergic alpha-1 Receptor Agonists|Adrenergic alpha-Agonists|Agents producing tachycardia|Agents that produce hypertension|Alimentary Tract and Metabolism|Amines|Drugs for Functional Gastrointestinal Disorders|Methemoglobinemia Associated Agents	XVQUOJBERHHONY-UHFFFAOYSA-N	InChI=1S/C9H19N/c1-8(2)6-5-7-9(3)10-4/h6,9-10H,5,7H2,1-4H3	Isometheptene is a sympathomimetic drug which causes vasoconstriction. It is used for treating migraines and tension headaches.	agonist	148	ADRA1A	P35348	Activator
DB06207	Silodosin	small molecule	approved	G04CA04	Adrenergic Agents|Adrenergic alpha-1 Receptor Antagonists|Adrenergic alpha-Antagonists|Adrenergic Antagonists|Cytochrome P-450 CYP3A Substrates|Cytochrome P-450 CYP3A4 Substrates|Cytochrome P-450 Substrates|Drugs Used in Benign Prostatic Hypertrophy|Genito Urinary System and Sex Hormones|Heterocyclic Compounds, Fused-Ring|Neurotransmitter Agents|P-glycoprotein substrates|Peripheral alpha-1 blocke…	PNCPYILNMDWPEY-QGZVFWFLSA-N	InChI=1S/C25H32F3N3O4/c1-17(30-8-12-34-21-5-2-3-6-22(21)35-16-25(26,27)28)13-18-14-19-7-10-31(9-4-11-32)23(19)20(15-18)24(29)33/h2-3,5-6,14-15,17,30,32H,4,7-13,16H2,1H3,(H2,29,33)/t17-/m1/s1	Silodosin is an α1-adrenoceptor antagonist that is selective for the prostate. Silodosin is for symptomatic treatment of benign prostatic hyperplasia. FDA approved Oct 9, 2008.	antagonist	148	ADRA1A	P35348	Activator
DB06262	Droxidopa	small molecule	approved|investigational	C01CA27	Adrenergic Agonists|Adrenergic alpha-1 Receptor Agonists|Adrenergic alpha-2 Receptor Agonists|Adrenergic alpha-Agonists|Adrenergic and Dopaminergic Agents|Adrenergic beta-1 Receptor Agonists|Adrenergic beta-2 Receptor Agonists|Adrenergic beta-3 Receptor Agonists|Adrenergic beta-Agonists|Agents producing tachycardia|Agents that produce hypertension|Alcohols|Amines|Amino Acids|Amino Acids, Neutral|…	QXWYKJLNLSIPIN-JGVFFNPUSA-N	InChI=1S/C9H11NO5/c10-7(9(14)15)8(13)4-1-2-5(11)6(12)3-4/h1-3,7-8,11-13H,10H2,(H,14,15)/t7-,8+/m0/s1	Droxidopa is a precursor of noradrenaline that is used in the treatment of Parkinsonism. It is approved for use in Japan and is currently in trials in the U.S. The racaemic form (dl-threo-3,4-dihydroxyphenylserine) has also been used, and has been investigated in the treatment of orthostatic hypotension. There is a deficit of noradrenaline as well as of dopamine in Parkinson's disease and it has …	agonist	148	ADRA1A	P35348	Activator
DB01162	Terazosin	small molecule	approved	G04CA03	Adrenergic Agents|Adrenergic alpha-1 Receptor Antagonists|Adrenergic alpha-Antagonists|Adrenergic Antagonists|Antihypertensive Agents|Antihypertensive Agents Indicated for Hypertension|Drugs Used in Benign Prostatic Hypertrophy|Genito Urinary System and Sex Hormones|Heterocyclic Compounds, Fused-Ring|Hypotensive Agents|Neurotransmitter Agents|P-glycoprotein inhibitors|Peripheral alpha-1 blockers|…	VCKUSRYTPJJLNI-UHFFFAOYSA-N	InChI=1S/C19H25N5O4/c1-26-15-10-12-13(11-16(15)27-2)21-19(22-17(12)20)24-7-5-23(6-8-24)18(25)14-4-3-9-28-14/h10-11,14H,3-9H2,1-2H3,(H2,20,21,22)	Terazosin is a quinazoline derivative alpha-1-selective adrenergic blocking agent indicated for benign prostatic hyperplasia and hypertension[FDA Label][A176831]. Terazosin blocks adrenaline's action on alpha-1 adrenergic receptors, causing relaxation of smooth muscle in blood vessels and the prostate[A176837].	antagonist	148	ADRA1A	P35348	Activator
DB00865	Benzphetamine	small molecule	approved|illicit		Adrenergic Agents|Adrenergic Agonists|Adrenergic alpha-1 Receptor Agonists|Adrenergic alpha-Agonists|Adrenergic Uptake Inhibitors|Agents producing tachycardia|Agents that produce hypertension|Amines|Amphetamines|Antidepressive Agents|Appetite Suppression|Autonomic Agents|Central Nervous System Agents|Central Nervous System Depressants|Central Nervous System Stimulants|Cytochrome P-450 CYP2B6 Subs…	YXKTVDFXDRQTKV-HNNXBMFYSA-N	InChI=1S/C17H21N/c1-15(13-16-9-5-3-6-10-16)18(2)14-17-11-7-4-8-12-17/h3-12,15H,13-14H2,1-2H3/t15-/m0/s1	A sympathomimetic agent with properties similar to dextroamphetamine. It is used in the treatment of obesity. (From Martindale, The Extra Pharmacopoeia, 30th ed, p1222)	agonist	148	ADRA1A	P35348	Activator
DB00368	Norepinephrine	small molecule	approved	C01CA03	Adrenergic Agents|Adrenergic Agonists|Adrenergic alpha-1 Receptor Agonists|Adrenergic alpha-2 Receptor Agonists|Adrenergic alpha-Agonists|Adrenergic and Dopaminergic Agents|Adrenergic beta-1 Receptor Agonists|Adrenergic beta-2 Receptor Agonists|Adrenergic beta-3 Receptor Agonists|Adrenergic beta-Agonists|Agents producing tachycardia|Agents that produce hypertension|Alcohols|Alpha-and Beta-adrener…	SFLSHLFXELFNJZ-QMMMGPOBSA-N	InChI=1S/C8H11NO3/c9-4-8(12)5-1-2-6(10)7(11)3-5/h1-3,8,10-12H,4,9H2/t8-/m0/s1	Precursor of epinephrine that is secreted by the adrenal medulla and is a widespread central and autonomic neurotransmitter. Norepinephrine is the principal transmitter of most postganglionic sympathetic fibers and of the diffuse projection system in the brain arising from the locus ceruleus. It is also found in plants and is used pharmacologically as a sympathomimetic.	agonist	148	ADRA1A	P35348	Activator
DB00935	Oxymetazoline	small molecule	approved|investigational	S01GA04|R01AB07|R01AA05	Adrenergic Agents|Adrenergic Agonists|Adrenergic alpha-1 Receptor Agonists|Adrenergic alpha-2 Receptor Agonists|Adrenergic alpha-Agonists|Agents producing tachycardia|Agents that produce hypertension|Autonomic Agents|Cardiovascular Agents|Decongestants and Antiallergics|Imidazoles|Increased Sympathetic Activity|Nasal Decongestants|Nasal Preparations|Neurotransmitter Agents|Ophthalmologicals|Perip…	WYWIFABBXFUGLM-UHFFFAOYSA-N	InChI=1S/C16H24N2O/c1-10-8-13(16(3,4)5)15(19)11(2)12(10)9-14-17-6-7-18-14/h8,19H,6-7,9H2,1-5H3,(H,17,18)	Oxymetazoline is an imidazole derivative and alpha (α)-adrenergic agonist with greater affinity for the α2-adrenergic receptor than the α1-adrenergic receptor. Due to its vasoconstricting activity, oxymetazoline is used as a decongestant and topical hemostatic agent.[A215542] Oxymetazoline is available in various formulations with a wide variety of clinical implications. The topical formulation o…	agonist	148	ADRA1A	P35348	Activator
DB00298	Dapiprazole	small molecule	approved	S01EX02	Adrenergic Agents|Adrenergic alpha-1 Receptor Antagonists|Adrenergic alpha-Antagonists|Adrenergic Antagonists|Agents that produce hypertension|Antiglaucoma Preparations and Miotics|Antipsychotic Agents|Central Nervous System Agents|Central Nervous System Depressants|Neurotoxic agents|Neurotransmitter Agents|Ophthalmics|Ophthalmologicals|Sensory Organs|Tranquilizing Agents	RFWZESUMWJKKRN-UHFFFAOYSA-N	InChI=1S/C19H27N5/c1-16-6-2-3-7-17(16)23-14-12-22(13-15-23)11-9-19-21-20-18-8-4-5-10-24(18)19/h2-3,6-7H,4-5,8-15H2,1H3	Dapiprazole (U.S. trade name Rev-Eyes) is an alpha blocker. It is found in ophthalmic solutions used to reverse mydriasis after an eye examination.	antagonist	148	ADRA1A	P35348	Activator
DB00964	Apraclonidine	small molecule	approved	S01EA03	Adrenergic Agents|Adrenergic Agonists|Adrenergic alpha-1 Receptor Agonists|Adrenergic alpha-2 Receptor Agonists|Adrenergic alpha-Agonists|Antiglaucoma Preparations and Miotics|Cytochrome P-450 CYP2D6 Substrates|Cytochrome P-450 Substrates|EENT Drugs, Miscellaneous|Hypotensive Agents|Imidazoles|Imidazolines|Neurotransmitter Agents|Ophthalmics|Ophthalmologicals|Sensory Organs|Sympathomimetics in Gl…	IEJXVRYNEISIKR-UHFFFAOYSA-N	InChI=1S/C9H10Cl2N4/c10-6-3-5(12)4-7(11)8(6)15-9-13-1-2-14-9/h3-4H,1-2,12H2,(H2,13,14,15)	Apraclonidine, also known as iopidine, is a sympathomimetic used in glaucoma therapy. It is an alpha2-adrenergic agonist.	agonist	148	ADRA1A	P35348	Activator
DB01253	Ergometrine	small molecule	approved	G02AB03	Adrenergic Agonists|Adrenergic alpha-1 Receptor Agonists|Adrenergic alpha-Agonists|Agents producing tachycardia|Agents that produce hypertension|Alkaloids|Antidepressive Agents|Central Nervous System Depressants|Cytochrome P-450 CYP3A Inhibitors|Cytochrome P-450 CYP3A Substrates|Cytochrome P-450 CYP3A4 Substrates|Cytochrome P-450 Enzyme Inhibitors|Cytochrome P-450 Substrates|Ergolines|Ergot Alkal…	WVVSZNPYNCNODU-XTQGRXLLSA-N	InChI=1S/C19H23N3O2/c1-11(10-23)21-19(24)13-6-15-14-4-3-5-16-18(14)12(8-20-16)7-17(15)22(2)9-13/h3-6,8,11,13,17,20,23H,7,9-10H2,1-2H3,(H,21,24)/t11-,13+,17+/m0/s1	An ergot alkaloid with uterine and vascular smooth muscle contractile properties.	agonist	148	ADRA1A	P35348	Activator
DB00696	Ergotamine	small molecule	approved	N02CA02|N02CA52|N02CA72	Adrenergic Agents|Adrenergic alpha-1 Receptor Antagonists|Adrenergic alpha-Antagonists|Adrenergic Antagonists|Agents that produce hypertension|Alkaloids|Analgesics|Analgesics, Non-Narcotic|Antidepressive Agents|Antimigraine Preparations|Cardiovascular Agents|Central Nervous System Agents|Central Nervous System Depressants|Cytochrome P-450 CYP3A Inhibitors|Cytochrome P-450 CYP3A Substrates|Cytochr…	XCGSFFUVFURLIX-VFGNJEKYSA-N	InChI=1S/C33H35N5O5/c1-32(35-29(39)21-15-23-22-10-6-11-24-28(22)20(17-34-24)16-25(23)36(2)18-21)31(41)38-26(14-19-8-4-3-5-9-19)30(40)37-13-7-12-27(37)33(38,42)43-32/h3-6,8-11,15,17,21,25-27,34,42H,7,12-14,16,18H2,1-2H3,(H,35,39)/t21-,25-,26+,27+,32-,33+/m1/s1	A vasoconstrictor found in ergot of Central Europe. It is an alpha-1 selective adrenergic agonist and is commonly used in the treatment of migraine disorders.	partial agonist	148	ADRA1A	P35348	Activator
DB00388	Phenylephrine	small molecule	approved	S01FB01|R01AB01|C01CA06|R01AA04|S01FB51|R01BA53|S01GA05|S01GA55|R01BA03	Adrenergic Agents|Adrenergic Agonists|Adrenergic alpha-1 Receptor Agonists|Adrenergic alpha-Agonists|Adrenergic and Dopaminergic Agents|Agents producing tachycardia|Agents that produce hypertension|Alcohols|Amines|Amino Alcohols|Autonomic Agents|Cardiac Stimulants Excl. Cardiac Glycosides|Cardiac Therapy|Cardiotonic Agents|Cardiovascular Agents|Compounds used in a research, industrial, or househo…	SONNWYBIRXJNDC-VIFPVBQESA-N	InChI=1S/C9H13NO2/c1-10-6-9(12)7-3-2-4-8(11)5-7/h2-5,9-12H,6H2,1H3/t9-/m0/s1	Phenylephrine is an alpha-1 adrenergic receptor agonist used to treat hypotension,[L9416,L9410] dilate the pupil,[L9413] and induce local vasoconstriction.[A187370] The action of phenylephrine, or neo-synephrine, was first described in literature in the 1930s.[A187376] Phenylephrine was granted FDA approval in 1939.[L9413]	agonist	148	ADRA1A	P35348	Activator
DB00668	Epinephrine	small molecule	approved|vet_approved	A01AD01|R03AK01|B02BC09|C01CA24|S01EA01|R01AA14|R03AA01|S01EA51	Adrenergic Agents|Adrenergic Agonists|Adrenergic alpha-1 Receptor Agonists|Adrenergic alpha-2 Receptor Agonists|Adrenergic alpha-Agonists|Adrenergic and Dopaminergic Agents|Adrenergic beta-1 Receptor Agonists|Adrenergic beta-2 Receptor Agonists|Adrenergic beta-3 Receptor Agonists|Adrenergic beta-Agonists|Adrenergics, Inhalants|Agents producing tachycardia|Agents that produce hypertension|Alpha-an…	UCTWMZQNUQWSLP-VIFPVBQESA-N	InChI=1S/C9H13NO3/c1-10-5-9(13)6-2-3-7(11)8(12)4-6/h2-4,9-13H,5H2,1H3/t9-/m0/s1	Epinephrine, also known as _adrenaline_, is a hormone and neurotransmitter and produced by the adrenal glands that can also be used as a drug due to its various important functions. Though it has long been used in the treatment of hypersensitivity reactions, epinephrine in the auto-injector form (EpiPen) has been available since 1987 in the USA. Many new products/biosimilars and dosage routes hav…	agonist	148	ADRA1A	P35348	Activator
DB06764	Tetryzoline	small molecule	approved	S01GA02|S01GA52|R01AB03|R01AA06	Adrenergic Agonists|Adrenergic alpha-1 Receptor Agonists|Adrenergic alpha-Agonists|Agents producing tachycardia|Agents that produce hypertension|Autonomic Agents|Cardiovascular Agents|Compounds used in a research, industrial, or household setting|Decongestants and Antiallergics|Nasal Decongestants|Nasal Preparations|Ophthalmic Solutions|Ophthalmologicals|Peripheral Nervous System Agents|Pharmaceu…	BYJAVTDNIXVSPW-UHFFFAOYSA-N	InChI=1S/C13H16N2/c1-2-6-11-10(4-1)5-3-7-12(11)13-14-8-9-15-13/h1-2,4,6,12H,3,5,7-9H2,(H,14,15)	Tetryzoline (also known as Tetrahydrozoline), a derivative of imidazoline, is found in over-the-counter eye drops and nasal sprays. Other derivatives include naphazoline, oxymetazoline, and xylometazoline. Johnson and Johnson manufactures tetryzoline eye drops under the brand Visine ®.	agonist	148	ADRA1A	P35348	Activator
DB01579	Phendimetrazine	small molecule	approved|illicit		Adrenergic Agonists|Adrenergic alpha-1 Receptor Agonists|Adrenergic alpha-Agonists|Agents producing tachycardia|Agents that produce hypertension|Appetite Suppression|Central Nervous System Agents|Central Nervous System Stimulants|Increased Sympathetic Activity|Oxazines|Sympathomimetic Amine Anorectic	MFOCDFTXLCYLKU-CMPLNLGQSA-N	InChI=1S/C12H17NO/c1-10-12(14-9-8-13(10)2)11-6-4-3-5-7-11/h3-7,10,12H,8-9H2,1-2H3/t10-,12+/m0/s1	Phendimetrazine is a weight loss medication. Phendimetrazine is chemically related to amphetamines and is a Schedule III drug under the Convention on Psychotropic Substances and in the US since 1970.	agonist	148	ADRA1A	P35348	Activator
DB00450	Droperidol	small molecule	approved|vet_approved	N05AD08	Adjuvants, Anesthesia|Adrenergic alpha-1 Receptor Antagonists|Adrenergic alpha-Antagonists|Adrenergic Antagonists|Agents that produce hypertension|Antiemetics|Antipsychotic Agents|Antipsychotic Agents (First Generation [Typical])|Autonomic Agents|Benzimidazoles|Butyrophenone Derivatives|Butyrophenones|Central Nervous System Agents|Central Nervous System Depressants|Dopamine Agents|Dopamine Antago…	RMEDXOLNCUSCGS-UHFFFAOYSA-N	InChI=1S/C22H22FN3O2/c23-17-9-7-16(8-10-17)21(27)6-3-13-25-14-11-18(12-15-25)26-20-5-2-1-4-19(20)24-22(26)28/h1-2,4-5,7-11H,3,6,12-15H2,(H,24,28)	A butyrophenone with general properties similar to those of haloperidol. It is used in conjunction with an opioid analgesic such as fentanyl to maintain the patient in a calm state of neuroleptanalgesia with indifference to surroundings but still able to cooperate with the surgeon. It is also used as a premedicant, as an antiemetic, and for the control of agitation in acute psychoses. (From Marti…	antagonist	148	ADRA1A	P35348	Activator
DB11124	Racepinephrine	small molecule	approved		Adrenergic Agents|Adrenergic Agonists|Adrenergic alpha-1 Receptor Agonists|Adrenergic alpha-2 Receptor Agonists|Adrenergic alpha-Agonists|Adrenergic beta-1 Receptor Agonists|Adrenergic beta-2 Receptor Agonists|Adrenergic beta-3 Receptor Agonists|Adrenergic beta-Agonists|Agents producing tachycardia|Agents that produce hypertension|Alcohols|Alpha-and Beta-adrenergic Agonists|Amines|Amino Alcohols|…			Racepinephrine is a racemic mixture consisting of d-[DB00668] and l-[DB00668] enantiomers. Epinephrine is a non-selective α- and β-adrenergic receptor agonist. It is a bronchodilator used in the temporary relief of mild symptoms of intermittent asthma including wheezing, tightness of chest and shortness of breath. It is an active ingredient in oral inhalation over-the-counter products as racepine…	agonist	148	ADRA1A	P35348	Activator
DB00211	Midodrine	small molecule	approved	C01CA17	Adrenergic Agents|Adrenergic Agonists|Adrenergic alpha-1 Receptor Agonists|Adrenergic alpha-Agonists|Adrenergic and Dopaminergic Agents|Agents producing tachycardia|Agents that produce hypertension|Alcohols|Amines|Amino Alcohols|Autonomic Agents|Bradycardia-Causing Agents|Cardiac Stimulants Excl. Cardiac Glycosides|Cardiac Therapy|Cardiovascular Agents|Cytochrome P-450 CYP2D6 Substrates|Cytochrom…	PTKSEFOSCHHMPD-UHFFFAOYSA-N	InChI=1S/C12H18N2O4/c1-17-8-3-4-11(18-2)9(5-8)10(15)7-14-12(16)6-13/h3-5,10,15H,6-7,13H2,1-2H3,(H,14,16)	An ethanolamine derivative that is an adrenergic alpha agonist. It is used as a vasoconstrictor agent in the treatment of hypotension.	agonist	148	ADRA1A	P35348	Activator
DB06711	Naphazoline	small molecule	approved|investigational	R01AB02|S01GA01|S01GA51|R01AA08	Adrenergic Agents|Adrenergic Agonists|Adrenergic alpha-1 Receptor Agonists|Adrenergic alpha-2 Receptor Agonists|Adrenergic alpha-Agonists|Agents producing tachycardia|Agents that produce hypertension|Cardiovascular Agents|Decongestants and Antiallergics|Imidazoles|Nasal Decongestants|Nasal Preparations|Neurotransmitter Agents|Ophthalmologicals|Respiratory System Agents|Sensory Organs|Sympathomime…	CNIIGCLFLJGOGP-UHFFFAOYSA-N	InChI=1S/C14H14N2/c1-2-7-13-11(4-1)5-3-6-12(13)10-14-15-8-9-16-14/h1-7H,8-10H2,(H,15,16)	Naphazoline is a rapid acting imidazoline sympathomimetic vasoconstrictor of ocular or nasal artierioles[L5804,L5807]. It acts to decrease congestion and is found in many over the counter (OTC) eye drops and nasal preparations[L5804,L5807]. Naphazoline was first developed in 1942 as a nasal formulation for congestion[A176609].	agonist	150	ADRA2A	P08913	Activator
DB11124	Racepinephrine	small molecule	approved		Adrenergic Agents|Adrenergic Agonists|Adrenergic alpha-1 Receptor Agonists|Adrenergic alpha-2 Receptor Agonists|Adrenergic alpha-Agonists|Adrenergic beta-1 Receptor Agonists|Adrenergic beta-2 Receptor Agonists|Adrenergic beta-3 Receptor Agonists|Adrenergic beta-Agonists|Agents producing tachycardia|Agents that produce hypertension|Alcohols|Alpha-and Beta-adrenergic Agonists|Amines|Amino Alcohols|…			Racepinephrine is a racemic mixture consisting of d-[DB00668] and l-[DB00668] enantiomers. Epinephrine is a non-selective α- and β-adrenergic receptor agonist. It is a bronchodilator used in the temporary relief of mild symptoms of intermittent asthma including wheezing, tightness of chest and shortness of breath. It is an active ingredient in oral inhalation over-the-counter products as racepine…	agonist	150	ADRA2A	P08913	Activator
DB00925	Phenoxybenzamine	small molecule	approved	C04AX02	Adrenergic Agents|Adrenergic alpha-1 Receptor Antagonists|Adrenergic alpha-Antagonists|Adrenergic Antagonists|Agents that produce hypertension|Amines|Antihypertensive Agents|Cardiovascular Agents|Ethylamines|Hypotensive Agents|Neurotransmitter Agents|OCT1 inhibitors|OCT2 Inhibitors|Peripheral alpha-1 blockers|Peripheral Vasodilators|Vasodilating Agents	QZVCTJOXCFMACW-UHFFFAOYSA-N	InChI=1S/C18H22ClNO/c1-16(15-21-18-10-6-3-7-11-18)20(13-12-19)14-17-8-4-2-5-9-17/h2-11,16H,12-15H2,1H3	An alpha-adrenergic antagonist with long duration of action. It has been used to treat hypertension and as a peripheral vasodilator. [PubChem]	antagonist	150	ADRA2A	P08913	Activator
DB01577	Metamfetamine	small molecule	approved|illicit	N06BA03	Adrenergic Agents|Adrenergic Agonists|Adrenergic alpha-2 Receptor Agonists|Adrenergic alpha-Agonists|Adrenergic Uptake Inhibitors|Agents producing tachycardia|Agents that produce hypertension|Amines|Amphetamine Anorectic|Amphetamines|Antidepressive Agents|Appetite Suppression|Autonomic Agents|Central Nervous System Agents|Central Nervous System Depressants|Central Nervous System Stimulants|Centra…	MYWUZJCMWCOHBA-VIFPVBQESA-N	InChI=1S/C10H15N/c1-9(11-2)8-10-6-4-3-5-7-10/h3-7,9,11H,8H2,1-2H3/t9-/m0/s1	Metamfetamine (methamphetamine) is a psychostimulant and sympathomimetic drug. It is a member of the amphetamine group of sympathomimetic amines. Methamphetamine can induce effects such as euphoria, increased alertness and energy, and enhanced self-esteem. It is a scheduled drug in most countries due to its high potential for addiction and abuse.	agonist	150	ADRA2A	P08913	Activator
DB01608	Periciazine	small molecule	approved|investigational	N05AC01	Adrenergic alpha-1 Receptor Antagonists|Adrenergic alpha-Antagonists|Adrenergic Antagonists|Agents that produce hypertension|Antipsychotic Agents|Antipsychotic Agents (First Generation [Typical])|Central Nervous System Depressants|Dopamine Antagonists|Heterocyclic Compounds, Fused-Ring|Nervous System|Neurotoxic agents|Phenothiazines|Phenothiazines With Piperidine Structure|Psycholeptics|Sulfur Co…	LUALIOATIOESLM-UHFFFAOYSA-N	InChI=1S/C21H23N3OS/c22-15-16-6-7-21-19(14-16)24(18-4-1-2-5-20(18)26-21)11-3-10-23-12-8-17(25)9-13-23/h1-2,4-7,14,17,25H,3,8-13H2	Periciazine is a phenothiazine of the piperidine group. It has been shown to reduce pathologic arousal and affective tension in some psychotic patients, while the symptoms of abnormal mental integration are relatively unaffected. It is a sedative phenothiazine with weak antipsychotic properties. It also has adrenolytic, anticholinergic, metabolic and endocrine effects and an action on the extrapy…	antagonist	150	ADRA2A	P08913	Activator
DB00449	Dipivefrin	small molecule	approved	S01EA02	Adrenergic Agents|Adrenergic Agonists|Adrenergic alpha-1 Receptor Agonists|Adrenergic alpha-2 Receptor Agonists|Adrenergic alpha-Agonists|Adrenergic beta-1 Receptor Agonists|Adrenergic beta-2 Receptor Agonists|Adrenergic beta-3 Receptor Agonists|Adrenergic beta-Agonists|Alcohols|Amines|Amino Alcohols|Antiglaucoma Preparations and Miotics|Benzene Derivatives|Biogenic Amines|Biogenic Monoamines|Cat…	OCUJLLGVOUDECM-UHFFFAOYSA-N	InChI=1S/C19H29NO5/c1-18(2,3)16(22)24-14-9-8-12(13(21)11-20-7)10-15(14)25-17(23)19(4,5)6/h8-10,13,20-21H,11H2,1-7H3	Dipivefrin is a prodrug of adrenaline, which is used to treat glaucoma. It is available as ophthalmic solution (eye drops).	agonist	150	ADRA2A	P08913	Activator
DB06694	Xylometazoline	small molecule	approved|investigational	R01AB06|R01AA07|S01GA53|S01GA03	Adrenergic Agonists|Adrenergic alpha-1 Receptor Agonists|Adrenergic alpha-2 Receptor Agonists|Adrenergic alpha-Agonists|Agents producing tachycardia|Agents that produce hypertension|Antiarrhythmic agents|Antihistamine Drugs|Calcium Channel Blockers|Cardiovascular Agents|Decongestants and Antiallergics|Nasal Decongestants|Nasal Preparations|Ophthalmologicals|Respiratory System Agents|Sensory Organ…	HUCJFAOMUPXHDK-UHFFFAOYSA-N	InChI=1S/C16H24N2/c1-11-8-13(16(3,4)5)9-12(2)14(11)10-15-17-6-7-18-15/h8-9H,6-7,10H2,1-5H3,(H,17,18)	A nasal vasoconstricting decongestant drug which acts by binding to the same receptors as adrenaline. It is applied as a spray or as drops into the nose to ease inflammation and congestion of the nasal passageways. It binds alpha-adrenergic receptors to activate the adrenal system which causes systemic vasoconstriction, thereby easing nasal congestion.	agonist	150	ADRA2A	P08913	Activator
DB00575	Clonidine	small molecule	approved	S01EA04|C02LC01|C02AC01|N02CX02|C02LC51	Adrenergic Agents|Adrenergic Agonists|Adrenergic alpha-1 Receptor Agonists|Adrenergic alpha-2 Receptor Agonists|Adrenergic alpha-Agonists|Agents producing tachycardia|Agents that produce hypertension|Analgesics|Anesthetics|Anesthetics, General|Antiadrenergic Agents, Centrally Acting|Antiglaucoma Preparations and Miotics|Antihypertensive Agents|Antihypertensive Agents Indicated for Hypertension|An…	GJSURZIOUXUGAL-UHFFFAOYSA-N	InChI=1S/C9H9Cl2N3/c10-6-2-1-3-7(11)8(6)14-9-12-4-5-13-9/h1-3H,4-5H2,(H2,12,13,14)	Clonidine is an imidazole derivate that acts as an agonist of alpha-2 adrenoceptors.[A180559] This activity is useful for the treatment of hypertension, severe pain, and ADHD.[L7237,L7240,L7243,L7246] Clonidine was granted FDA approval on 3 September 1974.[L7237]	agonist	150	ADRA2A	P08913	Activator
DB00968	Methyldopa	small molecule	approved		Adrenergic Agents|Adrenergic Agonists|Adrenergic alpha-2 Receptor Agonists|Adrenergic alpha-Agonists|Agents Causing Muscle Toxicity|Amines|Amino Acids|Amino Acids, Aromatic|Amino Acids, Cyclic|Amino Acids, Essential|Amino Acids, Peptides, and Proteins|Antihypertensive Agents|Antihypertensive Agents Indicated for Hypertension|Aromatic L-amino Acid Decarboxylase Inhibitors|Autonomic Agents|Benzene …	CJCSPKMFHVPWAR-JTQLQIEISA-N	InChI=1S/C10H13NO4/c1-10(11,9(14)15)5-6-2-3-7(12)8(13)4-6/h2-4,12-13H,5,11H2,1H3,(H,14,15)/t10-/m0/s1	An alpha-2 adrenergic agonist that has both central and peripheral nervous system effects. Its primary clinical use is as an antihypertensive agent. [PubChem]	unknown	150	ADRA2A	P08913	other
DB01392	Yohimbine	small molecule	approved|investigational|vet_approved	G04BE04	Adrenergic Agents|Adrenergic alpha-2 Receptor Antagonists|Adrenergic alpha-Antagonists|Adrenergic Antagonists|Agents that produce hypertension|Alkaloids|Antidepressive Agents|Autonomic Agents|Central Nervous System Depressants|Cytochrome P-450 CYP2D6 Substrates|Cytochrome P-450 CYP3A Substrates|Cytochrome P-450 CYP3A4 Substrates|Cytochrome P-450 Substrates|Dopamine Antagonists|Dopamine D2 Recepto…	BLGXFZZNTVWLAY-SCYLSFHTSA-N	InChI=1S/C21H26N2O3/c1-26-21(25)19-15-10-17-20-14(13-4-2-3-5-16(13)22-20)8-9-23(17)11-12(15)6-7-18(19)24/h2-5,12,15,17-19,22,24H,6-11H2,1H3/t12-,15-,17-,18-,19+/m0/s1	A plant alkaloid with alpha-2-adrenergic blocking activity. Yohimbine has been used as a mydriatic and in the treatment of impotence. It is also alleged to be an aphrodisiac.	antagonist	150	ADRA2A	P08913	Activator
DB00692	Phentolamine	small molecule	approved	V03AB36|C04AB01	Adrenergic Agents|Adrenergic alpha-1 Receptor Antagonists|Adrenergic alpha-Antagonists|Adrenergic Antagonists|Agents that produce hypertension|Antidotes|Antihypertensive Agents|Cardiovascular Agents|Drugs that are Mainly Renally Excreted|Hypotensive Agents|Imidazoles|Imidazoline Derivatives|Neurotransmitter Agents|Non-selective Alfa-adrenergic Blocking Agents|Peripheral alpha-1 blockers|Periphera…	MRBDMNSDAVCSSF-UHFFFAOYSA-N	InChI=1S/C17H19N3O/c1-13-5-7-14(8-6-13)20(12-17-18-9-10-19-17)15-3-2-4-16(21)11-15/h2-8,11,21H,9-10,12H2,1H3,(H,18,19)	A nonselective alpha-adrenergic antagonist. It is used in the treatment of hypertension and hypertensive emergencies, pheochromocytoma, vasospasm of raynaud disease and frostbite, clonidine withdrawal syndrome, impotence, and peripheral vascular disease.	antagonist	150	ADRA2A	P08913	Activator
DB00935	Oxymetazoline	small molecule	approved|investigational	S01GA04|R01AB07|R01AA05	Adrenergic Agents|Adrenergic Agonists|Adrenergic alpha-1 Receptor Agonists|Adrenergic alpha-2 Receptor Agonists|Adrenergic alpha-Agonists|Agents producing tachycardia|Agents that produce hypertension|Autonomic Agents|Cardiovascular Agents|Decongestants and Antiallergics|Imidazoles|Increased Sympathetic Activity|Nasal Decongestants|Nasal Preparations|Neurotransmitter Agents|Ophthalmologicals|Perip…	WYWIFABBXFUGLM-UHFFFAOYSA-N	InChI=1S/C16H24N2O/c1-10-8-13(16(3,4)5)15(19)11(2)12(10)9-14-17-6-7-18-14/h8,19H,6-7,9H2,1-5H3,(H,17,18)	Oxymetazoline is an imidazole derivative and alpha (α)-adrenergic agonist with greater affinity for the α2-adrenergic receptor than the α1-adrenergic receptor. Due to its vasoconstricting activity, oxymetazoline is used as a decongestant and topical hemostatic agent.[A215542] Oxymetazoline is available in various formulations with a wide variety of clinical implications. The topical formulation o…	agonist|partial agonist	150	ADRA2A	P08913	Activator
DB00668	Epinephrine	small molecule	approved|vet_approved	A01AD01|R03AK01|B02BC09|C01CA24|S01EA01|R01AA14|R03AA01|S01EA51	Adrenergic Agents|Adrenergic Agonists|Adrenergic alpha-1 Receptor Agonists|Adrenergic alpha-2 Receptor Agonists|Adrenergic alpha-Agonists|Adrenergic and Dopaminergic Agents|Adrenergic beta-1 Receptor Agonists|Adrenergic beta-2 Receptor Agonists|Adrenergic beta-3 Receptor Agonists|Adrenergic beta-Agonists|Adrenergics, Inhalants|Agents producing tachycardia|Agents that produce hypertension|Alpha-an…	UCTWMZQNUQWSLP-VIFPVBQESA-N	InChI=1S/C9H13NO3/c1-10-5-9(13)6-2-3-7(11)8(12)4-6/h2-4,9-13H,5H2,1H3/t9-/m0/s1	Epinephrine, also known as _adrenaline_, is a hormone and neurotransmitter and produced by the adrenal glands that can also be used as a drug due to its various important functions. Though it has long been used in the treatment of hypersensitivity reactions, epinephrine in the auto-injector form (EpiPen) has been available since 1987 in the USA. Many new products/biosimilars and dosage routes hav…	agonist	150	ADRA2A	P08913	Activator
DB00633	Dexmedetomidine	small molecule	approved|vet_approved	N05CM18	Adrenergic Agents|Adrenergic Agonists|Adrenergic alpha-2 Receptor Agonists|Adrenergic alpha-Agonists|Agents producing tachycardia|Agents that produce hypertension|Analgesics|Analgesics, Non-Narcotic|Anesthetics|Anesthetics, General|Bradycardia-Causing Agents|Central alpha-2 Adrenergic Agonist|Central Nervous System Agents|Central Nervous System Depressants|Cytochrome P-450 CYP1A2 Inhibitors|Cytoc…	CUHVIMMYOGQXCV-NSHDSACASA-N	InChI=1S/C13H16N2/c1-9-5-4-6-12(10(9)2)11(3)13-7-14-8-15-13/h4-8,11H,1-3H3,(H,14,15)/t11-/m0/s1	An agonist of receptors, adrenergic alpha-2 that is used in veterinary medicine for its analgesic and sedative properties. It is the racemate of dexmedetomidine.	agonist	150	ADRA2A	P08913	Activator
DB00370	Mirtazapine	small molecule	approved	N06AX11	Adrenergic Agents|Adrenergic alpha-2 Receptor Antagonists|Adrenergic alpha-Antagonists|Adrenergic Antagonists|Agents that produce hypertension|Anti-Anxiety Agents|Antidepressive Agents|Antidepressive Agents, Tetracyclic|Central Nervous System Agents|Central Nervous System Depressants|Cytochrome P-450 CYP1A2 Substrates|Cytochrome P-450 CYP2D6 Substrates|Cytochrome P-450 CYP3A Inhibitors|Cytochrome…	RONZAEMNMFQXRA-UHFFFAOYSA-N	InChI=1S/C17H19N3/c1-19-9-10-20-16(12-19)15-7-3-2-5-13(15)11-14-6-4-8-18-17(14)20/h2-8,16H,9-12H2,1H3	Mirtazapine is a tetracyclic _piperazino-azepine_ antidepressant agent that was initially approved for the treatment of major depressive disorder (MDD) in the Netherlands in 1994.[A177946] This drug was first manufactured by Organon Inc., and received FDA approval in 1997 for the treatment of major depressive disorder.[T595, L6157] The effects of this drug may be observed as early as 1 week after…	antagonist	150	ADRA2A	P08913	Activator
DB00368	Norepinephrine	small molecule	approved	C01CA03	Adrenergic Agents|Adrenergic Agonists|Adrenergic alpha-1 Receptor Agonists|Adrenergic alpha-2 Receptor Agonists|Adrenergic alpha-Agonists|Adrenergic and Dopaminergic Agents|Adrenergic beta-1 Receptor Agonists|Adrenergic beta-2 Receptor Agonists|Adrenergic beta-3 Receptor Agonists|Adrenergic beta-Agonists|Agents producing tachycardia|Agents that produce hypertension|Alcohols|Alpha-and Beta-adrener…	SFLSHLFXELFNJZ-QMMMGPOBSA-N	InChI=1S/C8H11NO3/c9-4-8(12)5-1-2-6(10)7(11)3-5/h1-3,8,10-12H,4,9H2/t8-/m0/s1	Precursor of epinephrine that is secreted by the adrenal medulla and is a widespread central and autonomic neurotransmitter. Norepinephrine is the principal transmitter of most postganglionic sympathetic fibers and of the diffuse projection system in the brain arising from the locus ceruleus. It is also found in plants and is used pharmacologically as a sympathomimetic.	agonist	150	ADRA2A	P08913	Activator
DB01018	Guanfacine	small molecule	approved|investigational	C02AC02	Adrenergic Agents|Adrenergic Agonists|Adrenergic alpha-2 Receptor Agonists|Adrenergic alpha-Agonists|Agents producing tachycardia|Agents that produce hypertension|Amidines|Antiadrenergic Agents, Centrally Acting|Antihypertensive Agents|Antihypertensive Agents Indicated for Hypertension|Bradycardia-Causing Agents|Cardiovascular Agents|Central alpha-2 Adrenergic Agonist|Central Alpha-agonists|Centr…	INJOMKTZOLKMBF-UHFFFAOYSA-N	InChI=1S/C9H9Cl2N3O/c10-6-2-1-3-7(11)5(6)4-8(15)14-9(12)13/h1-3H,4H2,(H4,12,13,14,15)	Guanfacine, or BS 100-141,[A189838,A189841] is a selective alpha-A2 adrenergic receptor agonist initially indicated for the treatment of hypertension[L11274] but is now indicated as an extended release tablet for the treatment of ADHD.[L11277] Guanfacine was first described in the literature in 1974.[A189841] Guanfacine was granted FDA approval on 27 October 1986.[L11274]	agonist	150	ADRA2A	P08913	Activator
DB09242	Moxonidine	small molecule	approved|investigational	C02AC05|C02LC05	Adrenergic Agonists|Adrenergic alpha-2 Receptor Agonists|Adrenergic alpha-Agonists|Agents producing tachycardia|Agents that produce hypertension|Antiadrenergic Agents, Centrally Acting|Antihypertensive Agents|Cardiovascular Agents|Hypotensive Agents|Imidazoline Receptor Agonists|Sympatholytics	WPNJAUFVNXKLIM-UHFFFAOYSA-N	InChI=1S/C9H12ClN5O/c1-5-13-7(10)6(8(14-5)16-2)15-9-11-3-4-12-9/h3-4H2,1-2H3,(H2,11,12,15)	Moxonidine is a new-generation centrally acting antihypertensive drug approved for the treatment of mild to moderate essential hypertension. It is suggested to be effective in cases where other agents such as thiazides, beta-blockers, ACE inhibitors, and calcium channel blockers are not appropriate or irresponsive. As well, moxonidine has been shown to present blood pressure-independent beneficia…	agonist	150	ADRA2A	P08913	Activator
DB00629	Guanabenz	small molecule	approved|investigational		Adrenergic Agents|Adrenergic Agonists|Adrenergic alpha-2 Receptor Agonists|Adrenergic alpha-Agonists|Agents producing tachycardia|Agents that produce hypertension|Amidines|Antihypertensive Agents|Cardiovascular Agents|Central alpha-2 Adrenergic Agonist|Cytochrome P-450 CYP1A2 Substrates|Cytochrome P-450 Substrates|Guanidines|Neurotransmitter Agents	WDZVGELJXXEGPV-YIXHJXPBSA-N	InChI=1S/C8H8Cl2N4/c9-6-2-1-3-7(10)5(6)4-13-14-8(11)12/h1-4H,(H4,11,12,14)/b13-4+	An alpha-2 selective adrenergic agonist used as an antihypertensive agent. [PubChem]	agonist	150	ADRA2A	P08913	Activator
DB04948	Lofexidine	small molecule	approved|investigational	N07BC04	Adrenergic Agents|Adrenergic Agonists|Adrenergic alpha-2 Receptor Agonists|Adrenergic alpha-Agonists|Agents producing tachycardia|Agents that produce hypertension|Antidepressive Agents|Antihypertensive Agents|Cardiovascular Agents|Central Nervous System Agents|Central Nervous System Depressants|Cytochrome P-450 CYP1A2 Substrates|Cytochrome P-450 CYP2C19 Substrates|Cytochrome P-450 CYP2D6 Substrat…	KSMAGQUYOIHWFS-UHFFFAOYSA-N	InChI=1S/C11H12Cl2N2O/c1-7(11-14-5-6-15-11)16-10-8(12)3-2-4-9(10)13/h2-4,7H,5-6H2,1H3,(H,14,15)	Lofexidine is a non-opioid centrally acting alpha2-adrenergic receptor agonist that was first approved for the treatment of opioid withdrawal in the United Kingdom in 1992.[A33084] It was first studied for use as an antihypertensive in 1980, but its researched was stopped as it was found less effective for the treatment of hypertension than clonidine.[T210] Lofexidine was then repurposed for the …	agonist	150	ADRA2A	P08913	Activator
DB00852	Pseudoephedrine	small molecule	approved	R01BA52|R01BA02	Adrenergic Agonists|Adrenergic alpha-1 Receptor Agonists|Adrenergic alpha-2 Receptor Agonists|Adrenergic alpha-Agonists|Adrenergic beta-Agonists|Agents producing tachycardia|Agents that produce hypertension|Alcohols|Alpha-and Beta-adrenergic Agonists|Amines|Amino Alcohols|Amphetamines|Anti-Asthmatic Agents|Autonomic Agents|Bronchodilator Agents|Cardiovascular Agents|Ethylamines|Hyperglycemia-Asso…	KWGRBVOPPLSCSI-WCBMZHEXSA-N	InChI=1S/C10H15NO/c1-8(11-2)10(12)9-6-4-3-5-7-9/h3-8,10-12H,1-2H3/t8-,10+/m0/s1	Pseudoephedrine is structurally related to [ephedrine] but exerts a weaker effect on the sympathetic nervous system.[A188820,A188823] Both drugs naturally occur in in ephedra plant which have a history of use in traditional Eastern medicine and were first researched in the west in 1889.[A188823] The decongestant effect of pseudoephedrine was described in dogs in 1927.[A188823]	agonist	150	ADRA2A	P08913	Activator
DB00484	Brimonidine	small molecule	approved	D11AX21|S01EA05	Adrenergic Agents|Adrenergic Agonists|Adrenergic alpha-2 Receptor Agonists|Adrenergic alpha-Agonists|Antiglaucoma Preparations and Miotics|Cardiovascular Agents|Central Nervous System Depressants|Dermatologicals|Heterocyclic Compounds, Fused-Ring|Hypotensive Agents|Misc. Skin and Mucous Membrane Agents|Ophthalmologicals|Quinoxalines|Sensory Organs|Sympathomimetics in Glaucoma Therapy	XYLJNLCSTIOKRM-UHFFFAOYSA-N	InChI=1S/C11H10BrN5/c12-9-7(17-11-15-5-6-16-11)1-2-8-10(9)14-4-3-13-8/h1-4H,5-6H2,(H2,15,16,17)	Brimonidine is an alpha-adrenergic agonist and 2-imidazoline derivative that was first introduced in 1996.[A178951] It is considered to be a third generation alpha-2 aadrenergic receptor agonist, since it displays preferential binding at alpha-2 adrenoceptors over alpha-1 receptors.[A179002] Brimonidine displays a higher selectivity toward the alpha-2 adrenergic receptors than [clonidine] or [apr…	agonist	150	ADRA2A	P08913	Activator
DB00865	Benzphetamine	small molecule	approved|illicit		Adrenergic Agents|Adrenergic Agonists|Adrenergic alpha-1 Receptor Agonists|Adrenergic alpha-Agonists|Adrenergic Uptake Inhibitors|Agents producing tachycardia|Agents that produce hypertension|Amines|Amphetamines|Antidepressive Agents|Appetite Suppression|Autonomic Agents|Central Nervous System Agents|Central Nervous System Depressants|Central Nervous System Stimulants|Cytochrome P-450 CYP2B6 Subs…	YXKTVDFXDRQTKV-HNNXBMFYSA-N	InChI=1S/C17H21N/c1-15(13-16-9-5-3-6-10-16)18(2)14-17-11-7-4-8-12-17/h3-12,15H,13-14H2,1-2H3/t15-/m0/s1	A sympathomimetic agent with properties similar to dextroamphetamine. It is used in the treatment of obesity. (From Martindale, The Extra Pharmacopoeia, 30th ed, p1222)	agonist	150	ADRA2A	P08913	Activator
DB11278	DL-Methylephedrine	small molecule	approved		Adrenergic Agonists|Adrenergic alpha-2 Receptor Agonists|Adrenergic alpha-Agonists|Agents producing tachycardia|Agents that produce hypertension|Drugs that are Mainly Renally Excreted	FMCGSUUBYTWNDP-ONGXEEELSA-N	InChI=1S/C11H17NO/c1-9(12(2)3)11(13)10-7-5-4-6-8-10/h4-9,11,13H,1-3H3/t9-,11-/m0/s1	Methylephedrine is a sympathomimetic amine that appears in various over-the-counter cough and cold medications throughout the world [L2838], [L2839], [L2840]. The abuse of methylephedrine-containing medications has been reported in Japan. Methylephedrine is not legally available in the United States, but has been identified in cases of drug abuse [L2836].	agonist	150	ADRA2A	P08913	Activator
DB06262	Droxidopa	small molecule	approved|investigational	C01CA27	Adrenergic Agonists|Adrenergic alpha-1 Receptor Agonists|Adrenergic alpha-2 Receptor Agonists|Adrenergic alpha-Agonists|Adrenergic and Dopaminergic Agents|Adrenergic beta-1 Receptor Agonists|Adrenergic beta-2 Receptor Agonists|Adrenergic beta-3 Receptor Agonists|Adrenergic beta-Agonists|Agents producing tachycardia|Agents that produce hypertension|Alcohols|Amines|Amino Acids|Amino Acids, Neutral|…	QXWYKJLNLSIPIN-JGVFFNPUSA-N	InChI=1S/C9H11NO5/c10-7(9(14)15)8(13)4-1-2-5(11)6(12)3-4/h1-3,7-8,11-13H,10H2,(H,14,15)/t7-,8+/m0/s1	Droxidopa is a precursor of noradrenaline that is used in the treatment of Parkinsonism. It is approved for use in Japan and is currently in trials in the U.S. The racaemic form (dl-threo-3,4-dihydroxyphenylserine) has also been used, and has been investigated in the treatment of orthostatic hypotension. There is a deficit of noradrenaline as well as of dopamine in Parkinson's disease and it has …	agonist	150	ADRA2A	P08913	Activator
DB00964	Apraclonidine	small molecule	approved	S01EA03	Adrenergic Agents|Adrenergic Agonists|Adrenergic alpha-1 Receptor Agonists|Adrenergic alpha-2 Receptor Agonists|Adrenergic alpha-Agonists|Antiglaucoma Preparations and Miotics|Cytochrome P-450 CYP2D6 Substrates|Cytochrome P-450 Substrates|EENT Drugs, Miscellaneous|Hypotensive Agents|Imidazoles|Imidazolines|Neurotransmitter Agents|Ophthalmics|Ophthalmologicals|Sensory Organs|Sympathomimetics in Gl…	IEJXVRYNEISIKR-UHFFFAOYSA-N	InChI=1S/C9H10Cl2N4/c10-6-3-5(12)4-7(11)8(6)15-9-13-1-2-14-9/h3-4H,1-2,12H2,(H2,13,14,15)	Apraclonidine, also known as iopidine, is a sympathomimetic used in glaucoma therapy. It is an alpha2-adrenergic agonist.	agonist	150	ADRA2A	P08913	Activator
DB04855	Dronedarone	small molecule	approved	C01BD07	Adrenergic alpha-1 Receptor Antagonists|Adrenergic alpha-Antagonists|Adrenergic Antagonists|Agents that produce hypertension|Antiarrhythmic agents|Antiarrhythmics, Class III|Benzofurans|Bradycardia-Causing Agents|Cardiac Therapy|Cardiovascular Agents|Cytochrome P-450 CYP2D6 Inhibitors|Cytochrome P-450 CYP2D6 Inhibitors (moderate)|Cytochrome P-450 CYP2D6 Substrates|Cytochrome P-450 CYP2D6 Substrat…	ZQTNQVWKHCQYLQ-UHFFFAOYSA-N	InChI=1S/C31H44N2O5S/c1-5-8-12-29-30(27-23-25(32-39(4,35)36)15-18-28(27)38-29)31(34)24-13-16-26(17-14-24)37-22-11-21-33(19-9-6-2)20-10-7-3/h13-18,23,32H,5-12,19-22H2,1-4H3	Dronedarone is a Class III antiarrhythmic drug that works to restore the normal sinus rhythm in patients with paroxysmal or persistent atrial fibrillation. Atrial fibrillation is a common sustained arrhythmia where the treatment primarily focuses on stroke prevention and symptom management. It is managed by rate control, rhythm control, prevention of thromboembolic events, and treatment of the un…	antagonist	150	ADRA2A	P08913	Activator
DB04855	Dronedarone	small molecule	approved	C01BD07	Adrenergic alpha-1 Receptor Antagonists|Adrenergic alpha-Antagonists|Adrenergic Antagonists|Agents that produce hypertension|Antiarrhythmic agents|Antiarrhythmics, Class III|Benzofurans|Bradycardia-Causing Agents|Cardiac Therapy|Cardiovascular Agents|Cytochrome P-450 CYP2D6 Inhibitors|Cytochrome P-450 CYP2D6 Inhibitors (moderate)|Cytochrome P-450 CYP2D6 Substrates|Cytochrome P-450 CYP2D6 Substrat…	ZQTNQVWKHCQYLQ-UHFFFAOYSA-N	InChI=1S/C31H44N2O5S/c1-5-8-12-29-30(27-23-25(32-39(4,35)36)15-18-28(27)38-29)31(34)24-13-16-26(17-14-24)37-22-11-21-33(19-9-6-2)20-10-7-3/h13-18,23,32H,5-12,19-22H2,1-4H3	Dronedarone is a Class III antiarrhythmic drug that works to restore the normal sinus rhythm in patients with paroxysmal or persistent atrial fibrillation. Atrial fibrillation is a common sustained arrhythmia where the treatment primarily focuses on stroke prevention and symptom management. It is managed by rate control, rhythm control, prevention of thromboembolic events, and treatment of the un…	antagonist	151	ADRA2B	P18089	Activator
DB00668	Epinephrine	small molecule	approved|vet_approved	A01AD01|R03AK01|B02BC09|C01CA24|S01EA01|R01AA14|R03AA01|S01EA51	Adrenergic Agents|Adrenergic Agonists|Adrenergic alpha-1 Receptor Agonists|Adrenergic alpha-2 Receptor Agonists|Adrenergic alpha-Agonists|Adrenergic and Dopaminergic Agents|Adrenergic beta-1 Receptor Agonists|Adrenergic beta-2 Receptor Agonists|Adrenergic beta-3 Receptor Agonists|Adrenergic beta-Agonists|Adrenergics, Inhalants|Agents producing tachycardia|Agents that produce hypertension|Alpha-an…	UCTWMZQNUQWSLP-VIFPVBQESA-N	InChI=1S/C9H13NO3/c1-10-5-9(13)6-2-3-7(11)8(12)4-6/h2-4,9-13H,5H2,1H3/t9-/m0/s1	Epinephrine, also known as _adrenaline_, is a hormone and neurotransmitter and produced by the adrenal glands that can also be used as a drug due to its various important functions. Though it has long been used in the treatment of hypersensitivity reactions, epinephrine in the auto-injector form (EpiPen) has been available since 1987 in the USA. Many new products/biosimilars and dosage routes hav…	agonist	151	ADRA2B	P18089	Activator
DB00292	Etomidate	small molecule	approved	N01AX07	Adrenergic Agonists|Adrenergic alpha-2 Receptor Agonists|Adrenergic alpha-Agonists|Agents producing tachycardia|Agents that produce hypertension|Anesthetics|Anesthetics, General|Anesthetics, Intravenous|Central Nervous System Agents|Central Nervous System Depressants|Drugs that are Mainly Renally Excreted|Hypnotics and Sedatives|Imidazoles|Miscellaneous General Anesthetics|Nervous System	NPUKDXXFDDZOKR-LLVKDONJSA-N	InChI=1S/C14H16N2O2/c1-3-18-14(17)13-9-15-10-16(13)11(2)12-7-5-4-6-8-12/h4-11H,3H2,1-2H3/t11-/m1/s1	Imidazole derivative anesthetic and hypnotic with little effect on blood gases, ventilation, or the cardiovascular system. It has been proposed as an induction anesthetic.	agonist	151	ADRA2B	P18089	Activator
DB00368	Norepinephrine	small molecule	approved	C01CA03	Adrenergic Agents|Adrenergic Agonists|Adrenergic alpha-1 Receptor Agonists|Adrenergic alpha-2 Receptor Agonists|Adrenergic alpha-Agonists|Adrenergic and Dopaminergic Agents|Adrenergic beta-1 Receptor Agonists|Adrenergic beta-2 Receptor Agonists|Adrenergic beta-3 Receptor Agonists|Adrenergic beta-Agonists|Agents producing tachycardia|Agents that produce hypertension|Alcohols|Alpha-and Beta-adrener…	SFLSHLFXELFNJZ-QMMMGPOBSA-N	InChI=1S/C8H11NO3/c9-4-8(12)5-1-2-6(10)7(11)3-5/h1-3,8,10-12H,4,9H2/t8-/m0/s1	Precursor of epinephrine that is secreted by the adrenal medulla and is a widespread central and autonomic neurotransmitter. Norepinephrine is the principal transmitter of most postganglionic sympathetic fibers and of the diffuse projection system in the brain arising from the locus ceruleus. It is also found in plants and is used pharmacologically as a sympathomimetic.	agonist	151	ADRA2B	P18089	Activator
DB06262	Droxidopa	small molecule	approved|investigational	C01CA27	Adrenergic Agonists|Adrenergic alpha-1 Receptor Agonists|Adrenergic alpha-2 Receptor Agonists|Adrenergic alpha-Agonists|Adrenergic and Dopaminergic Agents|Adrenergic beta-1 Receptor Agonists|Adrenergic beta-2 Receptor Agonists|Adrenergic beta-3 Receptor Agonists|Adrenergic beta-Agonists|Agents producing tachycardia|Agents that produce hypertension|Alcohols|Amines|Amino Acids|Amino Acids, Neutral|…	QXWYKJLNLSIPIN-JGVFFNPUSA-N	InChI=1S/C9H11NO5/c10-7(9(14)15)8(13)4-1-2-5(11)6(12)3-4/h1-3,7-8,11-13H,10H2,(H,14,15)/t7-,8+/m0/s1	Droxidopa is a precursor of noradrenaline that is used in the treatment of Parkinsonism. It is approved for use in Japan and is currently in trials in the U.S. The racaemic form (dl-threo-3,4-dihydroxyphenylserine) has also been used, and has been investigated in the treatment of orthostatic hypotension. There is a deficit of noradrenaline as well as of dopamine in Parkinson's disease and it has …	agonist	151	ADRA2B	P18089	Activator
DB01392	Yohimbine	small molecule	approved|investigational|vet_approved	G04BE04	Adrenergic Agents|Adrenergic alpha-2 Receptor Antagonists|Adrenergic alpha-Antagonists|Adrenergic Antagonists|Agents that produce hypertension|Alkaloids|Antidepressive Agents|Autonomic Agents|Central Nervous System Depressants|Cytochrome P-450 CYP2D6 Substrates|Cytochrome P-450 CYP3A Substrates|Cytochrome P-450 CYP3A4 Substrates|Cytochrome P-450 Substrates|Dopamine Antagonists|Dopamine D2 Recepto…	BLGXFZZNTVWLAY-SCYLSFHTSA-N	InChI=1S/C21H26N2O3/c1-26-21(25)19-15-10-17-20-14(13-4-2-3-5-16(13)22-20)8-9-23(17)11-12(15)6-7-18(19)24/h2-5,12,15,17-19,22,24H,6-11H2,1H3/t12-,15-,17-,18-,19+/m0/s1	A plant alkaloid with alpha-2-adrenergic blocking activity. Yohimbine has been used as a mydriatic and in the treatment of impotence. It is also alleged to be an aphrodisiac.	antagonist	151	ADRA2B	P18089	Activator
DB01577	Metamfetamine	small molecule	approved|illicit	N06BA03	Adrenergic Agents|Adrenergic Agonists|Adrenergic alpha-2 Receptor Agonists|Adrenergic alpha-Agonists|Adrenergic Uptake Inhibitors|Agents producing tachycardia|Agents that produce hypertension|Amines|Amphetamine Anorectic|Amphetamines|Antidepressive Agents|Appetite Suppression|Autonomic Agents|Central Nervous System Agents|Central Nervous System Depressants|Central Nervous System Stimulants|Centra…	MYWUZJCMWCOHBA-VIFPVBQESA-N	InChI=1S/C10H15N/c1-9(11-2)8-10-6-4-3-5-7-10/h3-7,9,11H,8H2,1-2H3/t9-/m0/s1	Metamfetamine (methamphetamine) is a psychostimulant and sympathomimetic drug. It is a member of the amphetamine group of sympathomimetic amines. Methamphetamine can induce effects such as euphoria, increased alertness and energy, and enhanced self-esteem. It is a scheduled drug in most countries due to its high potential for addiction and abuse.	agonist	151	ADRA2B	P18089	Activator
DB11124	Racepinephrine	small molecule	approved		Adrenergic Agents|Adrenergic Agonists|Adrenergic alpha-1 Receptor Agonists|Adrenergic alpha-2 Receptor Agonists|Adrenergic alpha-Agonists|Adrenergic beta-1 Receptor Agonists|Adrenergic beta-2 Receptor Agonists|Adrenergic beta-3 Receptor Agonists|Adrenergic beta-Agonists|Agents producing tachycardia|Agents that produce hypertension|Alcohols|Alpha-and Beta-adrenergic Agonists|Amines|Amino Alcohols|…			Racepinephrine is a racemic mixture consisting of d-[DB00668] and l-[DB00668] enantiomers. Epinephrine is a non-selective α- and β-adrenergic receptor agonist. It is a bronchodilator used in the temporary relief of mild symptoms of intermittent asthma including wheezing, tightness of chest and shortness of breath. It is an active ingredient in oral inhalation over-the-counter products as racepine…	agonist	151	ADRA2B	P18089	Activator
DB06694	Xylometazoline	small molecule	approved|investigational	R01AB06|R01AA07|S01GA53|S01GA03	Adrenergic Agonists|Adrenergic alpha-1 Receptor Agonists|Adrenergic alpha-2 Receptor Agonists|Adrenergic alpha-Agonists|Agents producing tachycardia|Agents that produce hypertension|Antiarrhythmic agents|Antihistamine Drugs|Calcium Channel Blockers|Cardiovascular Agents|Decongestants and Antiallergics|Nasal Decongestants|Nasal Preparations|Ophthalmologicals|Respiratory System Agents|Sensory Organ…	HUCJFAOMUPXHDK-UHFFFAOYSA-N	InChI=1S/C16H24N2/c1-11-8-13(16(3,4)5)9-12(2)14(11)10-15-17-6-7-18-15/h8-9H,6-7,10H2,1-5H3,(H,17,18)	A nasal vasoconstricting decongestant drug which acts by binding to the same receptors as adrenaline. It is applied as a spray or as drops into the nose to ease inflammation and congestion of the nasal passageways. It binds alpha-adrenergic receptors to activate the adrenal system which causes systemic vasoconstriction, thereby easing nasal congestion.	agonist	151	ADRA2B	P18089	Activator
DB00484	Brimonidine	small molecule	approved	D11AX21|S01EA05	Adrenergic Agents|Adrenergic Agonists|Adrenergic alpha-2 Receptor Agonists|Adrenergic alpha-Agonists|Antiglaucoma Preparations and Miotics|Cardiovascular Agents|Central Nervous System Depressants|Dermatologicals|Heterocyclic Compounds, Fused-Ring|Hypotensive Agents|Misc. Skin and Mucous Membrane Agents|Ophthalmologicals|Quinoxalines|Sensory Organs|Sympathomimetics in Glaucoma Therapy	XYLJNLCSTIOKRM-UHFFFAOYSA-N	InChI=1S/C11H10BrN5/c12-9-7(17-11-15-5-6-16-11)1-2-8-10(9)14-4-3-13-8/h1-4H,5-6H2,(H2,15,16,17)	Brimonidine is an alpha-adrenergic agonist and 2-imidazoline derivative that was first introduced in 1996.[A178951] It is considered to be a third generation alpha-2 aadrenergic receptor agonist, since it displays preferential binding at alpha-2 adrenoceptors over alpha-1 receptors.[A179002] Brimonidine displays a higher selectivity toward the alpha-2 adrenergic receptors than [clonidine] or [apr…	agonist	151	ADRA2B	P18089	Activator
DB00575	Clonidine	small molecule	approved	S01EA04|C02LC01|C02AC01|N02CX02|C02LC51	Adrenergic Agents|Adrenergic Agonists|Adrenergic alpha-1 Receptor Agonists|Adrenergic alpha-2 Receptor Agonists|Adrenergic alpha-Agonists|Agents producing tachycardia|Agents that produce hypertension|Analgesics|Anesthetics|Anesthetics, General|Antiadrenergic Agents, Centrally Acting|Antiglaucoma Preparations and Miotics|Antihypertensive Agents|Antihypertensive Agents Indicated for Hypertension|An…	GJSURZIOUXUGAL-UHFFFAOYSA-N	InChI=1S/C9H9Cl2N3/c10-6-2-1-3-7(11)8(6)14-9-12-4-5-13-9/h1-3H,4-5H2,(H2,12,13,14)	Clonidine is an imidazole derivate that acts as an agonist of alpha-2 adrenoceptors.[A180559] This activity is useful for the treatment of hypertension, severe pain, and ADHD.[L7237,L7240,L7243,L7246] Clonidine was granted FDA approval on 3 September 1974.[L7237]	agonist	151	ADRA2B	P18089	Activator
DB09128	Brexpiprazole	small molecule	approved|investigational	N05AX16	Adrenergic alpha-1 Receptor Antagonists|Adrenergic alpha-Antagonists|Adrenergic Antagonists|Agents that produce hypertension|Antidepressive Agents|Antipsychotic Agents|Antipsychotic Agents (Second Generation [Atypical])|Central Nervous System Depressants|Cytochrome P-450 CYP2D6 Substrates|Cytochrome P-450 CYP3A Substrates|Cytochrome P-450 CYP3A4 Substrates|Cytochrome P-450 Substrates|Dopamine Age…	ZKIAIYBUSXZPLP-UHFFFAOYSA-N	InChI=1S/C25H27N3O2S/c29-25-9-7-19-6-8-20(18-22(19)26-25)30-16-2-1-11-27-12-14-28(15-13-27)23-4-3-5-24-21(23)10-17-31-24/h3-10,17-18H,1-2,11-16H2,(H,26,29)	Brexpiprazole is a novel D2 dopamine and serotonin 1A partial agonist, called serotonin-dopamine activity modulator (SDAM), and a potent antagonist of serotonin 2A receptors, noradrenergic alpha 1B and 2C receptors. Brexpiprazole is approved for the treatment of schizophrenia, and as an adjunctive treatment for major depressive disorder (MDD). Although it failed Phase II clinical trials for ADHD,…	antagonist	152	ADRA2C	P18825	Activator
DB00484	Brimonidine	small molecule	approved	D11AX21|S01EA05	Adrenergic Agents|Adrenergic Agonists|Adrenergic alpha-2 Receptor Agonists|Adrenergic alpha-Agonists|Antiglaucoma Preparations and Miotics|Cardiovascular Agents|Central Nervous System Depressants|Dermatologicals|Heterocyclic Compounds, Fused-Ring|Hypotensive Agents|Misc. Skin and Mucous Membrane Agents|Ophthalmologicals|Quinoxalines|Sensory Organs|Sympathomimetics in Glaucoma Therapy	XYLJNLCSTIOKRM-UHFFFAOYSA-N	InChI=1S/C11H10BrN5/c12-9-7(17-11-15-5-6-16-11)1-2-8-10(9)14-4-3-13-8/h1-4H,5-6H2,(H2,15,16,17)	Brimonidine is an alpha-adrenergic agonist and 2-imidazoline derivative that was first introduced in 1996.[A178951] It is considered to be a third generation alpha-2 aadrenergic receptor agonist, since it displays preferential binding at alpha-2 adrenoceptors over alpha-1 receptors.[A179002] Brimonidine displays a higher selectivity toward the alpha-2 adrenergic receptors than [clonidine] or [apr…	agonist	152	ADRA2C	P18825	Activator
DB00368	Norepinephrine	small molecule	approved	C01CA03	Adrenergic Agents|Adrenergic Agonists|Adrenergic alpha-1 Receptor Agonists|Adrenergic alpha-2 Receptor Agonists|Adrenergic alpha-Agonists|Adrenergic and Dopaminergic Agents|Adrenergic beta-1 Receptor Agonists|Adrenergic beta-2 Receptor Agonists|Adrenergic beta-3 Receptor Agonists|Adrenergic beta-Agonists|Agents producing tachycardia|Agents that produce hypertension|Alcohols|Alpha-and Beta-adrener…	SFLSHLFXELFNJZ-QMMMGPOBSA-N	InChI=1S/C8H11NO3/c9-4-8(12)5-1-2-6(10)7(11)3-5/h1-3,8,10-12H,4,9H2/t8-/m0/s1	Precursor of epinephrine that is secreted by the adrenal medulla and is a widespread central and autonomic neurotransmitter. Norepinephrine is the principal transmitter of most postganglionic sympathetic fibers and of the diffuse projection system in the brain arising from the locus ceruleus. It is also found in plants and is used pharmacologically as a sympathomimetic.	agonist	152	ADRA2C	P18825	Activator
DB01577	Metamfetamine	small molecule	approved|illicit	N06BA03	Adrenergic Agents|Adrenergic Agonists|Adrenergic alpha-2 Receptor Agonists|Adrenergic alpha-Agonists|Adrenergic Uptake Inhibitors|Agents producing tachycardia|Agents that produce hypertension|Amines|Amphetamine Anorectic|Amphetamines|Antidepressive Agents|Appetite Suppression|Autonomic Agents|Central Nervous System Agents|Central Nervous System Depressants|Central Nervous System Stimulants|Centra…	MYWUZJCMWCOHBA-VIFPVBQESA-N	InChI=1S/C10H15N/c1-9(11-2)8-10-6-4-3-5-7-10/h3-7,9,11H,8H2,1-2H3/t9-/m0/s1	Metamfetamine (methamphetamine) is a psychostimulant and sympathomimetic drug. It is a member of the amphetamine group of sympathomimetic amines. Methamphetamine can induce effects such as euphoria, increased alertness and energy, and enhanced self-esteem. It is a scheduled drug in most countries due to its high potential for addiction and abuse.	agonist	152	ADRA2C	P18825	Activator
DB01392	Yohimbine	small molecule	approved|investigational|vet_approved	G04BE04	Adrenergic Agents|Adrenergic alpha-2 Receptor Antagonists|Adrenergic alpha-Antagonists|Adrenergic Antagonists|Agents that produce hypertension|Alkaloids|Antidepressive Agents|Autonomic Agents|Central Nervous System Depressants|Cytochrome P-450 CYP2D6 Substrates|Cytochrome P-450 CYP3A Substrates|Cytochrome P-450 CYP3A4 Substrates|Cytochrome P-450 Substrates|Dopamine Antagonists|Dopamine D2 Recepto…	BLGXFZZNTVWLAY-SCYLSFHTSA-N	InChI=1S/C21H26N2O3/c1-26-21(25)19-15-10-17-20-14(13-4-2-3-5-16(13)22-20)8-9-23(17)11-12(15)6-7-18(19)24/h2-5,12,15,17-19,22,24H,6-11H2,1H3/t12-,15-,17-,18-,19+/m0/s1	A plant alkaloid with alpha-2-adrenergic blocking activity. Yohimbine has been used as a mydriatic and in the treatment of impotence. It is also alleged to be an aphrodisiac.	antagonist	152	ADRA2C	P18825	Activator
DB04855	Dronedarone	small molecule	approved	C01BD07	Adrenergic alpha-1 Receptor Antagonists|Adrenergic alpha-Antagonists|Adrenergic Antagonists|Agents that produce hypertension|Antiarrhythmic agents|Antiarrhythmics, Class III|Benzofurans|Bradycardia-Causing Agents|Cardiac Therapy|Cardiovascular Agents|Cytochrome P-450 CYP2D6 Inhibitors|Cytochrome P-450 CYP2D6 Inhibitors (moderate)|Cytochrome P-450 CYP2D6 Substrates|Cytochrome P-450 CYP2D6 Substrat…	ZQTNQVWKHCQYLQ-UHFFFAOYSA-N	InChI=1S/C31H44N2O5S/c1-5-8-12-29-30(27-23-25(32-39(4,35)36)15-18-28(27)38-29)31(34)24-13-16-26(17-14-24)37-22-11-21-33(19-9-6-2)20-10-7-3/h13-18,23,32H,5-12,19-22H2,1-4H3	Dronedarone is a Class III antiarrhythmic drug that works to restore the normal sinus rhythm in patients with paroxysmal or persistent atrial fibrillation. Atrial fibrillation is a common sustained arrhythmia where the treatment primarily focuses on stroke prevention and symptom management. It is managed by rate control, rhythm control, prevention of thromboembolic events, and treatment of the un…	antagonist	152	ADRA2C	P18825	Activator
DB11124	Racepinephrine	small molecule	approved		Adrenergic Agents|Adrenergic Agonists|Adrenergic alpha-1 Receptor Agonists|Adrenergic alpha-2 Receptor Agonists|Adrenergic alpha-Agonists|Adrenergic beta-1 Receptor Agonists|Adrenergic beta-2 Receptor Agonists|Adrenergic beta-3 Receptor Agonists|Adrenergic beta-Agonists|Agents producing tachycardia|Agents that produce hypertension|Alcohols|Alpha-and Beta-adrenergic Agonists|Amines|Amino Alcohols|…			Racepinephrine is a racemic mixture consisting of d-[DB00668] and l-[DB00668] enantiomers. Epinephrine is a non-selective α- and β-adrenergic receptor agonist. It is a bronchodilator used in the temporary relief of mild symptoms of intermittent asthma including wheezing, tightness of chest and shortness of breath. It is an active ingredient in oral inhalation over-the-counter products as racepine…	agonist	152	ADRA2C	P18825	Activator
DB00575	Clonidine	small molecule	approved	S01EA04|C02LC01|C02AC01|N02CX02|C02LC51	Adrenergic Agents|Adrenergic Agonists|Adrenergic alpha-1 Receptor Agonists|Adrenergic alpha-2 Receptor Agonists|Adrenergic alpha-Agonists|Agents producing tachycardia|Agents that produce hypertension|Analgesics|Anesthetics|Anesthetics, General|Antiadrenergic Agents, Centrally Acting|Antiglaucoma Preparations and Miotics|Antihypertensive Agents|Antihypertensive Agents Indicated for Hypertension|An…	GJSURZIOUXUGAL-UHFFFAOYSA-N	InChI=1S/C9H9Cl2N3/c10-6-2-1-3-7(11)8(6)14-9-12-4-5-13-9/h1-3H,4-5H2,(H2,12,13,14)	Clonidine is an imidazole derivate that acts as an agonist of alpha-2 adrenoceptors.[A180559] This activity is useful for the treatment of hypertension, severe pain, and ADHD.[L7237,L7240,L7243,L7246] Clonidine was granted FDA approval on 3 September 1974.[L7237]	agonist	152	ADRA2C	P18825	Activator
DB06262	Droxidopa	small molecule	approved|investigational	C01CA27	Adrenergic Agonists|Adrenergic alpha-1 Receptor Agonists|Adrenergic alpha-2 Receptor Agonists|Adrenergic alpha-Agonists|Adrenergic and Dopaminergic Agents|Adrenergic beta-1 Receptor Agonists|Adrenergic beta-2 Receptor Agonists|Adrenergic beta-3 Receptor Agonists|Adrenergic beta-Agonists|Agents producing tachycardia|Agents that produce hypertension|Alcohols|Amines|Amino Acids|Amino Acids, Neutral|…	QXWYKJLNLSIPIN-JGVFFNPUSA-N	InChI=1S/C9H11NO5/c10-7(9(14)15)8(13)4-1-2-5(11)6(12)3-4/h1-3,7-8,11-13H,10H2,(H,14,15)/t7-,8+/m0/s1	Droxidopa is a precursor of noradrenaline that is used in the treatment of Parkinsonism. It is approved for use in Japan and is currently in trials in the U.S. The racaemic form (dl-threo-3,4-dihydroxyphenylserine) has also been used, and has been investigated in the treatment of orthostatic hypotension. There is a deficit of noradrenaline as well as of dopamine in Parkinson's disease and it has …	agonist	152	ADRA2C	P18825	Activator
DB00368	Norepinephrine	small molecule	approved	C01CA03	Adrenergic Agents|Adrenergic Agonists|Adrenergic alpha-1 Receptor Agonists|Adrenergic alpha-2 Receptor Agonists|Adrenergic alpha-Agonists|Adrenergic and Dopaminergic Agents|Adrenergic beta-1 Receptor Agonists|Adrenergic beta-2 Receptor Agonists|Adrenergic beta-3 Receptor Agonists|Adrenergic beta-Agonists|Agents producing tachycardia|Agents that produce hypertension|Alcohols|Alpha-and Beta-adrener…	SFLSHLFXELFNJZ-QMMMGPOBSA-N	InChI=1S/C8H11NO3/c9-4-8(12)5-1-2-6(10)7(11)3-5/h1-3,8,10-12H,4,9H2/t8-/m0/s1	Precursor of epinephrine that is secreted by the adrenal medulla and is a widespread central and autonomic neurotransmitter. Norepinephrine is the principal transmitter of most postganglionic sympathetic fibers and of the diffuse projection system in the brain arising from the locus ceruleus. It is also found in plants and is used pharmacologically as a sympathomimetic.	agonist	153	ADRB1	P08588	Activator
DB00221	Isoetharine	small molecule	approved		Adrenergic Agents|Adrenergic Agonists|Adrenergic beta-2 Receptor Agonists|Adrenergic beta-Agonists|Agents producing tachycardia|Agents that produce hypertension|Alcohols|Amines|Amino Alcohols|Anti-Asthmatic Agents|Autonomic Agents|Bronchodilator Agents|Neurotransmitter Agents|Peripheral Nervous System Agents|Respiratory System Agents	HUYWAWARQUIQLE-UHFFFAOYSA-N	InChI=1S/C13H21NO3/c1-4-10(14-8(2)3)13(17)9-5-6-11(15)12(16)7-9/h5-8,10,13-17H,4H2,1-3H3	Isoetharine is a selective adrenergic beta-2 agonist used as fast acting bronchodilator for emphysema, bronchitis and asthma.	agonist	153	ADRB1	P08588	Activator
DB01193	Acebutolol	small molecule	approved|investigational	C07AB04|C07BB04	Adrenergic Agents|Adrenergic Antagonists|Adrenergic beta-1 Receptor Antagonists|Adrenergic beta-Antagonists|Agents causing hyperkalemia|Alcohols|Amines|Amino Alcohols|Antiarrhythmic agents|Antihypertensive Agents|Antihypertensive Agents Indicated for Hypertension|Autonomic Agents|Beta Blocking Agents and Thiazides|Beta Blocking Agents, Selective|Beta Blocking Agents, Selective, and Thiazides|Beta…	GOEMGAFJFRBGGG-UHFFFAOYSA-N	InChI=1S/C18H28N2O4/c1-5-6-18(23)20-14-7-8-17(16(9-14)13(4)21)24-11-15(22)10-19-12(2)3/h7-9,12,15,19,22H,5-6,10-11H2,1-4H3,(H,20,23)	A cardioselective beta-adrenergic antagonist with little effect on the bronchial receptors. The drug has stabilizing and quinidine-like effects on cardiac rhythm as well as weak inherent sympathomimetic action.	partial agonist	153	ADRB1	P08588	Activator
DB00668	Epinephrine	small molecule	approved|vet_approved	A01AD01|R03AK01|B02BC09|C01CA24|S01EA01|R01AA14|R03AA01|S01EA51	Adrenergic Agents|Adrenergic Agonists|Adrenergic alpha-1 Receptor Agonists|Adrenergic alpha-2 Receptor Agonists|Adrenergic alpha-Agonists|Adrenergic and Dopaminergic Agents|Adrenergic beta-1 Receptor Agonists|Adrenergic beta-2 Receptor Agonists|Adrenergic beta-3 Receptor Agonists|Adrenergic beta-Agonists|Adrenergics, Inhalants|Agents producing tachycardia|Agents that produce hypertension|Alpha-an…	UCTWMZQNUQWSLP-VIFPVBQESA-N	InChI=1S/C9H13NO3/c1-10-5-9(13)6-2-3-7(11)8(12)4-6/h2-4,9-13H,5H2,1H3/t9-/m0/s1	Epinephrine, also known as _adrenaline_, is a hormone and neurotransmitter and produced by the adrenal glands that can also be used as a drug due to its various important functions. Though it has long been used in the treatment of hypersensitivity reactions, epinephrine in the auto-injector form (EpiPen) has been available since 1987 in the USA. Many new products/biosimilars and dosage routes hav…	agonist	153	ADRB1	P08588	Activator
DB09351	Levobetaxolol	small molecule	approved|investigational		Adrenergic Antagonists|Adrenergic beta-Antagonists|Agents causing hyperkalemia|Bradycardia-Causing Agents|Cytochrome P-450 CYP2D6 Substrates|Cytochrome P-450 Substrates	NWIUTZDMDHAVTP-KRWDZBQOSA-N	InChI=1S/C18H29NO3/c1-14(2)19-11-17(20)13-22-18-7-5-15(6-8-18)9-10-21-12-16-3-4-16/h5-8,14,16-17,19-20H,3-4,9-13H2,1-2H3/t17-/m0/s1	Levobetaxolol is a beta-blocker used to lower the pressure in the eye to treat conditions such as glaucoma. It was marketed as a 0.5% ophthalmic solution of levobetaxolol hydrochloride under the trade name Betaxon but has been discontinued.	antagonist	153	ADRB1	P08588	Activator
DB00195	Betaxolol	small molecule	approved|investigational	S01ED02|C07AB05|S01ED52	Adrenergic Agents|Adrenergic Antagonists|Adrenergic beta-1 Receptor Antagonists|Adrenergic beta-Antagonists|Agents causing hyperkalemia|Alcohols|Amines|Amino Alcohols|Antiarrhythmic agents|Antiglaucoma Preparations and Miotics|Antihypertensive Agents|Antihypertensive Agents Indicated for Hypertension|Autonomic Agents|Beta Blocking Agents, Selective|Beta-adrenergic Agents|Beta-Blockers (Beta1 Sele…	NWIUTZDMDHAVTP-UHFFFAOYSA-N	InChI=1S/C18H29NO3/c1-14(2)19-11-17(20)13-22-18-7-5-15(6-8-18)9-10-21-12-16-3-4-16/h5-8,14,16-17,19-20H,3-4,9-13H2,1-2H3	A cardioselective beta-1-adrenergic antagonist with no partial agonist activity.	antagonist	153	ADRB1	P08588	Activator
DB01136	Carvedilol	small molecule	approved|investigational	C07AG02|C07FX06	Adrenergic Agents|Adrenergic alpha-1 Receptor Antagonists|Adrenergic alpha-Antagonists|Adrenergic Antagonists|Adrenergic beta-1 Receptor Antagonists|Adrenergic beta-Antagonists|Adrenergic beta2-Antagonists|Agents causing hyperkalemia|Alcohols|Alpha and Beta Blocking Agents|Amines|Amino Alcohols|Antiarrhythmic agents|Antihypertensive Agents|Antihypertensive Agents Indicated for Hypertension|Antiox…	OGHNVEJMJSYVRP-UHFFFAOYSA-N	InChI=1S/C24H26N2O4/c1-28-21-10-4-5-11-22(21)29-14-13-25-15-17(27)16-30-23-12-6-9-20-24(23)18-7-2-3-8-19(18)26-20/h2-12,17,25-27H,13-16H2,1H3	Carvedilol is a racemic mixture where the S(-) enantiomer is a beta adrenoceptor blocker and the R(+) enantiomer is both a beta and alpha-1 adrenoceptor blocker.[L7889,L7892] It is currently used to treat heart failure, left ventricular dysfunction, and hypertension.[L7889,L7892] The dual action of carvedilol is advantageous in combination therapies as moderate doses of 2 drugs have a decreased i…	antagonist	153	ADRB1	P08588	Activator
DB00264	Metoprolol	small molecule	approved|investigational	C07FB02|C07FX05|C07FX03|C07FB13|C07AB02|C07BB52|C07CB02|C07BB02	Adrenergic Agents|Adrenergic Antagonists|Adrenergic beta-1 Receptor Antagonists|Adrenergic beta-Antagonists|Agents causing hyperkalemia|Alcohols|Amines|Amino Alcohols|Antiarrhythmic agents|Antihypertensive Agents|Antihypertensive Agents Indicated for Hypertension|Beta blocking agents and calcium channel blockers|Beta Blocking Agents and Thiazides|Beta Blocking Agents, Selective|Beta Blocking Agen…	IUBSYMUCCVWXPE-UHFFFAOYSA-N	InChI=1S/C15H25NO3/c1-12(2)16-10-14(17)11-19-15-6-4-13(5-7-15)8-9-18-3/h4-7,12,14,16-17H,8-11H2,1-3H3	Metoprolol is a selective beta-1 blocker commonly employed as the succinate and tartrate derivatives depending if the formulation is designed to be of immediate release or extended release.[A175159, L5530] The possibility of the generation of these formulations comes from the lower systemic bioavailability of the succinate derivative.[T274] To this date, it is one of the preferred beta-blockers i…	antagonist	153	ADRB1	P08588	Activator
DB01297	Practolol	small molecule	approved	C07AB01	Acetanilides|Adrenergic Agents|Adrenergic Antagonists|Adrenergic beta-1 Receptor Antagonists|Adrenergic beta-Antagonists|Agents causing hyperkalemia|Alcohols|Amides|Amines|Amino Alcohols|Anilides|Aniline Compounds|Antiarrhythmic agents|Antihypertensive Agents|Beta Blocking Agents, Selective|Bradycardia-Causing Agents|Cardiovascular Agents|Cytochrome P-450 CYP2D6 Substrates|Cytochrome P-450 Substr…	DURULFYMVIFBIR-UHFFFAOYSA-N	InChI=1S/C14H22N2O3/c1-10(2)15-8-13(18)9-19-14-6-4-12(5-7-14)16-11(3)17/h4-7,10,13,15,18H,8-9H2,1-3H3,(H,16,17)	A beta-adrenergic antagonist that has been used in the emergency treatment of cardiac arrhythmias.	antagonist	153	ADRB1	P08588	Activator
DB00598	Labetalol	small molecule	approved	C07BG01|C07CG01|C07AG01	Adrenergic Agents|Adrenergic alpha-1 Receptor Antagonists|Adrenergic alpha-Antagonists|Adrenergic Antagonists|Adrenergic beta-Antagonists|Agents causing hyperkalemia|Agents producing tachycardia|Alcohols|Alpha and Beta Blocking Agents|Alpha and Beta Blocking Agents and Thiazides|Amides|Amines|Amino Alcohols|Antihypertensive Agents|Antihypertensive Agents Indicated for Hypertension|Autonomic Agent…	SGUAFYQXFOLMHL-UHFFFAOYSA-N	InChI=1S/C19H24N2O3/c1-13(7-8-14-5-3-2-4-6-14)21-12-18(23)15-9-10-17(22)16(11-15)19(20)24/h2-6,9-11,13,18,21-23H,7-8,12H2,1H3,(H2,20,24)	Labetalol is a racemic mixture of 2 diastereoisomers where dilevalol, the R,R' stereoisomer, makes up 25% of the mixture.[L7730] Labetalol is formulated as an injection or tablets to treat hypertension.[L7727,L7730] Labetalol was granted FDA approval on 1 August 1984.[L7724]	antagonist	153	ADRB1	P08588	Activator
DB01102	Arbutamine	small molecule	approved	C01CA22	Adrenergic Agents|Adrenergic Agonists|Adrenergic and Dopaminergic Agents|Adrenergic beta-1 Receptor Agonists|Adrenergic beta-2 Receptor Agonists|Adrenergic beta-3 Receptor Agonists|Adrenergic beta-Agonists|Agents producing tachycardia|Agents that produce hypertension|Amines|Benzene Derivatives|Cardiac Stimulants Excl. Cardiac Glycosides|Cardiac Therapy|Cardiotonic Agents|Cardiovascular Agents|Cat…	IIRWWTKISYTTBL-SFHVURJKSA-N	InChI=1S/C18H23NO4/c20-15-7-4-13(5-8-15)3-1-2-10-19-12-18(23)14-6-9-16(21)17(22)11-14/h4-9,11,18-23H,1-3,10,12H2/t18-/m0/s1	Arbutamine, administered through a closed-loop, computer-controlled drug-delivery system, is indicated to elicit acute cardiovascular responses, similar to those produced by exercise, in order to aid in diagnosing the presence or absence of coronary artery disease in patients who cannot exercise adequately .	agonist	153	ADRB1	P08588	Activator
DB00960	Pindolol	small molecule	approved|investigational	C07CA03|C07AA03	Adrenergic Agents|Adrenergic Antagonists|Adrenergic beta-Antagonists|Agents causing hyperkalemia|Alcohols|Amines|Amino Alcohols|Antidepressive Agents|Antihypertensive Agents|Antihypertensive Agents Indicated for Hypertension|Beta Blocking Agents, Non-Selective|Bradycardia-Causing Agents|Cardiovascular Agents|Central Nervous System Depressants|Cytochrome P-450 CYP2D6 Inhibitors|Cytochrome P-450 CY…	JZQKKSLKJUAGIC-UHFFFAOYSA-N	InChI=1S/C14H20N2O2/c1-10(2)16-8-11(17)9-18-14-5-3-4-13-12(14)6-7-15-13/h3-7,10-11,15-17H,8-9H2,1-2H3	A moderately lipophilic beta blocker (adrenergic beta-antagonists). It is non-cardioselective and has intrinsic sympathomimetic actions, but little membrane-stabilizing activity. (From Martindale, The Extra Pharmocopoeia, 30th ed, p638)	partial agonist	153	ADRB1	P08588	Activator
DB00612	Bisoprolol	small molecule	approved	C07FX04|C07BB07|C07AB07|C09BX02|C09BX04|C07FB07	Adrenergic Agents|Adrenergic Antagonists|Adrenergic beta-1 Receptor Antagonists|Adrenergic beta-Antagonists|Agents causing hyperkalemia|Alcohols|Amines|Amino Alcohols|Antiarrhythmic agents|Antihypertensive Agents|Antihypertensive Agents Indicated for Hypertension|Autonomic Agents|Beta blocking agents and calcium channel blockers|Beta Blocking Agents and Thiazides|Beta Blocking Agents, Selective|B…	VHYCDWMUTMEGQY-UHFFFAOYSA-N	InChI=1S/C18H31NO4/c1-14(2)19-11-17(20)13-23-18-7-5-16(6-8-18)12-21-9-10-22-15(3)4/h5-8,14-15,17,19-20H,9-13H2,1-4H3	Bisoprolol is a cardioselective β1-adrenergic blocking agent used to treat high blood pressure.[A180472,L7219] It is considered a potent drug with a long-half life that can be used once daily to reduce the need for multiple doses of antihypertensive drugs.[A180472] Bisoprolol is generally well tolerated, likely due to its β1-adrenergic receptor selectivity and is a useful alternative to non-selec…	antagonist	153	ADRB1	P08588	Activator
DB01203	Nadolol	small molecule	approved	C07BA12|C07AA12	Adrenergic Agents|Adrenergic Antagonists|Adrenergic beta-Antagonists|Agents causing hyperkalemia|Alcohols|Amines|Amino Alcohols|Antiarrhythmic agents|Antihypertensive Agents|Antihypertensive Agents Indicated for Hypertension|Autonomic Agents|Beta Blocking Agents and Thiazides|Beta Blocking Agents, Non-Selective|Beta Blocking Agents, Non-Selective, and Thiazides|Bradycardia-Causing Agents|Cardiova…	VWPOSFSPZNDTMJ-UCWKZMIHSA-N	InChI=1S/C17H27NO4/c1-17(2,3)18-9-12(19)10-22-16-6-4-5-11-7-14(20)15(21)8-13(11)16/h4-6,12,14-15,18-21H,7-10H2,1-3H3/t12?,14-,15+/m1/s1	Nadolol is a nonselective beta adrenal receptor blocker that is used to lower blood pressure.[L7922,L7925] Nonselective beta adrenal receptor blockers may no longer be first line in the treatment of hypertension as newer generations of beta adrenal receptor blockers have higher selectivity and offer better rates of adverse effects.[A34177] Nadolol was granted FDA approval on 10 December 1979.[L79…	antagonist	153	ADRB1	P08588	Activator
DB00571	Propranolol	small molecule	approved|investigational	C07FX01|C07AA05|C07BA05	Adrenergic Agents|Adrenergic Antagonists|Adrenergic beta-Antagonists|Agents causing hyperkalemia|Alcohols|Amines|Amino Alcohols|Antiarrhythmic agents|Antihypertensive Agents|Antihypertensive Agents Indicated for Hypertension|Beta Blocking Agents and Thiazides|Beta Blocking Agents, Non-Selective|Beta Blocking Agents, Non-Selective, and Thiazides|Bradycardia-Causing Agents|Cardiovascular Agents|Cyt…	AQHHHDLHHXJYJD-UHFFFAOYSA-N	InChI=1S/C16H21NO2/c1-12(2)17-10-14(18)11-19-16-9-5-7-13-6-3-4-8-15(13)16/h3-9,12,14,17-18H,10-11H2,1-2H3	Propranolol is a racemic mixture of 2 enantiomers where the S(-)-enantiomer has approximately 100 times the binding affinity for beta adrenergic receptors.[L6904] Propranolol is used to treat a number of conditions but most commonly is used for hypertension.[L6901,L6904,L6907] Propranolol was granted FDA approval on 13 November 1967.[L6904]	antagonist	153	ADRB1	P08588	Activator
DB04861	Nebivolol	small molecule	approved|investigational	C07FB12|C09DX05|C07BB12|C07AB12	Adrenergic Agents|Adrenergic Agonists|Adrenergic Antagonists|Adrenergic beta-1 Receptor Agonists|Adrenergic beta-Agonists|Adrenergic beta-Antagonists|Agents causing hyperkalemia|Alcohols|Amines|Amino Alcohols|Antiarrhythmic agents|Antihypertensive Agents|Antihypertensive Agents Indicated for Hypertension|Benzopyrans|Beta blocking agents and calcium channel blockers|Beta Blocking Agents and Thiazi…	KOHIRBRYDXPAMZ-UHFFFAOYSA-N	InChI=1S/C22H25F2NO4/c23-15-3-7-19-13(9-15)1-5-21(28-19)17(26)11-25-12-18(27)22-6-2-14-10-16(24)4-8-20(14)29-22/h3-4,7-10,17-18,21-22,25-27H,1-2,5-6,11-12H2	Nebivolol is a racemic mixture of 2 enantiomers where one is a beta adrenergic antagonist and the other acts as a cardiac stimulant without beta adrenergic activity.[A182579] Treatment with nebivolol leads to a greater decrease in systolic and diastolic blood pressure than [atenolol], [propranolol], or [pindolol].[A182579] Nebivolol and other beta blockers are generally not first line therapies a…	antagonist	153	ADRB1	P08588	Activator
DB01064	Isoprenaline	small molecule	approved|investigational	C01CA02|R03AK02|R03AB02|R03CB01|R03CB51	Adrenergic Agents|Adrenergic Agonists|Adrenergic and Dopaminergic Agents|Adrenergic beta-2 Receptor Agonists|Adrenergic beta-Agonists|Adrenergics for Systemic Use|Adrenergics, Inhalants|Agents producing tachycardia|Agents that produce hypertension|Alcohols|Amines|Amino Alcohols|Anti-Asthmatic Agents|Autonomic Agents|Benzene Derivatives|Bronchodilator Agents|Cardiac Stimulants Excl. Cardiac Glycos…	JWZZKOKVBUJMES-UHFFFAOYSA-N	InChI=1S/C11H17NO3/c1-7(2)12-6-11(15)8-3-4-9(13)10(14)5-8/h3-5,7,11-15H,6H2,1-2H3	Isopropyl analog of epinephrine; beta-sympathomimetic that acts on the heart, bronchi, skeletal muscle, alimentary tract, etc. It is used mainly as bronchodilator and heart stimulant.	agonist	153	ADRB1	P08588	Activator
DB11124	Racepinephrine	small molecule	approved		Adrenergic Agents|Adrenergic Agonists|Adrenergic alpha-1 Receptor Agonists|Adrenergic alpha-2 Receptor Agonists|Adrenergic alpha-Agonists|Adrenergic beta-1 Receptor Agonists|Adrenergic beta-2 Receptor Agonists|Adrenergic beta-3 Receptor Agonists|Adrenergic beta-Agonists|Agents producing tachycardia|Agents that produce hypertension|Alcohols|Alpha-and Beta-adrenergic Agonists|Amines|Amino Alcohols|…			Racepinephrine is a racemic mixture consisting of d-[DB00668] and l-[DB00668] enantiomers. Epinephrine is a non-selective α- and β-adrenergic receptor agonist. It is a bronchodilator used in the temporary relief of mild symptoms of intermittent asthma including wheezing, tightness of chest and shortness of breath. It is an active ingredient in oral inhalation over-the-counter products as racepine…	agonist	153	ADRB1	P08588	Activator
DB04846	Celiprolol	small molecule	approved|investigational	C07AB08	Adrenergic Agents|Adrenergic Agonists|Adrenergic Antagonists|Adrenergic beta-1 Receptor Antagonists|Adrenergic beta-2 Receptor Agonists|Adrenergic beta-3 Receptor Agonists|Adrenergic beta-Agonists|Adrenergic beta-Antagonists|Agents causing hyperkalemia|Alcohols|Amines|Amino Alcohols|Antiarrhythmic agents|Antihypertensive Agents|Autonomic Agents|Benzene Derivatives|Beta Blocking Agents, Selective|…	JOATXPAWOHTVSZ-UHFFFAOYSA-N	InChI=1S/C20H33N3O4/c1-7-23(8-2)19(26)22-15-9-10-18(17(11-15)14(3)24)27-13-16(25)12-21-20(4,5)6/h9-11,16,21,25H,7-8,12-13H2,1-6H3,(H,22,26)	Celiprolol is indicated for the management of mild to moderate hypertension and effort-induced angina pectoris. It is simultaneously a selective β1 receptor antagonist, a β2 receptor partial agonist and a weak α2 receptor antagonist. In 2010 a clinical trial has suggested a use for this medication in the prevention of vascular complications of a rare inherited disease called vascular Ehlers–Danlo…	antagonist	153	ADRB1	P08588	Activator
DB06262	Droxidopa	small molecule	approved|investigational	C01CA27	Adrenergic Agonists|Adrenergic alpha-1 Receptor Agonists|Adrenergic alpha-2 Receptor Agonists|Adrenergic alpha-Agonists|Adrenergic and Dopaminergic Agents|Adrenergic beta-1 Receptor Agonists|Adrenergic beta-2 Receptor Agonists|Adrenergic beta-3 Receptor Agonists|Adrenergic beta-Agonists|Agents producing tachycardia|Agents that produce hypertension|Alcohols|Amines|Amino Acids|Amino Acids, Neutral|…	QXWYKJLNLSIPIN-JGVFFNPUSA-N	InChI=1S/C9H11NO5/c10-7(9(14)15)8(13)4-1-2-5(11)6(12)3-4/h1-3,7-8,11-13H,10H2,(H,14,15)/t7-,8+/m0/s1	Droxidopa is a precursor of noradrenaline that is used in the treatment of Parkinsonism. It is approved for use in Japan and is currently in trials in the U.S. The racaemic form (dl-threo-3,4-dihydroxyphenylserine) has also been used, and has been investigated in the treatment of orthostatic hypotension. There is a deficit of noradrenaline as well as of dopamine in Parkinson's disease and it has …	agonist	153	ADRB1	P08588	Activator
DB00521	Carteolol	small molecule	approved	S01ED55|S01ED05|C07AA15	Adrenergic Agents|Adrenergic Antagonists|Adrenergic beta-Antagonists|Agents causing hyperkalemia|Alcohols|Amines|Amino Alcohols|Antiarrhythmic agents|Antiglaucoma Preparations and Miotics|Antihypertensive Agents|Autonomic Agents|Beta Blocking Agents, Non-Selective|Bradycardia-Causing Agents|Cardiovascular Agents|Cytochrome P-450 CYP2D6 Substrates|Cytochrome P-450 Substrates|Heterocyclic Compounds…	LWAFSWPYPHEXKX-UHFFFAOYSA-N	InChI=1S/C16H24N2O3/c1-16(2,3)17-9-11(19)10-21-14-6-4-5-13-12(14)7-8-15(20)18-13/h4-6,11,17,19H,7-10H2,1-3H3,(H,18,20)	A beta-adrenergic antagonist used as an anti-arrhythmia agent, an anti-angina agent, an antihypertensive agent, and an antiglaucoma agent.	partial agonist	153	ADRB1	P08588	Activator
DB00373	Timolol	small molecule	approved	C07AA06|S01ED51|C07BA06|C07DA06|S01ED01	Adrenergic Antagonists|Adrenergic beta-Antagonists|Agents causing hyperkalemia|Alcohols|Amines|Amino Alcohols|Antiarrhythmic agents|Antiglaucoma Preparations and Miotics|Antihypertensive Agents|Beta Blocking Agents and Thiazides|Beta Blocking Agents, Non-Selective|Beta Blocking Agents, Non-Selective, and Thiazides|Bradycardia-Causing Agents|Cardiovascular Agents|Cytochrome P-450 CYP2C19 Substrate…	BLJRIMJGRPQVNF-JTQLQIEISA-N	InChI=1S/C13H24N4O3S/c1-13(2,3)14-8-10(18)9-20-12-11(15-21-16-12)17-4-6-19-7-5-17/h10,14,18H,4-9H2,1-3H3/t10-/m0/s1	Timolol is a nonselective beta-adrenergic antagonist given in an eye drop solution to reduce intraocular pressure, or pressure in the eyes.[L6724] It is also used in tablet form as a drug to treat hypertension.[L6727] Timolol was first approved by the FDA in 1978.[L6724] This drug is marketed by several manufacturers [L6736] and is an effective agent for the management of conditions such as open-…	antagonist	153	ADRB1	P08588	Activator
DB00187	Esmolol	small molecule	approved	C07AB09	Adrenergic Agents|Adrenergic Antagonists|Adrenergic beta-1 Receptor Antagonists|Adrenergic beta-Antagonists|Agents causing hyperkalemia|Alcohols|Amines|Amino Alcohols|Antiarrhythmic agents|Antihypertensive Agents|Antihypertensive Agents Indicated for Hypertension|Beta Blocking Agents, Selective|Beta-Blockers (Beta1 Selective)|Bradycardia-Causing Agents|Cytochrome P-450 CYP2D6 Substrates|Cytochrom…	AQNDDEOPVVGCPG-UHFFFAOYSA-N	InChI=1S/C16H25NO4/c1-12(2)17-10-14(18)11-21-15-7-4-13(5-8-15)6-9-16(19)20-3/h4-5,7-8,12,14,17-18H,6,9-11H2,1-3H3	Esmolol, commonly marketed under the trade name Brevibloc, is a cardioselective beta-1 receptor blocker. It has a rapid onset but short duration of action without causing significant intrinsic sympathomimetic or membrane stabilizing activities at recommended therapeutic doses. It works by blocking beta-adrenergic receptors in the heart, which leads to decreased force and rate of heart contraction…	antagonist	153	ADRB1	P08588	Activator
DB01580	Oxprenolol	small molecule	approved	C07BA02|C07AA02|C07CA02	Adrenergic Agents|Adrenergic Antagonists|Adrenergic beta-Antagonists|Agents causing hyperkalemia|Alcohols|Amines|Amino Alcohols|Anti-Anxiety Agents|Antiarrhythmic agents|Antihypertensive Agents|Autonomic Agents|Beta Blocking Agents and Thiazides|Beta Blocking Agents, Non-Selective|Beta Blocking Agents, Non-Selective, and Thiazides|Bradycardia-Causing Agents|Cardiovascular Agents|Central Nervous S…	CEMAWMOMDPGJMB-UHFFFAOYSA-N	InChI=1S/C15H23NO3/c1-4-9-18-14-7-5-6-8-15(14)19-11-13(17)10-16-12(2)3/h4-8,12-13,16-17H,1,9-11H2,2-3H3	A beta-adrenergic antagonist used in the treatment of hypertension, angina pectoris, arrhythmias, and anxiety.	antagonist	153	ADRB1	P08588	Activator
DB01364	Ephedrine	small molecule	approved	S01FB02|R01AB05|C01CA26|R03CA02|A08AA56|R01AA03	Adrenergic Agents|Adrenergic Agonists|Adrenergic alpha-Agonists|Adrenergic and Dopaminergic Agents|Adrenergic beta-Agonists|Adrenergics for Systemic Use|Agents producing tachycardia|Agents that produce hypertension|Alcohols|Alimentary Tract and Metabolism|Alpha-and Beta-adrenergic Agonists|Amines|Amino Alcohols|Antidepressive Agents|Antiobesity Preparations, Excl. Diet Products|Autonomic Agents|C…	KWGRBVOPPLSCSI-WPRPVWTQSA-N	InChI=1S/C10H15NO/c1-8(11-2)10(12)9-6-4-3-5-7-9/h3-8,10-12H,1-2H3/t8-,10-/m0/s1	Ephedrine was first described in western literature in 1888, as a naturally occurring component of the ephedra plant, along with [pseudoephedrine].[A193698] Ephedrine is an adrenergic receptor agonist used for its vasoconstrictive, positive chronotropic, and positive inotropic effects.[L12972] Ephedrine and [phenylephrine] are still commonly used to treat hypotension but their use in other indica…	agonist	153	ADRB1	P08588	Activator
DB00841	Dobutamine	small molecule	approved	C01CA07	Adrenergic Agents|Adrenergic Agonists|Adrenergic alpha-1 Receptor Agonists|Adrenergic alpha-Agonists|Adrenergic and Dopaminergic Agents|Adrenergic beta-1 Receptor Agonists|Adrenergic beta-2 Receptor Agonists|Adrenergic beta-Agonists|Agents producing tachycardia|Agents that produce hypertension|Amines|Autonomic Agents|Benzene Derivatives|Cardiac Stimulants Excl. Cardiac Glycosides|Cardiac Therapy|…	JRWZLRBJNMZMFE-UHFFFAOYSA-N	InChI=1S/C18H23NO3/c1-13(2-3-14-4-7-16(20)8-5-14)19-11-10-15-6-9-17(21)18(22)12-15/h4-9,12-13,19-22H,2-3,10-11H2,1H3	A beta-1 agonist catecholamine that has cardiac stimulant action without evoking vasoconstriction or tachycardia. It is proposed as a cardiotonic after myocardial infarction or open heart surgery.	agonist	153	ADRB1	P08588	Activator
DB01359	Penbutolol	small molecule	approved|investigational	C07CA23|C07AA23	Adrenergic Agents|Adrenergic Antagonists|Adrenergic beta-Antagonists|Agents causing hyperkalemia|Alcohols|Amines|Amino Alcohols|Antidepressive Agents|Antihypertensive Agents|Beta Blocking Agents, Non-Selective|Bradycardia-Causing Agents|Cardiovascular Agents|Central Nervous System Depressants|Cytochrome P-450 CYP2D6 Substrates|Cytochrome P-450 Substrates|Drugs that are Mainly Renally Excreted|Hyp…	KQXKVJAGOJTNJS-HNNXBMFYSA-N	InChI=1S/C18H29NO2/c1-18(2,3)19-12-15(20)13-21-17-11-7-6-10-16(17)14-8-4-5-9-14/h6-7,10-11,14-15,19-20H,4-5,8-9,12-13H2,1-3H3/t15-/m0/s1	Penbutolol is a drug in the beta-blocker class used to treat hypertension. Penbutolol binds both beta-1 and beta-2 adrenergic receptors, rendering it a non-selective beta-blocker. Penbutolol can act as a partial agonist at beta adrenergic receptors, since it is a sympathomimetric drug. Penbutolol also demonstrates high binding affinity to the 5-hydroxytryptamine receptor 1A with antagonistic effe…	antagonist|partial agonist	153	ADRB1	P08588	Modulator
DB01214	Metipranolol	small molecule	approved	S01ED54|C07BA68|S01ED04	Adrenergic Agents|Adrenergic Antagonists|Adrenergic beta-Antagonists|Agents causing hyperkalemia|Alcohols|Amines|Amino Alcohols|Antiarrhythmic agents|Antiglaucoma Preparations and Miotics|Antihypertensive Agents|Autonomic Agents|Beta Blocking Agents and Thiazides|Beta Blocking Agents, Non-Selective, and Thiazides|Bradycardia-Causing Agents|Cardiovascular Agents|Cytochrome P-450 CYP2D6 Substrates|…	BQIPXWYNLPYNHW-UHFFFAOYSA-N	InChI=1S/C17H27NO4/c1-10(2)18-8-15(20)9-21-16-7-11(3)17(22-14(6)19)13(5)12(16)4/h7,10,15,18,20H,8-9H2,1-6H3	A beta-adrenergic antagonist effective for both beta-1 and beta-2 receptors. It is used as an antiarrhythmic, antihypertensive, and antiglaucoma agent.	antagonist	153	ADRB1	P08588	Activator
DB00335	Atenolol	small molecule	approved	C07CB53|C07AB03|C07FB03|C07DB01|C07BB03|C07CB03	Adrenergic Agents|Adrenergic Antagonists|Adrenergic beta-1 Receptor Antagonists|Adrenergic beta-Antagonists|Agents causing hyperkalemia|Alcohols|Amines|Amino Alcohols|Antiarrhythmic agents|Antihypertensive Agents|Antihypertensive Agents Indicated for Hypertension|Autonomic Agents|Beta blocking agents and calcium channel blockers|Beta Blocking Agents and Thiazides|Beta Blocking Agents, Selective|B…	METKIMKYRPQLGS-UHFFFAOYSA-N	InChI=1S/C14H22N2O3/c1-10(2)16-8-12(17)9-19-13-5-3-11(4-6-13)7-14(15)18/h3-6,10,12,16-17H,7-9H2,1-2H3,(H2,15,18)	Atenolol is a cardioselective beta-blocker used in a variety of cardiovascular conditions. Sir James Black, a scottish pharmacologist, pioneered the use of beta-blockers for the management of angina pectoris in 1958 for which he received the Nobel Prize.[A178429] Beta-blockers quickly became popular in clinical use and where subsequently investigated for use in myocardial infarction, arrhythmias,…	antagonist	153	ADRB1	P08588	Activator
DB11278	DL-Methylephedrine	small molecule	approved		Adrenergic Agonists|Adrenergic alpha-2 Receptor Agonists|Adrenergic alpha-Agonists|Agents producing tachycardia|Agents that produce hypertension|Drugs that are Mainly Renally Excreted	FMCGSUUBYTWNDP-ONGXEEELSA-N	InChI=1S/C11H17NO/c1-9(12(2)3)11(13)10-7-5-4-6-8-10/h4-9,11,13H,1-3H3/t9-,11-/m0/s1	Methylephedrine is a sympathomimetic amine that appears in various over-the-counter cough and cold medications throughout the world [L2838], [L2839], [L2840]. The abuse of methylephedrine-containing medications has been reported in Japan. Methylephedrine is not legally available in the United States, but has been identified in cases of drug abuse [L2836].	agonist	153	ADRB1	P08588	Activator
DB00489	Sotalol	small molecule	approved	C07AA07|C07BA07|C07FX02	Adrenergic Agents|Adrenergic Antagonists|Adrenergic beta-Antagonists|Agents causing hyperkalemia|Alcohols|Amines|Amino Alcohols|Antiarrhythmic agents|Autonomic Agents|Beta Blocking Agents and Thiazides|Beta Blocking Agents, Non-Selective|Beta Blocking Agents, Non-Selective, and Thiazides|Bradycardia-Causing Agents|Cardiac Rhythm Alteration|Cardiovascular Agents|Cytochrome P-450 CYP2D6 Substrates|…	ZBMZVLHSJCTVON-UHFFFAOYSA-N	InChI=1S/C12H20N2O3S/c1-9(2)13-8-12(15)10-4-6-11(7-5-10)14-18(3,16)17/h4-7,9,12-15H,8H2,1-3H3	Sotalol is a methanesulfonanilide developed in 1960.[A178579] It was the first of the class III anti arrhythmic drugs.[A178579] Sotalol was first approved as an oral tablet on 30 October 1992.[L6334] A racemic mixture of sotalol is currently formulated as a tablet, oral solution, and intravenous injection indicated for life threatening ventricular arrhythmias and maintaining normal sinus rhythm i…	antagonist	153	ADRB1	P08588	Activator
DB13781	Xamoterol	small molecule	approved	C01CX07	Adrenergic Agents|Adrenergic Agonists|Adrenergic beta-1 Receptor Agonists|Adrenergic beta-Agonists|Agents producing tachycardia|Agents that produce hypertension|Alcohols|Amines|Amino Alcohols|Cardiac Stimulants Excl. Cardiac Glycosides|Cardiac Therapy|Morpholines|Neurotransmitter Agents|Oxazines|Phenoxypropanolamines|Propanolamines|Propanols	DXPOSRCHIDYWHW-UHFFFAOYSA-N	InChI=1S/C16H25N3O5/c20-13-1-3-15(4-2-13)24-12-14(21)11-17-5-6-18-16(22)19-7-9-23-10-8-19/h1-4,14,17,20-21H,5-12H2,(H,18,22)	Xamoterol is a β1-adrenoceptor partial agonist that has shown to improve systolic and diastolic function in studies with heart failure patients. It modulates the sympathetic control of the heart but has no agonist action on β2-adrenoceptors.	partial agonist	153	ADRB1	P08588	Activator
DB01210	Levobunolol	small molecule	approved	S01ED03	Adrenergic Agents|Adrenergic Antagonists|Adrenergic beta-Antagonists|Agents causing hyperkalemia|Alcohols|Amines|Amino Alcohols|Antiglaucoma Preparations and Miotics|Autonomic Agents|Beta-adrenergic Agents|Bradycardia-Causing Agents|Bunolol|Cytochrome P-450 CYP2D6 Substrates|Cytochrome P-450 Substrates|Hypotensive Agents|Naphthalenes|Neurotransmitter Agents|Ophthalmologicals|Peripheral Nervous Sy…	IXHBTMCLRNMKHZ-LBPRGKRZSA-N	InChI=1S/C17H25NO3/c1-17(2,3)18-10-12(19)11-21-16-9-5-6-13-14(16)7-4-8-15(13)20/h5-6,9,12,18-19H,4,7-8,10-11H2,1-3H3/t12-/m0/s1	A nonselective beta-adrenoceptor antagonist used in the treatment of glaucoma.	antagonist	153	ADRB1	P08588	Activator
DB00960	Pindolol	small molecule	approved|investigational	C07CA03|C07AA03	Adrenergic Agents|Adrenergic Antagonists|Adrenergic beta-Antagonists|Agents causing hyperkalemia|Alcohols|Amines|Amino Alcohols|Antidepressive Agents|Antihypertensive Agents|Antihypertensive Agents Indicated for Hypertension|Beta Blocking Agents, Non-Selective|Bradycardia-Causing Agents|Cardiovascular Agents|Central Nervous System Depressants|Cytochrome P-450 CYP2D6 Inhibitors|Cytochrome P-450 CY…	JZQKKSLKJUAGIC-UHFFFAOYSA-N	InChI=1S/C14H20N2O2/c1-10(2)16-8-11(17)9-18-14-5-3-4-13-12(14)6-7-15-13/h3-7,10-11,15-17H,8-9H2,1-2H3	A moderately lipophilic beta blocker (adrenergic beta-antagonists). It is non-cardioselective and has intrinsic sympathomimetic actions, but little membrane-stabilizing activity. (From Martindale, The Extra Pharmocopoeia, 30th ed, p638)	partial agonist	154	ADRB2	P07550	Activator
DB00871	Terbutaline	small molecule	approved	R03CC53|R03CC03|R03AC03	Adrenergic Agents|Adrenergic Agonists|Adrenergic beta-2 Receptor Agonists|Adrenergic beta-Agonists|Adrenergics for Systemic Use|Adrenergics, Inhalants|Agents producing tachycardia|Agents that produce hypertension|Agents to Treat Airway Disease|Alcohols|Amines|Amino Alcohols|Anti-Asthmatic Agents|Autonomic Agents|Bronchodilator Agents|Cholinesterase Inhibitors|Drugs for Obstructive Airway Diseases…	XWTYSIMOBUGWOL-UHFFFAOYSA-N	InChI=1S/C12H19NO3/c1-12(2,3)13-7-11(16)8-4-9(14)6-10(15)5-8/h4-6,11,13-16H,7H2,1-3H3	A selective beta-2 adrenergic agonist used as a bronchodilator and tocolytic.	agonist	154	ADRB2	P07550	Activator
DB01001	Salbutamol	small molecule	approved|vet_approved	R03AK04|R03AC02|R03CC02|R03AK13|R03AL02	Adrenergic Agents|Adrenergic Agonists|Adrenergic beta-2 Receptor Agonists|Adrenergic beta-Agonists|Adrenergics, Inhalants|Agents producing tachycardia|Agents that produce hypertension|Agents to Treat Airway Disease|Alcohols|Amines|Amino Alcohols|Anti-Asthmatic Agents|Autonomic Agents|Bronchodilator Agents|Cytochrome P-450 CYP3A Inhibitors|Cytochrome P-450 CYP3A4 Inhibitors|Cytochrome P-450 CYP3A4…	NDAUXUAQIAJITI-UHFFFAOYSA-N	InChI=1S/C13H21NO3/c1-13(2,3)14-7-12(17)9-4-5-11(16)10(6-9)8-15/h4-6,12,14-17H,7-8H2,1-3H3	Salbutamol is a short-acting, selective beta2-adrenergic receptor agonist used in the treatment of asthma and COPD. It is 29 times more selective for beta2 receptors than beta1 receptors giving it higher specificity for pulmonary beta receptors versus beta1-adrenergic receptors located in the heart. Salbutamol is formulated as a racemic mixture of the R- and S-isomers. The R-isomer has 150 times …	agonist	154	ADRB2	P07550	Activator
DB00816	Orciprenaline	small molecule	approved	R03AB03|R03CB03|R03CB53	Adrenergic Agents|Adrenergic Agonists|Adrenergic beta-2 Receptor Agonists|Adrenergic beta-Agonists|Adrenergics for Systemic Use|Adrenergics, Inhalants|Agents producing tachycardia|Agents that produce hypertension|Agents to Treat Airway Disease|Alcohols|Amines|Amino Alcohols|Anti-Asthmatic Agents|Autonomic Agents|Benzene Derivatives|Bronchodilator Agents|Catecholamines|Catechols|Drugs for Obstruct…	LMOINURANNBYCM-UHFFFAOYSA-N	InChI=1S/C11H17NO3/c1-7(2)12-6-11(15)8-3-9(13)5-10(14)4-8/h3-5,7,11-15H,6H2,1-2H3	A beta-adrenergic agonist used in the treatment of asthma and bronchospasms. [PubChem]	agonist	154	ADRB2	P07550	Activator
DB06262	Droxidopa	small molecule	approved|investigational	C01CA27	Adrenergic Agonists|Adrenergic alpha-1 Receptor Agonists|Adrenergic alpha-2 Receptor Agonists|Adrenergic alpha-Agonists|Adrenergic and Dopaminergic Agents|Adrenergic beta-1 Receptor Agonists|Adrenergic beta-2 Receptor Agonists|Adrenergic beta-3 Receptor Agonists|Adrenergic beta-Agonists|Agents producing tachycardia|Agents that produce hypertension|Alcohols|Amines|Amino Acids|Amino Acids, Neutral|…	QXWYKJLNLSIPIN-JGVFFNPUSA-N	InChI=1S/C9H11NO5/c10-7(9(14)15)8(13)4-1-2-5(11)6(12)3-4/h1-3,7-8,11-13H,10H2,(H,14,15)/t7-,8+/m0/s1	Droxidopa is a precursor of noradrenaline that is used in the treatment of Parkinsonism. It is approved for use in Japan and is currently in trials in the U.S. The racaemic form (dl-threo-3,4-dihydroxyphenylserine) has also been used, and has been investigated in the treatment of orthostatic hypotension. There is a deficit of noradrenaline as well as of dopamine in Parkinson's disease and it has …	agonist	154	ADRB2	P07550	Activator
DB00938	Salmeterol	small molecule	approved	R03AK06|R03AK12|R03AC12	Adrenergic Agents|Adrenergic Agonists|Adrenergic beta-2 Receptor Agonists|Adrenergic beta-Agonists|Adrenergics, Inhalants|Agents Causing Muscle Toxicity|Agents producing tachycardia|Agents that produce hypertension|Agents to Treat Airway Disease|Alcohols|Amines|Amino Alcohols|Anti-Asthmatic Agents|Autonomic Agents|Bronchodilator Agents|Cytochrome P-450 CYP2C8 Inhibitors|Cytochrome P-450 CYP2C8 In…	GIIZNNXWQWCKIB-UHFFFAOYSA-N	InChI=1S/C25H37NO4/c27-20-23-18-22(13-14-24(23)28)25(29)19-26-15-7-1-2-8-16-30-17-9-6-12-21-10-4-3-5-11-21/h3-5,10-11,13-14,18,25-29H,1-2,6-9,12,15-17,19-20H2	Salmeterol is a long-acting beta-2 adrenergic receptor agonist drug that is currently prescribed for the treatment of asthma and chronic obstructive pulmonary disease COPD.[L11545,L11548,L11551,L11554,L11557] It has a longer duration of action than the short-acting beta-2 adrenergic receptor agonist, [salbutamol].[A190459] Salmeterol was first described in the literature in 1988.[A190477] Salmete…	agonist	154	ADRB2	P07550	Activator
DB00668	Epinephrine	small molecule	approved|vet_approved	A01AD01|R03AK01|B02BC09|C01CA24|S01EA01|R01AA14|R03AA01|S01EA51	Adrenergic Agents|Adrenergic Agonists|Adrenergic alpha-1 Receptor Agonists|Adrenergic alpha-2 Receptor Agonists|Adrenergic alpha-Agonists|Adrenergic and Dopaminergic Agents|Adrenergic beta-1 Receptor Agonists|Adrenergic beta-2 Receptor Agonists|Adrenergic beta-3 Receptor Agonists|Adrenergic beta-Agonists|Adrenergics, Inhalants|Agents producing tachycardia|Agents that produce hypertension|Alpha-an…	UCTWMZQNUQWSLP-VIFPVBQESA-N	InChI=1S/C9H13NO3/c1-10-5-9(13)6-2-3-7(11)8(12)4-6/h2-4,9-13H,5H2,1H3/t9-/m0/s1	Epinephrine, also known as _adrenaline_, is a hormone and neurotransmitter and produced by the adrenal glands that can also be used as a drug due to its various important functions. Though it has long been used in the treatment of hypersensitivity reactions, epinephrine in the auto-injector form (EpiPen) has been available since 1987 in the USA. Many new products/biosimilars and dosage routes hav…	agonist	154	ADRB2	P07550	Activator
DB01291	Pirbuterol	small molecule	approved	R03CC07|R03AC08	Adrenergic Agents|Adrenergic Agonists|Adrenergic beta-2 Receptor Agonists|Adrenergic beta-Agonists|Adrenergics for Systemic Use|Adrenergics, Inhalants|Agents producing tachycardia|Agents that produce hypertension|Agents to Treat Airway Disease|Alcohols|Amines|Amino Alcohols|Anti-Asthmatic Agents|Autonomic Agents|Bronchodilator Agents|Cardiotonic Agents|Cardiovascular Agents|Compounds used in a re…	VQDBNKDJNJQRDG-UHFFFAOYSA-N	InChI=1S/C12H20N2O3/c1-12(2,3)13-6-11(17)8-4-5-10(16)9(7-15)14-8/h4-5,11,13,15-17H,6-7H2,1-3H3	Pirbuterol is a beta-2 adrenergic bronchodilator. In vitro studies and in vivo pharmacologic studies have demonstrated that pirbuterol has a preferential effect on beta-2 Adrenergic receptors compared with isoproterenol. While it is recognized that beta-2 adrenergic receptors are the predominant receptors in bronchial smooth muscle, data indicate that there is a population of beta-2 receptors in …	agonist	154	ADRB2	P07550	Activator
DB00521	Carteolol	small molecule	approved	S01ED55|S01ED05|C07AA15	Adrenergic Agents|Adrenergic Antagonists|Adrenergic beta-Antagonists|Agents causing hyperkalemia|Alcohols|Amines|Amino Alcohols|Antiarrhythmic agents|Antiglaucoma Preparations and Miotics|Antihypertensive Agents|Autonomic Agents|Beta Blocking Agents, Non-Selective|Bradycardia-Causing Agents|Cardiovascular Agents|Cytochrome P-450 CYP2D6 Substrates|Cytochrome P-450 Substrates|Heterocyclic Compounds…	LWAFSWPYPHEXKX-UHFFFAOYSA-N	InChI=1S/C16H24N2O3/c1-16(2,3)17-9-11(19)10-21-14-6-4-5-13-12(14)7-8-15(20)18-13/h4-6,11,17,19H,7-10H2,1-3H3,(H,18,20)	A beta-adrenergic antagonist used as an anti-arrhythmia agent, an anti-angina agent, an antihypertensive agent, and an antiglaucoma agent.	antagonist	154	ADRB2	P07550	Activator
DB00489	Sotalol	small molecule	approved	C07AA07|C07BA07|C07FX02	Adrenergic Agents|Adrenergic Antagonists|Adrenergic beta-Antagonists|Agents causing hyperkalemia|Alcohols|Amines|Amino Alcohols|Antiarrhythmic agents|Autonomic Agents|Beta Blocking Agents and Thiazides|Beta Blocking Agents, Non-Selective|Beta Blocking Agents, Non-Selective, and Thiazides|Bradycardia-Causing Agents|Cardiac Rhythm Alteration|Cardiovascular Agents|Cytochrome P-450 CYP2D6 Substrates|…	ZBMZVLHSJCTVON-UHFFFAOYSA-N	InChI=1S/C12H20N2O3S/c1-9(2)13-8-12(15)10-4-6-11(7-5-10)14-18(3,16)17/h4-7,9,12-15H,8H2,1-3H3	Sotalol is a methanesulfonanilide developed in 1960.[A178579] It was the first of the class III anti arrhythmic drugs.[A178579] Sotalol was first approved as an oral tablet on 30 October 1992.[L6334] A racemic mixture of sotalol is currently formulated as a tablet, oral solution, and intravenous injection indicated for life threatening ventricular arrhythmias and maintaining normal sinus rhythm i…	antagonist	154	ADRB2	P07550	Activator
DB01288	Fenoterol	small molecule	approved|investigational	R03CC04|R03AL01|G02CA03|R03AC04	Adrenergic Agents|Adrenergic Agonists|Adrenergic beta-2 Receptor Agonists|Adrenergic beta-Agonists|Adrenergics for Systemic Use|Adrenergics, Inhalants|Agents producing tachycardia|Agents that produce hypertension|Agents to Treat Airway Disease|Alcohols|Amines|Amino Alcohols|Anti-Asthmatic Agents|Anticholinergic Agents|Autonomic Agents|Benzene Derivatives|Bronchodilator Agents|Catechols|Drugs for …	LSLYOANBFKQKPT-UHFFFAOYSA-N	InChI=1S/C17H21NO4/c1-11(6-12-2-4-14(19)5-3-12)18-10-17(22)13-7-15(20)9-16(21)8-13/h2-5,7-9,11,17-22H,6,10H2,1H3	Fenoterol is an adrenergic beta-2 agonist that is used as a bronchodilator and tocolytic.	agonist	154	ADRB2	P07550	Activator
DB00449	Dipivefrin	small molecule	approved	S01EA02	Adrenergic Agents|Adrenergic Agonists|Adrenergic alpha-1 Receptor Agonists|Adrenergic alpha-2 Receptor Agonists|Adrenergic alpha-Agonists|Adrenergic beta-1 Receptor Agonists|Adrenergic beta-2 Receptor Agonists|Adrenergic beta-3 Receptor Agonists|Adrenergic beta-Agonists|Alcohols|Amines|Amino Alcohols|Antiglaucoma Preparations and Miotics|Benzene Derivatives|Biogenic Amines|Biogenic Monoamines|Cat…	OCUJLLGVOUDECM-UHFFFAOYSA-N	InChI=1S/C19H29NO5/c1-18(2,3)16(22)24-14-9-8-12(13(21)11-20-7)10-15(14)25-17(23)19(4,5)6/h8-10,13,20-21H,11H2,1-7H3	Dipivefrin is a prodrug of adrenaline, which is used to treat glaucoma. It is available as ophthalmic solution (eye drops).	agonist	154	ADRB2	P07550	Activator
DB13139	Levosalbutamol	small molecule	approved|investigational		Adrenergic Agonists|Adrenergic beta-2 Receptor Agonists|Adrenergic beta-Agonists|Agents producing tachycardia|Agents that produce hypertension|Agents to Treat Airway Disease|Alcohols|Amines|Amino Alcohols|Cytochrome P-450 CYP2D6 Inhibitors|Cytochrome P-450 CYP2D6 Inhibitors (strength unknown)|Cytochrome P-450 CYP3A Inhibitors|Cytochrome P-450 CYP3A4 Inhibitors|Cytochrome P-450 CYP3A4 Inhibitors (…	NDAUXUAQIAJITI-LBPRGKRZSA-N	InChI=1S/C13H21NO3/c1-13(2,3)14-7-12(17)9-4-5-11(16)10(6-9)8-15/h4-6,12,14-17H,7-8H2,1-3H3/t12-/m0/s1	Levosalbutamol, or levalbuterol, is a short-acting β2 adrenergic receptor agonist used in the treatment of asthma and chronic obstructive pulmonary disease (COPD). [Salbutamol] has been marketed as a racemic mixture, although beta2-agonist activity resides almost exclusively in the (R)-enantiomer. The enantioselective disposition of salbutamol and the possibility that (S)-salbutamol has adverse e…	agonist	154	ADRB2	P07550	Activator
DB09082	Vilanterol	small molecule	approved	R03AL08|R03AK10|R03AL03	Adrenergic Agonists|Adrenergic beta-2 Receptor Agonists|Adrenergic beta-Agonists|Adrenergics, Inhalants|Agents producing tachycardia|Agents that produce hypertension|Agents to Treat Airway Disease|Alcohols|Benzene Derivatives|Benzyl Compounds|Cytochrome P-450 CYP3A Substrates|Cytochrome P-450 CYP3A4 Substrates|Cytochrome P-450 Substrates|Drugs for Obstructive Airway Diseases|Drugs that are Mainly…	DAFYYTQWSAWIGS-DEOSSOPVSA-N	InChI=1S/C24H33Cl2NO5/c25-21-6-5-7-22(26)20(21)17-32-13-12-31-11-4-2-1-3-10-27-15-24(30)18-8-9-23(29)19(14-18)16-28/h5-9,14,24,27-30H,1-4,10-13,15-17H2/t24-/m0/s1	Vilanterol is a selective long-acting beta2-adrenergic agonist (LABA) with inherent 24-hour activity for once daily treatment of COPD and asthma. Its pharmacological effect is attributable to stimulation of intracellular adenylyl cyclase which catalyzes the conversion of adenosine triphosphate (ATP) to cyclic-3',5'-adenosine monophosphate (cAMP). Increases in cyclic AMP are associated with relaxa…	agonist	154	ADRB2	P07550	Activator
DB01064	Isoprenaline	small molecule	approved|investigational	C01CA02|R03AK02|R03AB02|R03CB01|R03CB51	Adrenergic Agents|Adrenergic Agonists|Adrenergic and Dopaminergic Agents|Adrenergic beta-2 Receptor Agonists|Adrenergic beta-Agonists|Adrenergics for Systemic Use|Adrenergics, Inhalants|Agents producing tachycardia|Agents that produce hypertension|Alcohols|Amines|Amino Alcohols|Anti-Asthmatic Agents|Autonomic Agents|Benzene Derivatives|Bronchodilator Agents|Cardiac Stimulants Excl. Cardiac Glycos…	JWZZKOKVBUJMES-UHFFFAOYSA-N	InChI=1S/C11H17NO3/c1-7(2)12-6-11(15)8-3-4-9(13)10(14)5-8/h3-5,7,11-15H,6H2,1-2H3	Isopropyl analog of epinephrine; beta-sympathomimetic that acts on the heart, bronchi, skeletal muscle, alimentary tract, etc. It is used mainly as bronchodilator and heart stimulant.	agonist	154	ADRB2	P07550	Activator
DB11587	Etafedrine	small molecule	approved		Adrenergic Agonists|Adrenergic beta-2 Receptor Agonists|Adrenergic beta-Agonists|Agents producing tachycardia|Agents that produce hypertension|Alcohols|Amines|Amino Alcohols|Drugs that are Mainly Renally Excreted|Ethylamines|Phenethylamines|Propanolamines|Propanols	IRVLBORJKFZWMI-JQWIXIFHSA-N	InChI=1S/C12H19NO/c1-4-13(3)10(2)12(14)11-8-6-5-7-9-11/h5-10,12,14H,4H2,1-3H3/t10-,12-/m0/s1	Etafedrine (INN) or ethylephedrine is a long-acting bronchodilator and has been an ingredient combined with other drugs in the brand names Nethaprin [A32757] and Dalmacol [L2568]. It was previously available as both the free base and as the hydrochloride salt manufactured by Sanofi-Aventis (now Sanofi) has been discontinued [L2563]. Ethylephedrine is be formed by alkylating ephedrine with ethyl i…	agonist	154	ADRB2	P07550	Activator
DB00867	Ritodrine	small molecule	approved|investigational	G02CA01	Adrenergic Agents|Adrenergic Agonists|Adrenergic beta-2 Receptor Agonists|Adrenergic beta-Agonists|Agents producing tachycardia|Agents that produce hypertension|Alcohols|Amines|Amino Alcohols|Autonomic Agents|Ethylamines|Genito Urinary System and Sex Hormones|Neurotransmitter Agents|Peripheral Nervous System Agents|Phenethylamines|Propanolamines|Propanols|Reproductive Control Agents|Sympathomimet…	IOVGROKTTNBUGK-SJCJKPOMSA-N	InChI=1S/C17H21NO3/c1-12(17(21)14-4-8-16(20)9-5-14)18-11-10-13-2-6-15(19)7-3-13/h2-9,12,17-21H,10-11H2,1H3/t12-,17-/m0/s1	Adrenergic beta-agonist used to control premature labor.	agonist	154	ADRB2	P07550	Activator
DB01214	Metipranolol	small molecule	approved	S01ED54|C07BA68|S01ED04	Adrenergic Agents|Adrenergic Antagonists|Adrenergic beta-Antagonists|Agents causing hyperkalemia|Alcohols|Amines|Amino Alcohols|Antiarrhythmic agents|Antiglaucoma Preparations and Miotics|Antihypertensive Agents|Autonomic Agents|Beta Blocking Agents and Thiazides|Beta Blocking Agents, Non-Selective, and Thiazides|Bradycardia-Causing Agents|Cardiovascular Agents|Cytochrome P-450 CYP2D6 Substrates|…	BQIPXWYNLPYNHW-UHFFFAOYSA-N	InChI=1S/C17H27NO4/c1-10(2)18-8-15(20)9-21-16-7-11(3)17(22-14(6)19)13(5)12(16)4/h7,10,15,18,20H,8-9H2,1-6H3	A beta-adrenergic antagonist effective for both beta-1 and beta-2 receptors. It is used as an antiarrhythmic, antihypertensive, and antiglaucoma agent.	antagonist	154	ADRB2	P07550	Activator
DB00373	Timolol	small molecule	approved	C07AA06|S01ED51|C07BA06|C07DA06|S01ED01	Adrenergic Antagonists|Adrenergic beta-Antagonists|Agents causing hyperkalemia|Alcohols|Amines|Amino Alcohols|Antiarrhythmic agents|Antiglaucoma Preparations and Miotics|Antihypertensive Agents|Beta Blocking Agents and Thiazides|Beta Blocking Agents, Non-Selective|Beta Blocking Agents, Non-Selective, and Thiazides|Bradycardia-Causing Agents|Cardiovascular Agents|Cytochrome P-450 CYP2C19 Substrate…	BLJRIMJGRPQVNF-JTQLQIEISA-N	InChI=1S/C13H24N4O3S/c1-13(2,3)14-8-10(18)9-20-12-11(15-21-16-12)17-4-6-19-7-5-17/h10,14,18H,4-9H2,1-3H3/t10-/m0/s1	Timolol is a nonselective beta-adrenergic antagonist given in an eye drop solution to reduce intraocular pressure, or pressure in the eyes.[L6724] It is also used in tablet form as a drug to treat hypertension.[L6727] Timolol was first approved by the FDA in 1978.[L6724] This drug is marketed by several manufacturers [L6736] and is an effective agent for the management of conditions such as open-…	antagonist	154	ADRB2	P07550	Activator
DB11124	Racepinephrine	small molecule	approved		Adrenergic Agents|Adrenergic Agonists|Adrenergic alpha-1 Receptor Agonists|Adrenergic alpha-2 Receptor Agonists|Adrenergic alpha-Agonists|Adrenergic beta-1 Receptor Agonists|Adrenergic beta-2 Receptor Agonists|Adrenergic beta-3 Receptor Agonists|Adrenergic beta-Agonists|Agents producing tachycardia|Agents that produce hypertension|Alcohols|Alpha-and Beta-adrenergic Agonists|Amines|Amino Alcohols|…			Racepinephrine is a racemic mixture consisting of d-[DB00668] and l-[DB00668] enantiomers. Epinephrine is a non-selective α- and β-adrenergic receptor agonist. It is a bronchodilator used in the temporary relief of mild symptoms of intermittent asthma including wheezing, tightness of chest and shortness of breath. It is an active ingredient in oral inhalation over-the-counter products as racepine…	agonist	154	ADRB2	P07550	Activator
DB01366	Procaterol	small molecule	approved|investigational	R03CC08|R03AC16	Adrenergic Agents|Adrenergic Agonists|Adrenergic beta-2 Receptor Agonists|Adrenergic beta-Agonists|Adrenergics for Systemic Use|Adrenergics, Inhalants|Agents producing tachycardia|Agents that produce hypertension|Alcohols|Amines|Amino Alcohols|Anti-Asthmatic Agents|Autonomic Agents|Bronchodilator Agents|Drugs for Obstructive Airway Diseases|Ethanolamines|Heterocyclic Compounds, Fused-Ring|Hydroxy…	FKNXQNWAXFXVNW-BLLLJJGKSA-N	InChI=1S/C16H22N2O3/c1-4-12(17-9(2)3)16(21)11-5-7-13(19)15-10(11)6-8-14(20)18-15/h5-9,12,16-17,19,21H,4H2,1-3H3,(H,18,20)/t12-,16+/m0/s1	A long-acting beta-2-adrenergic receptor agonist. It is a potent bronchodilator that may be administered orally or by aerosol inhalation. [PubChem]	agonist	154	ADRB2	P07550	Activator
DB01407	Clenbuterol	small molecule	approved|investigational|vet_approved	R03CC13|R03AC14|R03CC63	Adrenergic Agents|Adrenergic Agonists|Adrenergic beta-2 Receptor Agonists|Adrenergic beta-Agonists|Adrenergics for Systemic Use|Adrenergics, Inhalants|Agents producing tachycardia|Agents that produce hypertension|Agents to Treat Airway Disease|Alcohols|Amines|Amino Alcohols|Anti-Asthmatic Agents|Autonomic Agents|Bronchodilator Agents|Drugs for Obstructive Airway Diseases|Ethanolamines|Neurotransm…	STJMRWALKKWQGH-UHFFFAOYSA-N	InChI=1S/C12H18Cl2N2O/c1-12(2,3)16-6-10(17)7-4-8(13)11(15)9(14)5-7/h4-5,10,16-17H,6,15H2,1-3H3	A substituted phenylaminoethanol that has beta-2 adrenomimetic properties at very low doses. It is used as a bronchodilator in asthma.	agonist	154	ADRB2	P07550	Activator
DB00368	Norepinephrine	small molecule	approved	C01CA03	Adrenergic Agents|Adrenergic Agonists|Adrenergic alpha-1 Receptor Agonists|Adrenergic alpha-2 Receptor Agonists|Adrenergic alpha-Agonists|Adrenergic and Dopaminergic Agents|Adrenergic beta-1 Receptor Agonists|Adrenergic beta-2 Receptor Agonists|Adrenergic beta-3 Receptor Agonists|Adrenergic beta-Agonists|Agents producing tachycardia|Agents that produce hypertension|Alcohols|Alpha-and Beta-adrener…	SFLSHLFXELFNJZ-QMMMGPOBSA-N	InChI=1S/C8H11NO3/c9-4-8(12)5-1-2-6(10)7(11)3-5/h1-3,8,10-12H,4,9H2/t8-/m0/s1	Precursor of epinephrine that is secreted by the adrenal medulla and is a widespread central and autonomic neurotransmitter. Norepinephrine is the principal transmitter of most postganglionic sympathetic fibers and of the diffuse projection system in the brain arising from the locus ceruleus. It is also found in plants and is used pharmacologically as a sympathomimetic.	agonist	154	ADRB2	P07550	Activator
DB00983	Formoterol	small molecule	approved|investigational	R03AL09|R03AL05|R03AK09|R03AL10|R03AL11|R03AL07|R03AK08|R03AC13|R03AK07|R03AK11	Adrenergic Agents|Adrenergic Agonists|Adrenergic beta-2 Receptor Agonists|Adrenergic beta-Agonists|Adrenergics, Inhalants|Agents producing tachycardia|Agents that produce hypertension|Agents to Treat Airway Disease|Alcohols|Amines|Amino Alcohols|Anti-Asthmatic Agents|Autonomic Agents|Bronchodilator Agents|Cytochrome P-450 CYP2A6 Substrates|Cytochrome P-450 CYP2C19 Substrates|Cytochrome P-450 CYP2…	BPZSYCZIITTYBL-UHFFFAOYSA-N	InChI=1S/C19H24N2O4/c1-13(9-14-3-6-16(25-2)7-4-14)20-11-19(24)15-5-8-18(23)17(10-15)21-12-22/h3-8,10,12-13,19-20,23-24H,9,11H2,1-2H3,(H,21,22)	Formoterol is an inhaled beta<sub>2</sub>-agonist used in the management of COPD and asthma that was first approved for use in the United States in 2001.[L10986] It acts on bronchial smooth muscle to dilate and relax airways, and is administered as a racemic mixture of its active (R;R)- and inactive (S;S)-enantiomers.[A189528] A major clinical advantage of formoterol over other inhaled beta-agoni…	agonist	154	ADRB2	P07550	Activator
DB01274	Arformoterol	small molecule	approved|investigational		Adrenergic Agents|Adrenergic Agonists|Adrenergic beta-2 Receptor Agonists|Adrenergic beta-Agonists|Agents producing tachycardia|Agents that produce hypertension|Agents to Treat Airway Disease|Alcohols|Amines|Amino Alcohols|Anti-Asthmatic Agents|Autonomic Agents|Bronchodilator Agents|Cytochrome P-450 CYP2A6 Substrates|Cytochrome P-450 CYP2C19 Substrates|Cytochrome P-450 CYP2C9 Substrates|Cytochrom…	BPZSYCZIITTYBL-YJYMSZOUSA-N	InChI=1S/C19H24N2O4/c1-13(9-14-3-6-16(25-2)7-4-14)20-11-19(24)15-5-8-18(23)17(10-15)21-12-22/h3-8,10,12-13,19-20,23-24H,9,11H2,1-2H3,(H,21,22)/t13-,19+/m1/s1	Arformoterol is a bronchodilator. It works by relaxing muscles in the airways to improve breathing. Arformoterol inhalation is used to prevent bronchoconstriction in people with chronic obstructive pulmonary disease, including chronic bronchitis and emphysema. The use of arformoterol is pending revision due to safety concerns in regards to an increased risk of severe exacerbation of asthma sympto…	agonist	154	ADRB2	P07550	Activator
DB09080	Olodaterol	small molecule	approved	R03AL06|R03AC19	Adrenergic Agonists|Adrenergic beta-1 Receptor Agonists|Adrenergic beta-2 Receptor Agonists|Adrenergic beta-Agonists|Adrenergics, Inhalants|Agents producing tachycardia|Agents that produce hypertension|Agents to Treat Airway Disease|Anti-Asthmatic Agents|Autonomic Agents|Bronchodilator Agents|Cytochrome P-450 CYP2C8 Substrates|Cytochrome P-450 CYP2C9 Substrates|Cytochrome P-450 Substrates|Drugs f…	COUYJEVMBVSIHV-SFHVURJKSA-N	InChI=1S/C21H26N2O5/c1-21(2,10-13-4-6-15(27-3)7-5-13)22-11-18(25)16-8-14(24)9-17-20(16)28-12-19(26)23-17/h4-9,18,22,24-25H,10-12H2,1-3H3,(H,23,26)/t18-/m0/s1	Olodaterol is a novel, long-acting beta2-adrenergic agonist (LABA) that exerts its pharmacological effect by binding and activating beta2-adrenergic receptors located primarily in the lungs. Beta2-adrenergic receptors are membrane-bound receptors that are normally activated by endogenous epinephrine whose signalling, via a downstream L-type calcium channel interaction, mediates smooth muscle rela…	agonist	154	ADRB2	P07550	Activator
DB04846	Celiprolol	small molecule	approved|investigational	C07AB08	Adrenergic Agents|Adrenergic Agonists|Adrenergic Antagonists|Adrenergic beta-1 Receptor Antagonists|Adrenergic beta-2 Receptor Agonists|Adrenergic beta-3 Receptor Agonists|Adrenergic beta-Agonists|Adrenergic beta-Antagonists|Agents causing hyperkalemia|Alcohols|Amines|Amino Alcohols|Antiarrhythmic agents|Antihypertensive Agents|Autonomic Agents|Benzene Derivatives|Beta Blocking Agents, Selective|…	JOATXPAWOHTVSZ-UHFFFAOYSA-N	InChI=1S/C20H33N3O4/c1-7-23(8-2)19(26)22-15-9-10-18(17(11-15)14(3)24)27-13-16(25)12-21-20(4,5)6/h9-11,16,21,25H,7-8,12-13H2,1-6H3,(H,22,26)	Celiprolol is indicated for the management of mild to moderate hypertension and effort-induced angina pectoris. It is simultaneously a selective β1 receptor antagonist, a β2 receptor partial agonist and a weak α2 receptor antagonist. In 2010 a clinical trial has suggested a use for this medication in the prevention of vascular complications of a rare inherited disease called vascular Ehlers–Danlo…	agonist	154	ADRB2	P07550	Activator
DB01359	Penbutolol	small molecule	approved|investigational	C07CA23|C07AA23	Adrenergic Agents|Adrenergic Antagonists|Adrenergic beta-Antagonists|Agents causing hyperkalemia|Alcohols|Amines|Amino Alcohols|Antidepressive Agents|Antihypertensive Agents|Beta Blocking Agents, Non-Selective|Bradycardia-Causing Agents|Cardiovascular Agents|Central Nervous System Depressants|Cytochrome P-450 CYP2D6 Substrates|Cytochrome P-450 Substrates|Drugs that are Mainly Renally Excreted|Hyp…	KQXKVJAGOJTNJS-HNNXBMFYSA-N	InChI=1S/C18H29NO2/c1-18(2,3)19-12-15(20)13-21-17-11-7-6-10-16(17)14-8-4-5-9-14/h6-7,10-11,14-15,19-20H,4-5,8-9,12-13H2,1-3H3/t15-/m0/s1	Penbutolol is a drug in the beta-blocker class used to treat hypertension. Penbutolol binds both beta-1 and beta-2 adrenergic receptors, rendering it a non-selective beta-blocker. Penbutolol can act as a partial agonist at beta adrenergic receptors, since it is a sympathomimetric drug. Penbutolol also demonstrates high binding affinity to the 5-hydroxytryptamine receptor 1A with antagonistic effe…	antagonist|partial agonist	154	ADRB2	P07550	Modulator
DB01364	Ephedrine	small molecule	approved	S01FB02|R01AB05|C01CA26|R03CA02|A08AA56|R01AA03	Adrenergic Agents|Adrenergic Agonists|Adrenergic alpha-Agonists|Adrenergic and Dopaminergic Agents|Adrenergic beta-Agonists|Adrenergics for Systemic Use|Agents producing tachycardia|Agents that produce hypertension|Alcohols|Alimentary Tract and Metabolism|Alpha-and Beta-adrenergic Agonists|Amines|Amino Alcohols|Antidepressive Agents|Antiobesity Preparations, Excl. Diet Products|Autonomic Agents|C…	KWGRBVOPPLSCSI-WPRPVWTQSA-N	InChI=1S/C10H15NO/c1-8(11-2)10(12)9-6-4-3-5-7-9/h3-8,10-12H,1-2H3/t8-,10-/m0/s1	Ephedrine was first described in western literature in 1888, as a naturally occurring component of the ephedra plant, along with [pseudoephedrine].[A193698] Ephedrine is an adrenergic receptor agonist used for its vasoconstrictive, positive chronotropic, and positive inotropic effects.[L12972] Ephedrine and [phenylephrine] are still commonly used to treat hypotension but their use in other indica…	agonist	154	ADRB2	P07550	Activator
DB06814	Protokylol	small molecule	approved|vet_approved		Adrenergic Agonists|Adrenergic beta-2 Receptor Agonists|Adrenergic beta-Agonists|Agents producing tachycardia|Agents to Treat Airway Disease|Alcohols|Amines|Amino Alcohols|Benzene Derivatives|Biogenic Amines|Biogenic Monoamines|Catecholamines|Catechols|Dioxoles|Epinephrine and similars|Ethanolamines|Phenols	LUMAEVHDZXIGEP-UHFFFAOYSA-N	InChI=1S/C18H21NO5/c1-11(6-12-2-5-17-18(7-12)24-10-23-17)19-9-16(22)13-3-4-14(20)15(21)8-13/h2-5,7-8,11,16,19-22H,6,9-10H2,1H3	Protokylol is a β-adrenergic receptor agonist used as a bronchodilator in Europe and the United States.	agonist	154	ADRB2	P07550	Activator
DB01210	Levobunolol	small molecule	approved	S01ED03	Adrenergic Agents|Adrenergic Antagonists|Adrenergic beta-Antagonists|Agents causing hyperkalemia|Alcohols|Amines|Amino Alcohols|Antiglaucoma Preparations and Miotics|Autonomic Agents|Beta-adrenergic Agents|Bradycardia-Causing Agents|Bunolol|Cytochrome P-450 CYP2D6 Substrates|Cytochrome P-450 Substrates|Hypotensive Agents|Naphthalenes|Neurotransmitter Agents|Ophthalmologicals|Peripheral Nervous Sy…	IXHBTMCLRNMKHZ-LBPRGKRZSA-N	InChI=1S/C17H25NO3/c1-17(2,3)18-10-12(19)11-21-16-9-5-6-13-14(16)7-4-8-15(13)20/h5-6,9,12,18-19H,4,7-8,10-11H2,1-3H3/t12-/m0/s1	A nonselective beta-adrenoceptor antagonist used in the treatment of glaucoma.	antagonist	154	ADRB2	P07550	Activator
DB05039	Indacaterol	small molecule	approved	R03AC18|R03AL04|R03AL12|R03AK14	Adrenergic Agonists|Adrenergic beta-2 Receptor Agonists|Adrenergic beta-Agonists|Adrenergics, Inhalants|Agents producing tachycardia|Agents that produce hypertension|Agents to Treat Airway Disease|Cytochrome P-450 CYP3A Substrates|Cytochrome P-450 CYP3A4 Substrates|Cytochrome P-450 Substrates|Drugs for Obstructive Airway Diseases|Heterocyclic Compounds, Fused-Ring|Indenes|P-glycoprotein substrate…	QZZUEBNBZAPZLX-QFIPXVFZSA-N	InChI=1S/C24H28N2O3/c1-3-14-9-16-11-18(12-17(16)10-15(14)4-2)25-13-22(28)19-5-7-21(27)24-20(19)6-8-23(29)26-24/h5-10,18,22,25,27-28H,3-4,11-13H2,1-2H3,(H,26,29)/t22-/m0/s1	Indacaterol is a novel, ultra-long-acting, rapid onset β(2)-adrenoceptor agonist developed for Novartis for the once-daily management of asthma and chronic obstructive pulmonary disease. It was approved by the European Medicines Agency (EMA) on 30 November 2009 and by the FDA on 1 July 2011. It is marketed in Europe as Onbrez and in America as Arcapta Neohaler. Indacaterol is provided as its male…	agonist	154	ADRB2	P07550	Activator
DB00598	Labetalol	small molecule	approved	C07BG01|C07CG01|C07AG01	Adrenergic Agents|Adrenergic alpha-1 Receptor Antagonists|Adrenergic alpha-Antagonists|Adrenergic Antagonists|Adrenergic beta-Antagonists|Agents causing hyperkalemia|Agents producing tachycardia|Alcohols|Alpha and Beta Blocking Agents|Alpha and Beta Blocking Agents and Thiazides|Amides|Amines|Amino Alcohols|Antihypertensive Agents|Antihypertensive Agents Indicated for Hypertension|Autonomic Agent…	SGUAFYQXFOLMHL-UHFFFAOYSA-N	InChI=1S/C19H24N2O3/c1-13(7-8-14-5-3-2-4-6-14)21-12-18(23)15-9-10-17(22)16(11-15)19(20)24/h2-6,9-11,13,18,21-23H,7-8,12H2,1H3,(H2,20,24)	Labetalol is a racemic mixture of 2 diastereoisomers where dilevalol, the R,R' stereoisomer, makes up 25% of the mixture.[L7730] Labetalol is formulated as an injection or tablets to treat hypertension.[L7727,L7730] Labetalol was granted FDA approval on 1 August 1984.[L7724]	antagonist	154	ADRB2	P07550	Activator
DB14895	Vibegron	small molecule	approved|investigational		Cytochrome P-450 CYP3A Substrates|Cytochrome P-450 CYP3A4 Substrates|Cytochrome P-450 Substrates|Drugs for Urinary Frequency and Incontinence|Genitourinary Smooth Muscle Relaxants|P-glycoprotein substrates|Pyrimidines|Selective Beta 3-adrenergic Agonists	DJXRIQMCROIRCZ-XOEOCAAJSA-N	InChI=1S/C26H28N4O3/c31-24-14-15-27-23-13-12-22(30(23)24)26(33)29-19-8-6-17(7-9-19)16-20-10-11-21(28-20)25(32)18-4-2-1-3-5-18/h1-9,14-15,20-22,25,28,32H,10-13,16H2,(H,29,33)/t20-,21+,22-,25+/m0/s1	Vibegron is a potent, selective beta-3 adrenergic receptor (β3) agonist that relaxes the detrusor smooth muscle of the bladder, thereby increasing bladder capacity.[L28305] Vibegron was first approved in Japan in September 2018 for the treatment of overactive bladder,[A226050] a condition associated with distressing symptoms of urge urinary incontinence, urgency, and urinary frequency, and reduce…	agonist	155	ADRB3	P13945	Activator
DB00368	Norepinephrine	small molecule	approved	C01CA03	Adrenergic Agents|Adrenergic Agonists|Adrenergic alpha-1 Receptor Agonists|Adrenergic alpha-2 Receptor Agonists|Adrenergic alpha-Agonists|Adrenergic and Dopaminergic Agents|Adrenergic beta-1 Receptor Agonists|Adrenergic beta-2 Receptor Agonists|Adrenergic beta-3 Receptor Agonists|Adrenergic beta-Agonists|Agents producing tachycardia|Agents that produce hypertension|Alcohols|Alpha-and Beta-adrener…	SFLSHLFXELFNJZ-QMMMGPOBSA-N	InChI=1S/C8H11NO3/c9-4-8(12)5-1-2-6(10)7(11)3-5/h1-3,8,10-12H,4,9H2/t8-/m0/s1	Precursor of epinephrine that is secreted by the adrenal medulla and is a widespread central and autonomic neurotransmitter. Norepinephrine is the principal transmitter of most postganglionic sympathetic fibers and of the diffuse projection system in the brain arising from the locus ceruleus. It is also found in plants and is used pharmacologically as a sympathomimetic.	agonist	155	ADRB3	P13945	Activator
DB01064	Isoprenaline	small molecule	approved|investigational	C01CA02|R03AK02|R03AB02|R03CB01|R03CB51	Adrenergic Agents|Adrenergic Agonists|Adrenergic and Dopaminergic Agents|Adrenergic beta-2 Receptor Agonists|Adrenergic beta-Agonists|Adrenergics for Systemic Use|Adrenergics, Inhalants|Agents producing tachycardia|Agents that produce hypertension|Alcohols|Amines|Amino Alcohols|Anti-Asthmatic Agents|Autonomic Agents|Benzene Derivatives|Bronchodilator Agents|Cardiac Stimulants Excl. Cardiac Glycos…	JWZZKOKVBUJMES-UHFFFAOYSA-N	InChI=1S/C11H17NO3/c1-7(2)12-6-11(15)8-3-4-9(13)10(14)5-8/h3-5,7,11-15H,6H2,1-2H3	Isopropyl analog of epinephrine; beta-sympathomimetic that acts on the heart, bronchi, skeletal muscle, alimentary tract, etc. It is used mainly as bronchodilator and heart stimulant.	agonist	155	ADRB3	P13945	Activator
DB11124	Racepinephrine	small molecule	approved		Adrenergic Agents|Adrenergic Agonists|Adrenergic alpha-1 Receptor Agonists|Adrenergic alpha-2 Receptor Agonists|Adrenergic alpha-Agonists|Adrenergic beta-1 Receptor Agonists|Adrenergic beta-2 Receptor Agonists|Adrenergic beta-3 Receptor Agonists|Adrenergic beta-Agonists|Agents producing tachycardia|Agents that produce hypertension|Alcohols|Alpha-and Beta-adrenergic Agonists|Amines|Amino Alcohols|…			Racepinephrine is a racemic mixture consisting of d-[DB00668] and l-[DB00668] enantiomers. Epinephrine is a non-selective α- and β-adrenergic receptor agonist. It is a bronchodilator used in the temporary relief of mild symptoms of intermittent asthma including wheezing, tightness of chest and shortness of breath. It is an active ingredient in oral inhalation over-the-counter products as racepine…	agonist	155	ADRB3	P13945	Activator
DB06262	Droxidopa	small molecule	approved|investigational	C01CA27	Adrenergic Agonists|Adrenergic alpha-1 Receptor Agonists|Adrenergic alpha-2 Receptor Agonists|Adrenergic alpha-Agonists|Adrenergic and Dopaminergic Agents|Adrenergic beta-1 Receptor Agonists|Adrenergic beta-2 Receptor Agonists|Adrenergic beta-3 Receptor Agonists|Adrenergic beta-Agonists|Agents producing tachycardia|Agents that produce hypertension|Alcohols|Amines|Amino Acids|Amino Acids, Neutral|…	QXWYKJLNLSIPIN-JGVFFNPUSA-N	InChI=1S/C9H11NO5/c10-7(9(14)15)8(13)4-1-2-5(11)6(12)3-4/h1-3,7-8,11-13H,10H2,(H,14,15)/t7-,8+/m0/s1	Droxidopa is a precursor of noradrenaline that is used in the treatment of Parkinsonism. It is approved for use in Japan and is currently in trials in the U.S. The racaemic form (dl-threo-3,4-dihydroxyphenylserine) has also been used, and has been investigated in the treatment of orthostatic hypotension. There is a deficit of noradrenaline as well as of dopamine in Parkinson's disease and it has …	agonist	155	ADRB3	P13945	Activator
DB08893	Mirabegron	small molecule	approved	G04BD12	Adrenergic Agents|Adrenergic Agonists|Adrenergic beta-3 Receptor Agonists|Adrenergic beta-Agonists|Agents producing tachycardia|Agents that produce hypertension|Amides|Amines|Anilides|Aniline Compounds|Cholinesterase substrates|Cytochrome P-450 CYP2D6 Inhibitors|Cytochrome P-450 CYP2D6 Inhibitors (moderate)|Cytochrome P-450 CYP2D6 Substrates|Cytochrome P-450 CYP3A Substrates|Cytochrome P-450 CYP3…	PBAPPPCECJKMCM-IBGZPJMESA-N	InChI=1S/C21H24N4O2S/c22-21-25-18(14-28-21)12-20(27)24-17-8-6-15(7-9-17)10-11-23-13-19(26)16-4-2-1-3-5-16/h1-9,14,19,23,26H,10-13H2,(H2,22,25)(H,24,27)/t19-/m0/s1	Mirabegron is a beta-3 adrenergic receptor agonist for the management of overactive bladder. It is an alternative to antimuscarinic drugs for this indication. FDA approved on June 28, 2012.	agonist	155	ADRB3	P13945	Activator
DB00678	Losartan	small molecule	approved	C09CA01|C09DA01|C09DB06	Agents Acting on the Renin-Angiotensin System|Agents causing angioedema|Agents causing hyperkalemia|Angiotensin 2 Receptor Blocker|Angiotensin II receptor blockers (ARBs) and calcium channel blockers|Angiotensin II receptor blockers (ARBs) and diuretics|Angiotensin II receptor blockers (ARBs), plain|Angiotensin II Type 1 Receptor Blockers|Angiotensin II Type 2 Receptor Blockers|Angiotensin Recept…	PSIFNNKUMBGKDQ-UHFFFAOYSA-N	InChI=1S/C22H23ClN6O/c1-2-3-8-20-24-21(23)19(14-30)29(20)13-15-9-11-16(12-10-15)17-6-4-5-7-18(17)22-25-27-28-26-22/h4-7,9-12,30H,2-3,8,13-14H2,1H3,(H,25,26,27,28)	Losartan is an angiotensin II receptor blocker (ARB) used to treat hypertension.[L7423] Angiotensin-converting enzyme (ACE) inhibitors are used for a similar indication but are associated with a cough.[L7423] When patients with ACE inhibitor associated coughs are switched to ARBs like losartan, they have an incidence of cough similar to placebo or [hydrochlorothiazide].[L7423] Losartan is availab…	antagonist	185	AGTR1	P30556	Activator
DB08822	Azilsartan medoxomil	small molecule	approved|investigational	C09CA09|C09DA09	Agents Acting on the Renin-Angiotensin System|Agents causing angioedema|Agents causing hyperkalemia|Angiotensin 2 Receptor Blocker|Angiotensin II receptor blockers (ARBs) and diuretics|Angiotensin II receptor blockers (ARBs), plain|Angiotensin II Type 1 Receptor Blockers|Angiotensin Receptor Antagonists|Antihypertensive Agents|Antihypertensive Agents Indicated for Hypertension|Decreased Blood Pre…	QJFSABGVXDWMIW-UHFFFAOYSA-N	InChI=1S/C30H24N4O8/c1-3-38-28-31-23-10-6-9-22(27(35)39-16-24-17(2)40-30(37)41-24)25(23)34(28)15-18-11-13-19(14-12-18)20-7-4-5-8-21(20)26-32-29(36)42-33-26/h4-14H,3,15-16H2,1-2H3,(H,32,33,36)	Azilsartan medoxomil is an angiotensin II receptor antagonist indicated for the treatment of mild to moderate essential hypertension. Azilsartan medoxomil is a prodrug of Azilsartan marketed as Edarbi by Takeda. Azilsartan medoxomil has so far been shown to be superior to olmesartan and valsartan in lowering blood pressure.	antagonist	185	AGTR1	P30556	Activator
DB00876	Eprosartan	small molecule	approved	C09DA02|C09CA02	Acids, Acyclic|Agents Acting on the Renin-Angiotensin System|Agents causing angioedema|Agents causing hyperkalemia|Agents Causing Muscle Toxicity|Angiotensin 2 Receptor Blocker|Angiotensin II receptor blockers (ARBs) and diuretics|Angiotensin II receptor blockers (ARBs), plain|Angiotensin II Type 1 Receptor Blockers|Angiotensin Receptor Antagonists|Antihypertensive Agents|Antihypertensive Agents …	OROAFUQRIXKEMV-LDADJPATSA-N	InChI=1S/C23H24N2O4S/c1-2-3-6-21-24-14-19(12-18(23(28)29)13-20-5-4-11-30-20)25(21)15-16-7-9-17(10-8-16)22(26)27/h4-5,7-12,14H,2-3,6,13,15H2,1H3,(H,26,27)(H,28,29)/b18-12+	Eprosartan is an angiotensin II receptor antagonist used to treat hypertension. It performs 2 actions on the renin angiotensin system. By preventing the binding of angiotensin II to AT1, vascular smooth muscle relaxes and vasodilation occurs. By inhibiting norepinephrine production, blood pressure is further reduced.	antagonist	185	AGTR1	P30556	Activator
DB01029	Irbesartan	small molecule	approved|investigational	C09CA04|C09DB05|C09DA04|C09DX07	Agents Acting on the Renin-Angiotensin System|Agents causing hyperkalemia|Angiotensin 2 Receptor Blocker|Angiotensin II receptor blockers (ARBs) and calcium channel blockers|Angiotensin II receptor blockers (ARBs) and diuretics|Angiotensin II receptor blockers (ARBs), plain|Angiotensin II Type 2 Receptor Blockers|Angiotensin Receptor Antagonists|Antihypertensive Agents|Antihypertensive Agents Ind…	YOSHYTLCDANDAN-UHFFFAOYSA-N	InChI=1S/C25H28N6O/c1-2-3-10-22-26-25(15-6-7-16-25)24(32)31(22)17-18-11-13-19(14-12-18)20-8-4-5-9-21(20)23-27-29-30-28-23/h4-5,8-9,11-14H,2-3,6-7,10,15-17H2,1H3,(H,27,28,29,30)	Irbesartan is an angiotensin receptor blocker (ARB) indicated to treat hypertension or diabetic nephropathy.[L7456,L7459] It can also be used as part of a combination product with [hydrochlorothiazide] for patients not well controlled or not expected to be well controlled on monotherapy.[L7459] Unlike angiotensin converting enzyme inhibitors, ARBs are not associated with a dry cough.[L7456,L7459]…	antagonist	185	AGTR1	P30556	Activator
DB11842	Angiotensin II	small molecule	approved|investigational	C01CX09	Amino Acids, Peptides, and Proteins|Angiotensin II, antagonists & inhibitors|Angiotensins|Autacoids|Biological Factors|Cardiac Stimulants Excl. Cardiac Glycosides|Cardiac Therapy|Cardiovascular Agents|Hormones|Hormones, Hormone Substitutes, and Hormone Antagonists|Inflammation Mediators|Nerve Tissue Proteins|Neuropeptides|Oligopeptides|Peptide Hormones|Peptides|Proteins|Vasoconstriction|Vasoconst…	CZGUSIXMZVURDU-JZXHSEFVSA-N	InChI=1S/C50H71N13O12/c1-5-28(4)41(47(72)59-36(23-31-25-54-26-56-31)48(73)63-20-10-14-38(63)45(70)60-37(49(74)75)22-29-11-7-6-8-12-29)62-44(69)35(21-30-15-17-32(64)18-16-30)58-46(71)40(27(2)3)61-43(68)34(13-9-19-55-50(52)53)57-42(67)33(51)24-39(65)66/h6-8,11-12,15-18,25-28,33-38,40-41,64H,5,9-10,13-14,19-24,51H2,1-4H3,(H,54,56)(H,57,67)(H,58,71)(H,59,72)(H,60,70)(H,61,68)(H,62,69)(H,65,66)(H,74,7…	Angiotensin II is under investigation for the treatment of Sepsis, Septic Shock, Diabetes Mellitus, and Acute Renal Failure. Angiotensin II has been investigated for the treatment, basic science, and diagnostic of Hypertension, Renin Angiotensin System, and Idiopathic Membranous Nephropathy. As of December 21, 2017 the FDA approved La Jolla Pharmaceutical's Giapreza (angiotensin II) Injection for…	agonist	185	AGTR1	P30556	Activator
DB00796	Candesartan cilexetil	small molecule	approved		Agents Acting on the Renin-Angiotensin System|Agents causing hyperkalemia|Angiotensin 2 Receptor Blocker|Angiotensin II Antagonists and Diuretics|Angiotensin Receptor Antagonists|Antihypertensive Agents|Antihypertensive Agents Indicated for Hypertension|Benzene Derivatives|Cardiovascular Agents|Cytochrome P-450 CYP2C8 Inhibitors|Cytochrome P-450 CYP2C8 Inhibitors (strong)|Cytochrome P-450 CYP2C9 …	GHOSNRCGJFBJIB-UHFFFAOYSA-N	InChI=1S/C33H34N6O6/c1-3-42-32-34-28-15-9-14-27(31(40)43-21(2)44-33(41)45-24-10-5-4-6-11-24)29(28)39(32)20-22-16-18-23(19-17-22)25-12-7-8-13-26(25)30-35-37-38-36-30/h7-9,12-19,21,24H,3-6,10-11,20H2,1-2H3,(H,35,36,37,38)	Candesartan is an angiotensin-receptor blocker (ARB) that may be used alone or with other agents to treat hypertension. It is administered orally as the prodrug, candesartan cilexetil, which is rapidly converted to its active metabolite, candesartan, during absorption in the gastrointestinal tract. Candesartan lowers blood pressure by antagonizing the renin-angiotensin-aldosterone system (RAAS); …	antagonist	185	AGTR1	P30556	Activator
DB00177	Valsartan	small molecule	approved|investigational	C09DX05|C10BX10|C09DA03|C09CA03|C09DX02|C09DX01|C09DB08|C09DB01|C09DX04	Agents Acting on the Renin-Angiotensin System|Agents causing angioedema|Agents causing hyperkalemia|Angiotensin 2 Receptor Blocker|Angiotensin II Antagonists and Calcium Channel Blockers|Angiotensin II Antagonists and Diuretics|Angiotensin II receptor blockers (ARBs) and calcium channel blockers|Angiotensin II receptor blockers (ARBs) and diuretics|Angiotensin II receptor blockers (ARBs), plain|A…	ACWBQPMHZXGDFX-QFIPXVFZSA-N	InChI=1S/C24H29N5O3/c1-4-5-10-21(30)29(22(16(2)3)24(31)32)15-17-11-13-18(14-12-17)19-8-6-7-9-20(19)23-25-27-28-26-23/h6-9,11-14,16,22H,4-5,10,15H2,1-3H3,(H,31,32)(H,25,26,27,28)/t22-/m0/s1	Valsartan belongs to the angiotensin II receptor blocker (ARB) family of drugs, which also includes [telmisartan], [candesartan], [losartan], [olmesartan], and [irbesartan]. ARBs selectively bind to angiotensin receptor 1 (AT1) and prevent the protein angiotensin II from binding and exerting its hypertensive effects, which include vasoconstriction, stimulation and synthesis of aldosterone and ADH…	antagonist	185	AGTR1	P30556	Activator
DB00275	Olmesartan	small molecule	approved|investigational	C09DA08|C09DX03|C09CA08|C09DB02	Agents Acting on the Renin-Angiotensin System|Agents causing hyperkalemia|Angiotensin 2 Receptor Blocker|Angiotensin II Antagonists and Calcium Channel Blockers|Angiotensin II receptor blockers (ARBs) and calcium channel blockers|Angiotensin II receptor blockers (ARBs) and diuretics|Angiotensin II receptor blockers (ARBs), plain|Angiotensin Receptor Antagonists|Antihypertensive Agents|Antihyperte…	VTRAEEWXHOVJFV-UHFFFAOYSA-N	InChI=1S/C24H26N6O3/c1-4-7-19-25-21(24(2,3)33)20(23(31)32)30(19)14-15-10-12-16(13-11-15)17-8-5-6-9-18(17)22-26-28-29-27-22/h5-6,8-13,33H,4,7,14H2,1-3H3,(H,31,32)(H,26,27,28,29)	Olmesartan belongs to the angiotensin II receptor blocker (ARB) family of drugs, which also includes [telmisartan], [candesartan], [losartan], [valsartan], and [irbesartan]. ARBs selectively bind to angiotensin receptor 1 (AT1) and prevent the protein angiotensin II from binding and exerting its hypertensive effects, which include vasoconstriction, stimulation and synthesis of aldosterone and ADH…	antagonist	185	AGTR1	P30556	Activator
DB00966	Telmisartan	small molecule	approved|investigational	C09DB04|C09CA07|C09DA07	Agents Acting on the Renin-Angiotensin System|Agents causing angioedema|Agents causing hyperkalemia|Angiotensin 2 Receptor Blocker|Angiotensin II receptor blockers (ARBs) and calcium channel blockers|Angiotensin II receptor blockers (ARBs) and diuretics|Angiotensin II receptor blockers (ARBs), plain|Angiotensin II Type 1 Receptor Blockers|Angiotensin II Type 2 Receptor Blockers|Angiotensin Recept…	RMMXLENWKUUMAY-UHFFFAOYSA-N	InChI=1S/C33H30N4O2/c1-4-9-30-35-31-21(2)18-24(32-34-27-12-7-8-13-28(27)36(32)3)19-29(31)37(30)20-22-14-16-23(17-15-22)25-10-5-6-11-26(25)33(38)39/h5-8,10-19H,4,9,20H2,1-3H3,(H,38,39)	Telmisartan is an angiotensin II receptor antagonist (ARB) used in the management of hypertension. Generally, angiotensin II receptor blockers (ARBs) such as telmisartan bind to the angiotensin II type 1 (AT1) receptors with high affinity, causing inhibition of the action of angiotensin II on vascular smooth muscle, ultimately leading to a reduction in arterial blood pressure. Recent studies sugg…	antagonist	185	AGTR1	P30556	Activator
DB00855	Aminolevulinic acid	small molecule	approved	L01XD04	Amino Acids|Amino Acids, Peptides, and Proteins|Antineoplastic Agents|Antineoplastic and Immunomodulating Agents|Dermatologicals|Enkephalins|Keto Acids|Levulinic Acids|Misc. Skin and Mucous Membrane Agents|Nerve Tissue Proteins|Neuropeptides|Opioid Peptides|Peptides|Photosensitizing Agents|Photosensitizing agents used for phototherapy|Porphyrin Precursor|Proteins|Radiation-Sensitizing Agents|Sens…	ZGXJTSGNIOSYLO-UHFFFAOYSA-N	InChI=1S/C5H9NO3/c6-3-4(7)1-2-5(8)9/h1-3,6H2,(H,8,9)	A compound produced from succinyl-CoA and glycine as an intermediate in heme synthesis. It is used as a photochemotherapy for actinic keratosis. [PubChem]	inducer	210	ALAD	P13716	Activator
DB13967	Patent Blue	small molecule	approved	V04CX09	Amines|Aniline Compounds|Coloring Agents|Compounds used in a research, industrial, or household setting|Diagnostic Agents|Drugs that are Mainly Renally Excreted|Other Diagnostics	DHAHKSQXIXFZJB-UHFFFAOYSA-O	InChI=1S/C27H32N2O7S2/c1-5-28(6-2)21-13-9-19(10-14-21)27(20-11-15-22(16-12-20)29(7-3)8-4)23-17-24(30)26(38(34,35)36)18-25(23)37(31,32)33/h9-18H,5-8H2,1-4H3,(H2-,30,31,32,33,34,35,36)/p+1	Patent blue is aniline dye and it is one of the most common dyes used.[A32573] It is a sodium or calcium salt of diethylammonium hydroxide inner salt.[A32574] It has the chemical designation of (4-(alpha-(p-(diethylamino)phenyl)-2,4-disulfobenzylidene)-2,5-cyclohexadiene-1-ylidene)diethylammonium hydroxide. Patent blue was developed by Guerbet and approved by Health Canada on December 31, 1979.[L…	binder	213	ALB	P02768	Ligand
DB00822	Disulfiram	small molecule	approved	P03AA04|P03AA54|N07BB01	Acetyl Aldehyde Dehydrogenase Inhibitors|Acids|Acids, Acyclic|Acids, Noncarboxylic|Agents that reduce seizure threshold|Alcohol Deterrents|Aldehyde Dehydrogenase Inhibitor|Anions|Antiparasitic Products, Insecticides and Repellents|BSEP/ABCB11 Substrates|Carbamates|Central Nervous System Agents|Cytochrome P-450 CYP2E1 Inhibitors|Cytochrome P-450 CYP2E1 Inhibitors (strength unknown)|Cytochrome P-45…	AUZONCFQVSMFAP-UHFFFAOYSA-N	InChI=1S/C10H20N2S4/c1-5-11(6-2)9(13)15-16-10(14)12(7-3)8-4/h5-8H2,1-4H3	A carbamate derivative used as an alcohol deterrent. It is a relatively nontoxic substance when administered alone, but markedly alters the intermediary metabolism of alcohol. When alcohol is ingested after administration of disulfiram, blood acetaldehyde concentrations are increased, followed by flushing, systemic vasodilation, respiratory difficulties, nausea, hypotension, and other symptoms (a…	inhibitor	217	ALDH2	P05091	Inhibitor
DB00536	Guanidine	small molecule	approved		Acetylcholine Releasing Agent|Amidines|Guanidines|Increased Acetylcholine Activity|MATE 1 Substrates|MATE 2 Substrates|MATE substrates|OAT3/SLC22A8 Inhibitors|OCT1 inhibitors|OCT2 Inhibitors	ZRALSGWEFCBTJO-UHFFFAOYSA-N	InChI=1S/CH5N3/c2-1(3)4/h(H5,2,3,4)	A strong organic base existing primarily as guanidium ions at physiological pH. It is found in the urine as a normal product of protein metabolism. It is also used in laboratory research as a protein denaturant. (From Martindale, the Extra Pharmacopoeia, 30th ed and Merck Index, 12th ed) It is also used in the treatment of myasthenia and as a fluorescent probe in HPLC.	inhibitor	217	ALDH2	P05091	Inhibitor
DB04272	Citric acid	small molecule	approved|nutraceutical|vet_approved	A09AB04	Acid Preparations|Acidifying Activity|Acids, Acyclic|Alimentary Tract and Metabolism|Calcium Chelating Activity|Calcium Chelating Agents|Calculi Dissolution Agent|Chelating Agents|Citrates|Compounds used in a research, industrial, or household setting|Decreased Coagulation Factor Activity|Digestives, Incl. Enzymes|Hematologic Agents|Sequestering Agents|Tricarboxylic Acids|Urinary Acidifying Agent…	KRKNYBCHXYNGOX-UHFFFAOYSA-N	InChI=1S/C6H8O7/c7-3(8)1-6(13,5(11)12)2-4(9)10/h13H,1-2H2,(H,7,8)(H,9,10)(H,11,12)	A key intermediate in metabolism. It is an acid compound found in citrus fruits. The salts of citric acid (citrates) can be used as anticoagulants due to their calcium chelating ability. Citric acid was one of active ingredients in Phexxi, a non-hormonal contraceptive agent that was approved by the FDA on May 2020.[L14120]	inhibitor	231	AKR1B1	P15121	Inhibitor
DB11363	Alectinib	small molecule	approved|investigational	L01XE36	Antineoplastic Agents|Antineoplastic and Immunomodulating Agents|BCRP/ABCG2 Inhibitors|Cytochrome P-450 CYP3A Substrates|Cytochrome P-450 CYP3A4 Substrates|Cytochrome P-450 CYP3A4 Substrates with a Narrow Therapeutic Index|Cytochrome P-450 Substrates|Heterocyclic Compounds, Fused-Ring|Indoles|Kinase Inhibitor|Narrow Therapeutic Index Drugs|P-glycoprotein inhibitors|P-glycoprotein substrates|Prote…	KDGFLJKFZUIJMX-UHFFFAOYSA-N	InChI=1S/C30H34N4O2/c1-4-20-16-23-24(17-26(20)34-9-7-21(8-10-34)33-11-13-36-14-12-33)30(2,3)29-27(28(23)35)22-6-5-19(18-31)15-25(22)32-29/h5-6,15-17,21,32H,4,7-14H2,1-3H3	Alectinib is a second generation oral drug that selectively inhibits the activity of anaplastic lymphoma kinase (ALK) tyrosine kinase. It is specifically used in the treatment of non-small cell lung cancer (NSCLC) expressing the ALK-EML4 (echinoderm microtubule-associated protein-like 4) fusion protein that causes proliferation of NSCLC cells. Inhibition of ALK prevents phosphorylation and subseq…	inhibitor	238	ALK	Q9UM73	Inhibitor
DB09063	Ceritinib	small molecule	approved	L01XE28	Antineoplastic Agents|Antineoplastic and Immunomodulating Agents|Bradycardia-Causing Agents|Cytochrome P-450 CYP2C9 Inhibitors|Cytochrome P-450 CYP2C9 Inhibitors (strength unknown)|Cytochrome P-450 CYP3A Inhibitors|Cytochrome P-450 CYP3A Substrates|Cytochrome P-450 CYP3A4 Inhibitors|Cytochrome P-450 CYP3A4 Inhibitors (weak)|Cytochrome P-450 CYP3A4 Substrates|Cytochrome P-450 CYP3A4 Substrates (st…	VERWOWGGCGHDQE-UHFFFAOYSA-N	InChI=1S/C28H36ClN5O3S/c1-17(2)37-25-15-21(20-10-12-30-13-11-20)19(5)14-24(25)33-28-31-16-22(29)27(34-28)32-23-8-6-7-9-26(23)38(35,36)18(3)4/h6-9,14-18,20,30H,10-13H2,1-5H3,(H2,31,32,33,34)	Ceritinib is used for the treatment of adults with anaplastic lymphoma kinase (ALK)-positive metastatic non-small cell lung cancer (NSCLC) following failure (secondary to resistance or intolerance) of prior crizotinib therapy. About 4% of patients with NSCLC have a chromosomal rearrangement that generates a fusion gene between EML4 (echinoderm microtubule-associated protein-like 4) and ALK (anapl…	antagonist	238	ALK	Q9UM73	Activator
DB08865	Crizotinib	small molecule	approved	L01XE16	Amines|Aminopyridines|Antineoplastic Agents|Antineoplastic and Immunomodulating Agents|Bradycardia-Causing Agents|Cytochrome P-450 CYP2B6 Inhibitors|Cytochrome P-450 CYP2B6 Inhibitors (strength unknown)|Cytochrome P-450 CYP3A Inhibitors|Cytochrome P-450 CYP3A Substrates|Cytochrome P-450 CYP3A4 Inhibitors|Cytochrome P-450 CYP3A4 Inhibitors (moderate)|Cytochrome P-450 CYP3A4 Substrates|Cytochrome P…	KTEIFNKAUNYNJU-GFCCVEGCSA-N	InChI=1S/C21H22Cl2FN5O/c1-12(19-16(22)2-3-17(24)20(19)23)30-18-8-13(9-27-21(18)25)14-10-28-29(11-14)15-4-6-26-7-5-15/h2-3,8-12,15,26H,4-7H2,1H3,(H2,25,27)/t12-/m1/s1	Crizotinib an inhibitor of receptor tyrosine kinase for the treatment of non-small cell lung cancer (NSCLC). Verification of the presence of ALK fusion gene is done by Abbott Molecular's Vysis ALK Break Apart FISH Probe Kit. This verification is used to select for patients suitable for treatment. FDA approved in August 26, 2011.	inhibitor	238	ALK	Q9UM73	Inhibitor
DB12141	Gilteritinib	small molecule	approved|investigational	L01XE54	Amines|Antineoplastic Agents|Antineoplastic and Immunomodulating Agents|BCRP/ABCG2 Inhibitors|Cytochrome P-450 CYP3A Substrates|Cytochrome P-450 CYP3A4 Substrates|Cytochrome P-450 CYP3A4 Substrates (strength unknown)|Cytochrome P-450 Substrates|MATE 1 Inhibitors|MATE inhibitors|Moderate Risk QTc-Prolonging Agents|OCT1 inhibitors|P-glycoprotein substrates|Protein Kinase Inhibitors|QTc Prolonging A…	GYQYAJJFPNQOOW-UHFFFAOYSA-N	InChI=1S/C29H44N8O3/c1-4-23-28(31-20-9-17-40-18-10-20)34-29(26(33-23)27(30)38)32-21-5-6-24(25(19-21)39-3)37-11-7-22(8-12-37)36-15-13-35(2)14-16-36/h5-6,19-20,22H,4,7-18H2,1-3H3,(H2,30,38)(H2,31,32,34)	Gilteritinib, also known as ASP2215, is a small molecule part of the FLT3 tyrosine kinase inhibitors that presented a greater selectivity and potency when compared with other agents from this group.[A40036] It is a pyrazinecarboxamide derivative that showed high selectivity to FLT3 preventing the c-Kit -driven myelosuppression observed in other therapies.[A40044] Gilteritinib was developed by Ast…	inhibitor	238	ALK	Q9UM73	Inhibitor
DB12267	Brigatinib	small molecule	approved|investigational	L01XE43	Antineoplastic Agents|Antineoplastic and Immunomodulating Agents|BCRP/ABCG2 Inhibitors|BCRP/ABCG2 Substrates|Cytochrome P-450 CYP2C8 Substrates|Cytochrome P-450 CYP2C8 Substrates with a Narrow Therapeutic Index|Cytochrome P-450 CYP3A Inducers|Cytochrome P-450 CYP3A Substrates|Cytochrome P-450 CYP3A4 Inducers|Cytochrome P-450 CYP3A4 Inducers (strength unknown)|Cytochrome P-450 CYP3A4 Substrates|Cy…	AILRADAXUVEEIR-UHFFFAOYSA-N	InChI=1S/C29H39ClN7O2P/c1-35-15-17-37(18-16-35)21-11-13-36(14-12-21)22-9-10-24(26(19-22)39-2)33-29-31-20-23(30)28(34-29)32-25-7-5-6-8-27(25)40(3,4)38/h5-10,19-21H,11-18H2,1-4H3,(H2,31,32,33,34)	Brigatinib, originally named AP26113, is a reversible dual inhibitor of anaplastic lymphoma kinase (ALK) and epidermal growth factor receptor (EGFR). It presents selectivity against the mutant forms of EGFR compared to the wild-type.[A31311] It also exhibits selectivity against 9 different Crizotinib-resistant mutants of the EML4-ALK fusion gene, which is a pivotal player in the transformation of…	inhibitor	238	ALK	Q9UM73	Inhibitor
DB12130	Lorlatinib	small molecule	approved|investigational	L01XE44	Amides|Antineoplastic Agents|Antineoplastic and Immunomodulating Agents|Cytochrome P-450 CYP2B6 Inducers|Cytochrome P-450 CYP2B6 Inducers (strength unknown)|Cytochrome P-450 CYP2C19 Substrates|Cytochrome P-450 CYP2C8 Substrates|Cytochrome P-450 CYP3A Inducers|Cytochrome P-450 CYP3A Inhibitors|Cytochrome P-450 CYP3A Substrates|Cytochrome P-450 CYP3A4 Inducers|Cytochrome P-450 CYP3A5 Substrates|Cyt…	IIXWYSCJSQVBQM-LLVKDONJSA-N	InChI=1S/C21H19FN6O2/c1-11-15-7-13(22)4-5-14(15)21(29)27(2)10-16-19(17(8-23)28(3)26-16)12-6-18(30-11)20(24)25-9-12/h4-7,9,11H,10H2,1-3H3,(H2,24,25)/t11-/m1/s1	Lorlatinib has been used in trials studying the basic science and treatment of Non-small Cell Lung Cancer and anaplastic lymphoma kinase (ALK)-positive Non-Small Cell Lung Cancer (NSCLC) and ROS1-positive NSCLC. Despite initial responses from the use of various ALK inhibitors, however, it is virtually almost guaranteed that all patients with the condition in question will develop tumour progressi…	inhibitor	238	ALK	Q9UM73	Inhibitor
DB00244	Mesalazine	small molecule	approved	A07EC02	Agents causing hyperkalemia|Agents that produce hypertension|Aminosalicylate|Aminosalicylic Acids|Analgesics|Analgesics, Non-Narcotic|Anti-Inflammatory Agents|Anti-Inflammatory Agents, Non-Steroidal|Anti-Inflammatory Agents, Non-Steroidal (Non-Selective)|Benzene Derivatives|Hydroxybenzoates|Intestinal Antiinflammatory Agents|Nephrotoxic agents|Non COX-2 selective NSAIDS|Phenols|Salicylates	KBOPZPXVLCULAV-UHFFFAOYSA-N	InChI=1S/C7H7NO3/c8-4-1-2-6(9)5(3-4)7(10)11/h1-3,9H,8H2,(H,10,11)	An anti-inflammatory agent, structurally related to the salicylates and non-steroidal anti-inflammatory drugs like acetylsalicylic acid, which is active in inflammatory bowel disease [A174022]. It is considered to be the active moiety of sulphasalazine. (From Martindale, The Extra Pharmacopoeia, 30th ed) Although demonstrably effective in treating and maintaining remission for ulcerative colitis,…	inhibitor	240	ALOX5	P09917	Inhibitor
DB00711	Diethylcarbamazine	small molecule	approved|investigational|vet_approved	P02CB02	Acids, Acyclic|Anthelmintics|Anti-Infective Agents|Antihelminthic|Antinematodal Agents|Antiparasitic Agents|Antiparasitic Products, Insecticides and Repellents|Carbamates|Cholinesterase Inhibitors|Enzyme Inhibitors|Filaricides|Lipoxygenase Inhibitors|Piperazine and Derivatives|Piperazines	RCKMWOKWVGPNJF-UHFFFAOYSA-N	InChI=1S/C10H21N3O/c1-4-12(5-2)10(14)13-8-6-11(3)7-9-13/h4-9H2,1-3H3	An anthelmintic used primarily as the citrate in the treatment of filariasis, particularly infestations with Wucheria bancrofti or Loa loa.	inhibitor	240	ALOX5	P09917	Inhibitor
DB00795	Sulfasalazine	small molecule	approved	G01AE10|A07EC01	Agents causing hyperkalemia|Agents that produce hypertension|Alimentary Tract and Metabolism|Amides|Aminosalicylate|Analgesics|Analgesics, Non-Narcotic|Anti-Infective Agents|Anti-Inflammatory Agents|Anti-Inflammatory Agents, Non-Steroidal|Anti-Inflammatory Agents, Non-Steroidal (Non-Selective)|Antidiarrheals, Intestinal Antiinflammatory/antiinfective Agents|Antirheumatic Agents|BCRP/ABCG2 Inhibit…	NCEXYHBECQHGNR-QZQOTICOSA-N	InChI=1S/C18H14N4O5S/c23-16-9-6-13(11-15(16)18(24)25)21-20-12-4-7-14(8-5-12)28(26,27)22-17-3-1-2-10-19-17/h1-11,23H,(H,19,22)(H,24,25)/b21-20+	A drug that is used in the management of inflammatory bowel diseases. Its activity is generally considered to lie in its metabolic breakdown product, 5-aminosalicylic acid (see mesalamine) released in the colon. (From Martindale, The Extra Pharmacopoeia, 30th ed, p907)	inhibitor	240	ALOX5	P09917	Inhibitor
DB01014	Balsalazide	small molecule	approved|investigational	A07EC04	Acids, Carbocyclic|Agents causing hyperkalemia|Agents that produce hypertension|Alimentary Tract and Metabolism|Aminobenzoates|Aminosalicylate|Aminosalicylic Acids|Analgesics|Analgesics, Non-Narcotic|Anti-Inflammatory Agents|Anti-Inflammatory Agents, Non-Steroidal|Anti-Inflammatory Agents, Non-Steroidal (Non-Selective)|Antidiarrheals, Intestinal Antiinflammatory/antiinfective Agents|Benzene Deriv…	IPOKCKJONYRRHP-FMQUCBEESA-N	InChI=1S/C17H15N3O6/c21-14-6-5-12(9-13(14)17(25)26)20-19-11-3-1-10(2-4-11)16(24)18-8-7-15(22)23/h1-6,9,21H,7-8H2,(H,18,24)(H,22,23)(H,25,26)/b20-19+	Balsalazide is an anti-inflammatory drug used in the treatment of Inflammatory Bowel Disease. It is sold under the name "Colazal" in the US and "Colazide" in the UK. The chemical name is (E)-5-[[-4-(2-carboxyethyl) aminocarbonyl] phenyl]azo] -2-hydroxybenzoic acid. It is usually administered as the disodium salt. Balsalazide works by deliverying mesalazine to the large intestine to act directly o…	inhibitor	240	ALOX5	P09917	Inhibitor
DB00939	Meclofenamic acid	small molecule	approved|vet_approved	M01AG04|M02AA18	Acids, Carbocyclic|Agents causing hyperkalemia|Agents that produce hypertension|Amines|Aminobenzoates|Analgesics|Analgesics, Non-Narcotic|Aniline Compounds|Anti-Inflammatory Agents|Anti-Inflammatory Agents, Non-Steroidal|Anti-Inflammatory Agents, Non-Steroidal (Non-Selective)|Antiinflammatory and Antirheumatic Products|Antiinflammatory and Antirheumatic Products, Non-Steroids|Antiinflammatory Pre…	SBDNJUWAMKYJOX-UHFFFAOYSA-N	InChI=1S/C14H11Cl2NO2/c1-8-6-7-10(15)13(12(8)16)17-11-5-3-2-4-9(11)14(18)19/h2-7,17H,1H3,(H,18,19)	A non-steroidal anti-inflammatory agent with antipyretic and antigranulation activities. It also inhibits prostaglandin biosynthesis.	inhibitor	240	ALOX5	P09917	Inhibitor
DB00179	Masoprocol	small molecule	approved|investigational	L01XX10	Analgesics|Analgesics, Non-Narcotic|Anti-Inflammatory Agents|Antineoplastic Agents|Antineoplastic and Immunomodulating Agents|Antioxidants|Benzene Derivatives|Benzyl Compounds|Catechols|Central Nervous System Agents|Compounds used in a research, industrial, or household setting|Cyclooxygenase Inhibitors|Enzyme Inhibitors|Lignans|Lipoxygenase Inhibitors|Peripheral Nervous System Agents|Phenols|Pro…	HCZKYJDFEPMADG-TXEJJXNPSA-N	InChI=1S/C18H22O4/c1-11(7-13-3-5-15(19)17(21)9-13)12(2)8-14-4-6-16(20)18(22)10-14/h3-6,9-12,19-22H,7-8H2,1-2H3/t11-,12+	A potent lipoxygenase inhibitor that interferes with arachidonic acid metabolism. The compound also inhibits formyltetrahydrofolate synthetase, carboxylesterase, and cyclooxygenase to a lesser extent. It also serves as an antioxidant in fats and oils. [PubChem]	inhibitor	240	ALOX5	P09917	Inhibitor
DB01143	Amifostine	small molecule	approved|investigational	V03AF05	Compounds used in a research, industrial, or household setting|Cytoprotective Agent|Detoxifying Agents for Antineoplastic Treatment|Free Radical Scavenging Activity|Hypotensive Agents|Organophosphates|Organophosphorus Compounds|Organothiophosphates|Organothiophosphorus Compounds|Protective Agents|Radiation-Protective Agents|Sulfur Compounds	JKOQGQFVAUAYPM-UHFFFAOYSA-N	InChI=1S/C5H15N2O3PS/c6-2-1-3-7-4-5-12-11(8,9)10/h7H,1-6H2,(H2,8,9,10)	A phosphorothioate proposed as a radiation-protective agent. It causes splenic vasodilation and may block autonomic ganglia.	inducer	251	ALPG	P10696	Activator
DB00284	Acarbose	small molecule	approved|investigational	A10BD17|A10BF01	Alimentary Tract and Metabolism|Blood Glucose Lowering Agents|Carbohydrates|Drugs that are Mainly Renally Excreted|Drugs Used in Diabetes|Enzyme Inhibitors|Glycoside Hydrolase Inhibitors|Hypoglycemia-Associated Agents|Oligosaccharides|Polysaccharides|Trisaccharides	CEMXHAPUFJOOSV-XGWNLRGSSA-N	InChI=1S/C25H43NO18/c1-7-13(26-9-2-8(3-27)14(33)18(37)15(9)34)17(36)20(39)24(41-7)44-23-12(6-30)42-25(21(40)19(23)38)43-22(11(32)5-29)16(35)10(31)4-28/h2,4,7,9-27,29-40H,3,5-6H2,1H3/t7-,9+,10+,11-,12-,13-,14-,15+,16-,17+,18+,19-,20-,21-,22-,23-,24-,25-/m1/s1	An inhibitor of alpha glucosidase that retards the digestion and absorption of carbohydrates in the small intestine and hence reduces the increase in blood-glucose concentrations after a carbohydrate load. It is given orally to non-insulin dependent diabetes mellitus patients where diet modification or oral hypoglycemic agents do not control their condition. (From Martindale The Extra Pharmacopoe…	inhibitor	279	AMY2A	P04746	Inhibitor
DB00720	Clodronic acid	small molecule	approved|investigational|vet_approved	M05BA02	Bisphosphonates|Bone Density Conservation Agents|Drugs Affecting Bone Structure and Mineralization|Drugs for Treatment of Bone Diseases|Musculo-Skeletal System|Organophosphonates|Organophosphorus Compounds	ACSIXWWBWUQEHA-UHFFFAOYSA-N	InChI=1S/CH4Cl2O6P2/c2-1(3,10(4,5)6)11(7,8)9/h(H2,4,5,6)(H2,7,8,9)	Clodronic acid is a first generation bisphosphonate similar to [etidronic acid] and [tiludronic acid].[A203111] These drugs were developed to mimic the action of pyrophosphate, a regulator of calcification and decalcification.[A1923] clodronate’s use has decreased over the years in favor of the third generation, nitrogen containing bisphosphonate [zoledronic acid], [ibandronic acid], [minodronic …	inhibitor	291	SLC25A4	P12235	Inhibitor
DB00720	Clodronic acid	small molecule	approved|investigational|vet_approved	M05BA02	Bisphosphonates|Bone Density Conservation Agents|Drugs Affecting Bone Structure and Mineralization|Drugs for Treatment of Bone Diseases|Musculo-Skeletal System|Organophosphonates|Organophosphorus Compounds	ACSIXWWBWUQEHA-UHFFFAOYSA-N	InChI=1S/CH4Cl2O6P2/c2-1(3,10(4,5)6)11(7,8)9/h(H2,4,5,6)(H2,7,8,9)	Clodronic acid is a first generation bisphosphonate similar to [etidronic acid] and [tiludronic acid].[A203111] These drugs were developed to mimic the action of pyrophosphate, a regulator of calcification and decalcification.[A1923] clodronate’s use has decreased over the years in favor of the third generation, nitrogen containing bisphosphonate [zoledronic acid], [ibandronic acid], [minodronic …	inhibitor	292	SLC25A5	P05141	Inhibitor
DB00720	Clodronic acid	small molecule	approved|investigational|vet_approved	M05BA02	Bisphosphonates|Bone Density Conservation Agents|Drugs Affecting Bone Structure and Mineralization|Drugs for Treatment of Bone Diseases|Musculo-Skeletal System|Organophosphonates|Organophosphorus Compounds	ACSIXWWBWUQEHA-UHFFFAOYSA-N	InChI=1S/CH4Cl2O6P2/c2-1(3,10(4,5)6)11(7,8)9/h(H2,4,5,6)(H2,7,8,9)	Clodronic acid is a first generation bisphosphonate similar to [etidronic acid] and [tiludronic acid].[A203111] These drugs were developed to mimic the action of pyrophosphate, a regulator of calcification and decalcification.[A1923] clodronate’s use has decreased over the years in favor of the third generation, nitrogen containing bisphosphonate [zoledronic acid], [ibandronic acid], [minodronic …	inhibitor	293	SLC25A6	P12236	Inhibitor
DB14541	Hydrocortisone cypionate	small molecule	approved|investigational|vet_approved		11-Hydroxycorticosteroids|17-Hydroxycorticosteroids|Adrenal Cortex Hormones|Corticosteroids|Cytochrome P-450 CYP2C8 Inducers|Cytochrome P-450 CYP2C8 Inducers (strength unknown)|Cytochrome P-450 CYP3A Substrates|Cytochrome P-450 CYP3A4 Substrates|Cytochrome P-450 CYP3A5 Substrates|Cytochrome P-450 CYP3A7 Substrates|Cytochrome P-450 Enzyme Inducers|Cytochrome P-450 Substrates|Fused-Ring Compounds|H…	DLVOSEUFIRPIRM-KAQKJVHQSA-N	InChI=1S/C29H42O6/c1-27-13-11-20(30)15-19(27)8-9-21-22-12-14-29(34,28(22,2)16-23(31)26(21)27)24(32)17-35-25(33)10-7-18-5-3-4-6-18/h15,18,21-23,26,31,34H,3-14,16-17H2,1-2H3/t21-,22-,23-,26+,27-,28-,29-/m0/s1		unknown	301	ANXA1	P04083	other
DB00591	Fluocinolone acetonide	small molecule	approved|investigational|vet_approved	S01CA10|D07BC02|S02BA08|C05AA10|S01BA15|D07AC04|S02CA05|D07CC02	Adrenal Cortex Hormones|Agents for Treatment of Hemorrhoids and Anal Fissures for Topical Use|Anti-Inflammatory Agents|Corticosteroid Hormone Receptor Agonists|Corticosteroids|Corticosteroids, Dermatological Preparations|Cytochrome P-450 CYP3A Inducers|Cytochrome P-450 CYP3A Substrates|Cytochrome P-450 CYP3A4 Inducers|Cytochrome P-450 CYP3A4 Inducers (strength unknown)|Cytochrome P-450 CYP3A4 Sub…	FEBLZLNTKCEFIT-VSXGLTOVSA-N	InChI=1S/C24H30F2O6/c1-20(2)31-19-9-13-14-8-16(25)15-7-12(28)5-6-21(15,3)23(14,26)17(29)10-22(13,4)24(19,32-20)18(30)11-27/h5-7,13-14,16-17,19,27,29H,8-11H2,1-4H3/t13-,14-,16-,17-,19+,21-,22-,23-,24+/m0/s1	Fluocinolone acetonide, with the formula 6-alpha, 9-alpha-difluoro-16-alpha, 17 alpha-acetonide, is a corticosteroid that presents a high lipophilicity.[T357] It has been used extensively in dermatological preparations and it has also been investigated thoroughly for its use in implantable corticosteroid devices.[T358] This type of device containing fluocinolone acetonide was developed by Taro Ph…	inducer	301	ANXA1	P04083	Activator
DB14539	Hydrocortisone acetate	small molecule	approved|vet_approved		11-Hydroxycorticosteroids|17-Hydroxycorticosteroids|Administration, Topical|Adrenal Cortex Hormones|Aerosols|Anti-Inflammatory Agents|Corticosteroids|Cytochrome P-450 CYP2C8 Inducers|Cytochrome P-450 CYP2C8 Inducers (strength unknown)|Cytochrome P-450 CYP3A Inducers|Cytochrome P-450 CYP3A Substrates|Cytochrome P-450 CYP3A4 Inducers|Cytochrome P-450 CYP3A4 Inducers (strength unknown)|Cytochrome P-…	ALEXXDVDDISNDU-JZYPGELDSA-N	InChI=1S/C23H32O6/c1-13(24)29-12-19(27)23(28)9-7-17-16-5-4-14-10-15(25)6-8-21(14,2)20(16)18(26)11-22(17,23)3/h10,16-18,20,26,28H,4-9,11-12H2,1-3H3/t16-,17-,18-,20+,21-,22-,23-/m0/s1		unknown	301	ANXA1	P04083	other
DB14543	Hydrocortisone probutate	small molecule	approved|vet_approved	D07AB11	11-Hydroxycorticosteroids|17-Hydroxycorticosteroids|Adrenal Cortex Hormones|Anti-Inflammatory Agents|Corticosteroids|Corticosteroids, Dermatological Preparations|Corticosteroids, Moderately Potent (Group II)|Cytochrome P-450 CYP2C8 Inducers|Cytochrome P-450 CYP2C8 Inducers (strength unknown)|Cytochrome P-450 CYP3A Inducers|Cytochrome P-450 CYP3A Substrates|Cytochrome P-450 CYP3A4 Inducers|Cytochr…	FOGXJPFPZOHSQS-AYVLZSQQSA-N	InChI=1S/C28H40O7/c1-5-7-24(33)35-28(22(31)16-34-23(32)6-2)13-11-20-19-9-8-17-14-18(29)10-12-26(17,3)25(19)21(30)15-27(20,28)4/h14,19-21,25,30H,5-13,15-16H2,1-4H3/t19-,20-,21-,25+,26-,27-,28-/m0/s1		unknown	301	ANXA1	P04083	other
DB00741	Hydrocortisone	small molecule	approved|vet_approved	S01CB03|A01AC03|S01BA02|S01CA03|D07AA02|S01BB01|D07XA01|D07BA04|S02CA03|A07EA02|S02BA01|R01AD60|H02AB09|D07CA01|S03CA04|C05AA01	11-Hydroxycorticosteroids|17-Hydroxycorticosteroids|Adrenal Cortex Hormones|Adrenals|Agents for Treatment of Hemorrhoids and Anal Fissures for Topical Use|Alimentary Tract and Metabolism|Anti-Inflammatory Agents|Antidiarrheals, Intestinal Antiinflammatory/antiinfective Agents|Corticosteroid Hormone Receptor Agonists|Corticosteroids|Corticosteroids Acting Locally|Corticosteroids for Local Oral Tre…	JYGXADMDTFJGBT-VWUMJDOOSA-N	InChI=1S/C21H30O5/c1-19-7-5-13(23)9-12(19)3-4-14-15-6-8-21(26,17(25)11-22)20(15,2)10-16(24)18(14)19/h9,14-16,18,22,24,26H,3-8,10-11H2,1-2H3/t14-,15-,16-,18+,19-,20-,21-/m0/s1	Hydrocortisone, or cortisol, is a glucocorticoid secreted by the adrenal cortex.[A188387] Hydrocortisone is used to treat immune, inflammatory, and neoplastic conditions.[L10529,L10532,L10535,L10538,L7772,L7321] It was discovered in the 1930s by Edward Kendall and named Compound F, or 17-hydroxycorticosterone.[A188420] Hydrocortisone was granted FDA approval on 5 August 1952.[L10574]	agonist	301	ANXA1	P04083	Activator
DB14544	Hydrocortisone valerate	small molecule	approved|vet_approved		11-Hydroxycorticosteroids|17-Hydroxycorticosteroids|Adrenal Cortex Hormones|Anti-Inflammatory Agents|Corticosteroids|Cytochrome P-450 CYP2C8 Inducers|Cytochrome P-450 CYP2C8 Inducers (strength unknown)|Cytochrome P-450 CYP3A Inducers|Cytochrome P-450 CYP3A Substrates|Cytochrome P-450 CYP3A4 Inducers|Cytochrome P-450 CYP3A4 Inducers (strength unknown)|Cytochrome P-450 CYP3A4 Substrates|Cytochrome …	FZCHYNWYXKICIO-FZNHGJLXSA-N	InChI=1S/C26H38O6/c1-4-5-6-22(31)32-26(21(30)15-27)12-10-19-18-8-7-16-13-17(28)9-11-24(16,2)23(18)20(29)14-25(19,26)3/h13,18-20,23,27,29H,4-12,14-15H2,1-3H3/t18-,19-,20-,23+,24-,25-,26-/m0/s1		unknown	301	ANXA1	P04083	other
DB14542	Hydrocortisone phosphate	small molecule	approved|vet_approved		11-Hydroxycorticosteroids|17-Hydroxycorticosteroids|Adrenal Cortex Hormones|Cytochrome P-450 CYP2C8 Inducers|Cytochrome P-450 CYP2C8 Inducers (strength unknown)|Cytochrome P-450 CYP3A Substrates|Cytochrome P-450 CYP3A4 Substrates|Cytochrome P-450 CYP3A5 Substrates|Cytochrome P-450 CYP3A7 Substrates|Cytochrome P-450 Enzyme Inducers|Cytochrome P-450 Substrates|Fused-Ring Compounds|Hormones|Hormones…	BGSOJVFOEQLVMH-VWUMJDOOSA-N	InChI=1S/C21H31O8P/c1-19-7-5-13(22)9-12(19)3-4-14-15-6-8-21(25,17(24)11-29-30(26,27)28)20(15,2)10-16(23)18(14)19/h9,14-16,18,23,25H,3-8,10-11H2,1-2H3,(H2,26,27,28)/t14-,15-,16-,18+,19-,20-,21-/m0/s1		unknown	301	ANXA1	P04083	other
DB14540	Hydrocortisone butyrate	small molecule	approved|vet_approved	D07AB02|D07BB04	11-Hydroxycorticosteroids|17-Hydroxycorticosteroids|Administration, Topical|Adrenal Cortex Hormones|Corticosteroids|Corticosteroids, Dermatological Preparations|Corticosteroids, Moderately Potent (Group II)|Cytochrome P-450 CYP2C8 Inducers|Cytochrome P-450 CYP2C8 Inducers (strength unknown)|Cytochrome P-450 CYP3A Inducers|Cytochrome P-450 CYP3A Substrates|Cytochrome P-450 CYP3A4 Inducers|Cytochro…	BMCQMVFGOVHVNG-TUFAYURCSA-N	InChI=1S/C25H36O6/c1-4-5-21(30)31-25(20(29)14-26)11-9-18-17-7-6-15-12-16(27)8-10-23(15,2)22(17)19(28)13-24(18,25)3/h12,17-19,22,26,28H,4-11,13-14H2,1-3H3/t17-,18-,19-,22+,23-,24-,25-/m0/s1		unknown	301	ANXA1	P04083	other
DB00591	Fluocinolone acetonide	small molecule	approved|investigational|vet_approved	S01CA10|D07BC02|S02BA08|C05AA10|S01BA15|D07AC04|S02CA05|D07CC02	Adrenal Cortex Hormones|Agents for Treatment of Hemorrhoids and Anal Fissures for Topical Use|Anti-Inflammatory Agents|Corticosteroid Hormone Receptor Agonists|Corticosteroids|Corticosteroids, Dermatological Preparations|Cytochrome P-450 CYP3A Inducers|Cytochrome P-450 CYP3A Substrates|Cytochrome P-450 CYP3A4 Inducers|Cytochrome P-450 CYP3A4 Inducers (strength unknown)|Cytochrome P-450 CYP3A4 Sub…	FEBLZLNTKCEFIT-VSXGLTOVSA-N	InChI=1S/C24H30F2O6/c1-20(2)31-19-9-13-14-8-16(25)15-7-12(28)5-6-21(15,3)23(14,26)17(29)10-22(13,4)24(19,32-20)18(30)11-27/h5-7,13-14,16-17,19,27,29H,8-11H2,1-4H3/t13-,14-,16-,17-,19+,21-,22-,23-,24+/m0/s1	Fluocinolone acetonide, with the formula 6-alpha, 9-alpha-difluoro-16-alpha, 17 alpha-acetonide, is a corticosteroid that presents a high lipophilicity.[T357] It has been used extensively in dermatological preparations and it has also been investigated thoroughly for its use in implantable corticosteroid devices.[T358] This type of device containing fluocinolone acetonide was developed by Taro Ph…	inducer	302	ANXA2	P07355	Activator
DB00591	Fluocinolone acetonide	small molecule	approved|investigational|vet_approved	S01CA10|D07BC02|S02BA08|C05AA10|S01BA15|D07AC04|S02CA05|D07CC02	Adrenal Cortex Hormones|Agents for Treatment of Hemorrhoids and Anal Fissures for Topical Use|Anti-Inflammatory Agents|Corticosteroid Hormone Receptor Agonists|Corticosteroids|Corticosteroids, Dermatological Preparations|Cytochrome P-450 CYP3A Inducers|Cytochrome P-450 CYP3A Substrates|Cytochrome P-450 CYP3A4 Inducers|Cytochrome P-450 CYP3A4 Inducers (strength unknown)|Cytochrome P-450 CYP3A4 Sub…	FEBLZLNTKCEFIT-VSXGLTOVSA-N	InChI=1S/C24H30F2O6/c1-20(2)31-19-9-13-14-8-16(25)15-7-12(28)5-6-21(15,3)23(14,26)17(29)10-22(13,4)24(19,32-20)18(30)11-27/h5-7,13-14,16-17,19,27,29H,8-11H2,1-4H3/t13-,14-,16-,17-,19+,21-,22-,23-,24+/m0/s1	Fluocinolone acetonide, with the formula 6-alpha, 9-alpha-difluoro-16-alpha, 17 alpha-acetonide, is a corticosteroid that presents a high lipophilicity.[T357] It has been used extensively in dermatological preparations and it has also been investigated thoroughly for its use in implantable corticosteroid devices.[T358] This type of device containing fluocinolone acetonide was developed by Taro Ph…	inducer	306	ANXA3	P12429	Activator
DB00591	Fluocinolone acetonide	small molecule	approved|investigational|vet_approved	S01CA10|D07BC02|S02BA08|C05AA10|S01BA15|D07AC04|S02CA05|D07CC02	Adrenal Cortex Hormones|Agents for Treatment of Hemorrhoids and Anal Fissures for Topical Use|Anti-Inflammatory Agents|Corticosteroid Hormone Receptor Agonists|Corticosteroids|Corticosteroids, Dermatological Preparations|Cytochrome P-450 CYP3A Inducers|Cytochrome P-450 CYP3A Substrates|Cytochrome P-450 CYP3A4 Inducers|Cytochrome P-450 CYP3A4 Inducers (strength unknown)|Cytochrome P-450 CYP3A4 Sub…	FEBLZLNTKCEFIT-VSXGLTOVSA-N	InChI=1S/C24H30F2O6/c1-20(2)31-19-9-13-14-8-16(25)15-7-12(28)5-6-21(15,3)23(14,26)17(29)10-22(13,4)24(19,32-20)18(30)11-27/h5-7,13-14,16-17,19,27,29H,8-11H2,1-4H3/t13-,14-,16-,17-,19+,21-,22-,23-,24+/m0/s1	Fluocinolone acetonide, with the formula 6-alpha, 9-alpha-difluoro-16-alpha, 17 alpha-acetonide, is a corticosteroid that presents a high lipophilicity.[T357] It has been used extensively in dermatological preparations and it has also been investigated thoroughly for its use in implantable corticosteroid devices.[T358] This type of device containing fluocinolone acetonide was developed by Taro Ph…	inducer	307	ANXA4	P09525	Activator
DB00591	Fluocinolone acetonide	small molecule	approved|investigational|vet_approved	S01CA10|D07BC02|S02BA08|C05AA10|S01BA15|D07AC04|S02CA05|D07CC02	Adrenal Cortex Hormones|Agents for Treatment of Hemorrhoids and Anal Fissures for Topical Use|Anti-Inflammatory Agents|Corticosteroid Hormone Receptor Agonists|Corticosteroids|Corticosteroids, Dermatological Preparations|Cytochrome P-450 CYP3A Inducers|Cytochrome P-450 CYP3A Substrates|Cytochrome P-450 CYP3A4 Inducers|Cytochrome P-450 CYP3A4 Inducers (strength unknown)|Cytochrome P-450 CYP3A4 Sub…	FEBLZLNTKCEFIT-VSXGLTOVSA-N	InChI=1S/C24H30F2O6/c1-20(2)31-19-9-13-14-8-16(25)15-7-12(28)5-6-21(15,3)23(14,26)17(29)10-22(13,4)24(19,32-20)18(30)11-27/h5-7,13-14,16-17,19,27,29H,8-11H2,1-4H3/t13-,14-,16-,17-,19+,21-,22-,23-,24+/m0/s1	Fluocinolone acetonide, with the formula 6-alpha, 9-alpha-difluoro-16-alpha, 17 alpha-acetonide, is a corticosteroid that presents a high lipophilicity.[T357] It has been used extensively in dermatological preparations and it has also been investigated thoroughly for its use in implantable corticosteroid devices.[T358] This type of device containing fluocinolone acetonide was developed by Taro Ph…	inducer	308	ANXA5	P08758	Activator
DB04209	Dequalinium	small molecule	approved|investigational	D08AH01|R02AA02|G01AC05	Anti-Infective Agents|Anti-Infective Agents, Local|Antiseptics and Disinfectants|Dermatologicals|Genito Urinary System and Sex Hormones|Gynecological Antiinfectives and Antiseptics|Heterocyclic Compounds, Fused-Ring|Miscellaneous Anti-infectives|Quinoline Derivatives|Quinolines|Quinolinium Compounds|Throat Preparations	PCSWXVJAIHCTMO-UHFFFAOYSA-P	InChI=1S/C30H38N4/c1-23-21-27(31)25-15-9-11-17-29(25)33(23)19-13-7-5-3-4-6-8-14-20-34-24(2)22-28(32)26-16-10-12-18-30(26)34/h9-12,15-18,21-22,31-32H,3-8,13-14,19-20H2,1-2H3/p+2	Dequalinium is a quaternary ammonium cation that contains two quaternary quinolinium units linked by an N-decylene chain. It is an antiseptic and disinfectant agent with a broad bactericidal and fungicidal activity. It is most commonly available as a dichloride salt but is available as other various salts as well. It is used in wound dressings and mouth infections and may also have antifungal act…	antagonist|inhibitor	331	XIAP	P98170	Activator
DB15067	Volanesorsen	biotech	approved|investigational		Carbohydrates|Glycosides|Nucleic Acids, Nucleotides, and Nucleosides|Nucleotides|Polynucleotides			Volanesorsen is an antisense oligonucleotide that binds to apoC-III mRNA to prevent its translation.[L16621] It is indicated to treat familial chylomicronemia, a genetic condition that prevents breakdown of triglycerides and chylomicrons.[L16621] This drug is not commonly prescribed as it is used as an adjunct to diet in patients at high risk for pancreatitis, who have had inadequate response to …	inhibitor|antisense oligonucleotide	345	APOC3	P02656	Activator
DB09151	Flutemetamol (18F)	small molecule	approved|investigational	V09AX04	Amines|Central Nervous System|Compounds used in a research, industrial, or household setting|Contrast Media|Diagnostic Radiopharmaceuticals|Diagnostic Uses of Chemicals|Heterocyclic Compounds, Fused-Ring|Indicators and Reagents|Laboratory Chemicals|Radioactive Diagnostic Agent|Radiopharmaceutical Activity|Radiopharmaceuticals|Sulfur Compounds|Thiazoles	VVECGOCJFKTUAX-HUYCHCPVSA-N	InChI=1S/C14H11FN2OS/c1-16-11-4-2-8(6-10(11)15)14-17-12-5-3-9(18)7-13(12)19-14/h2-7,16,18H,1H3/i15-1	Flutemetamol (18F) is a PET scanning radiopharmaceutical containing the radionuclide fluorine-18. It is indicated for Positron Emission Tomography (PET) imaging of the brain to estimate β amyloid neuritic plaque density in adult patients with cognitive impairment who are being evaluated for Alzheimer's disease (AD) or other causes of cognitive decline.	binder	351	APP	P05067	Ligand
DB09149	Florbetapir (18F)	small molecule	approved|investigational	V09AX05	Alcohols|Amines|Central Nervous System|Diagnostic Radiopharmaceuticals|Drugs that are Mainly Renally Excreted|Fluorine Radioisotopes|Glycols|Positron Emitting Activity|Radioactive Diagnostic Agent	YNDIAUKFXKEXSV-CRYLGTRXSA-N	InChI=1S/C20H25FN2O3/c1-22-19-7-4-17(5-8-19)2-3-18-6-9-20(23-16-18)26-15-14-25-13-12-24-11-10-21/h2-9,16,22H,10-15H2,1H3/b3-2+/i21-1	Florbetapir (18F) is a radiopharmaceutical compound containing the radionuclide fluorine-18 bound to the compound florbetapir, a molecule that binds with high affinity to beta amyloid plaque, a peptide that plays a key role in Alzheimer's Disease pathogenesis. Marketed as the product Amyvid, florbetapir 18F is indicated for positron emission tomography (PET) imaging of the brain to estimate β-amy…	binder	351	APP	P05067	Ligand
DB09148	Florbetaben (18F)	small molecule	approved	V09AX06	Amines|Benzene Derivatives|Benzylidene Compounds|Central Nervous System|Diagnostic Radiopharmaceuticals|Drugs that are Mainly Renally Excreted|Fluorine Radioisotopes|Positron Emitting Activity|Radioactive Diagnostic Agent	NCWZOASIUQVOFA-FWZJPQCDSA-N	InChI=1S/C21H26FNO3/c1-23-20-8-4-18(5-9-20)2-3-19-6-10-21(11-7-19)26-17-16-25-15-14-24-13-12-22/h2-11,23H,12-17H2,1H3/b3-2+/i22-1	Florbetaben is a fluorine-18 (18F)-labeled stilbene derivative used for Positron Emission Tomography (PET) imaging of the brain. It is used for the non-invasive detection of the density of ß-amyloid neuritic plaques in the brain of adult patients with cognitive impairment.	binder	351	APP	P05067	Ligand
DB16019	Gallium Ga-68 gozetotide	small molecule	approved		Acetates|Acids, Acyclic|Amines|Amino Acids, Peptides, and Proteins|Diagnostic Radiopharmaceuticals|Diamines|Ethylenediamines|Fatty Acids|Fatty Acids, Volatile|Gallium Radioisotopes|Lipids|Peptides|Polyamines|Radiopharmaceuticals	AEBYHKKMCWUMKX-LNTZDJBBSA-K	InChI=1S/C44H62N6O17.Ga/c51-34-13-8-28(22-30(34)24-49(26-40(59)60)20-21-50(27-41(61)62)25-31-23-29(9-14-35(31)52)11-16-38(55)56)10-15-37(54)46-18-4-1-2-7-36(53)45-19-5-3-6-32(42(63)64)47-44(67)48-33(43(65)66)12-17-39(57)58;/h8-9,13-14,22-23,32-33,51-52H,1-7,10-12,15-21,24-27H2,(H,45,53)(H,46,54)(H,55,56)(H,57,58)(H,59,60)(H,61,62)(H,63,64)(H,65,66)(H2,47,48,67);/q;+3/p-3/t32-,33-;/m0./s1/i;1-2	Gallium (Ga) 68 prostate-specific membrane antigen (PSMA)-11, or Ga-68 gozetotide, is a radiopharmaceutical agent used to identify and assess prostate-specific membrane antigen (PSMA)-positive lesions in adult men with prostate cancer during positron emission tomography (PET).[L26981] Prostate cancer is one of the most commonly diagnosed cancers among men in Western countries and many patients tr…	binder	354	KLK3	P07288	Ligand
DB00665	Nilutamide	small molecule	approved|investigational	L02BB02	Androgen Receptor Antagonists|Androgen Receptor Inhibitor|Antiandrogens|Antiandrogens, non-steroidal|Antineoplastic Agents|Antineoplastic and Immunomodulating Agents|Cytochrome P-450 CYP2C19 Inhibitors|Cytochrome P-450 CYP2C19 Inhibitors (weak)|Cytochrome P-450 CYP2C19 Substrates|Cytochrome P-450 CYP2C8 Inhibitors|Cytochrome P-450 CYP2C8 Inhibitors (strength unknown)|Cytochrome P-450 CYP2C9 Inhib…	XWXYUMMDTVBTOU-UHFFFAOYSA-N	InChI=1S/C12H10F3N3O4/c1-11(2)9(19)17(10(20)16-11)6-3-4-8(18(21)22)7(5-6)12(13,14)15/h3-5H,1-2H3,(H,16,20)	Nilutamide is an antineoplastic hormonal agent primarily used in the treatment of prostate cancer. Nilutamide is a pure, nonsteroidal anti-androgen with affinity for androgen receptors (but not for progestogen, estrogen, or glucocorticoid receptors). Consequently, Nilutamide blocks the action of androgens of adrenal and testicular origin that stimulate the growth of normal and malignant prostatic…	antagonist	367	AR	P10275	Activator
DB13943	Testosterone cypionate	small molecule	approved		Anabolic Agents|Androgens|Androstanes|Androstenes|Androstenols|BCRP/ABCG2 Substrates|Cytochrome P-450 CYP2B6 Inducers|Cytochrome P-450 CYP2B6 Inducers (strength unknown)|Cytochrome P-450 CYP2B6 Substrates|Cytochrome P-450 CYP2C19 Substrates|Cytochrome P-450 CYP2C8 Substrates|Cytochrome P-450 CYP2C9 Substrates|Cytochrome P-450 CYP3A Inducers|Cytochrome P-450 CYP3A Inhibitors|Cytochrome P-450 CYP3A…	HPFVBGJFAYZEBE-ZLQWOROUSA-N	InChI=1S/C27H40O3/c1-26-15-13-20(28)17-19(26)8-9-21-22-10-11-24(27(22,2)16-14-23(21)26)30-25(29)12-7-18-5-3-4-6-18/h17-18,21-24H,3-16H2,1-2H3/t21-,22-,23-,24-,26-,27-/m0/s1	Testosterone cypionate is a synthetic derivative of testosterone in the form of an oil-soluble 17 (beta)-cyclopentylpropionate ester. Its benefit compared to other testosterone derivatives is the slow rate of release after injection and longer half-life. The characteristics of testosterone cypionate and testosterone enanthate are very similar, therefore both of them tend to be interchangeable.[L1…	agonist	367	AR	P10275	Activator
DB06710	Methyltestosterone	small molecule	approved	G03BA02|G03EA01|G03EK01	3-Oxoandrosten (4) Derivatives|Anabolic Agents|Androgens|Androgens and Estrogens|Androstanes|Androstenes|Androstenols|Antineoplastic Agents|Antineoplastic Agents, Hormonal|Cytochrome P-450 CYP2B6 Substrates|Cytochrome P-450 CYP3A Substrates|Cytochrome P-450 CYP3A4 Substrates|Cytochrome P-450 Substrates|Drugs that are Mainly Renally Excreted|Fused-Ring Compounds|Genito Urinary System and Sex Hormo…	GCKMFJBGXUYNAG-HLXURNFRSA-N	InChI=1S/C20H30O2/c1-18-9-6-14(21)12-13(18)4-5-15-16(18)7-10-19(2)17(15)8-11-20(19,3)22/h12,15-17,22H,4-11H2,1-3H3/t15-,16+,17+,18+,19+,20+/m1/s1	A synthetic anabolic steroid used for treating men with testosterone deficiency or similar androgen replacement therapies. Also, has antineoplastic properties and so has been used secondarily in women with advanced breast cancer. Methyltestosterone is a schedule III drug in the US.	agonist	367	AR	P10275	Activator
DB06412	Oxymetholone	small molecule	approved|illicit	A14AA05	Alimentary Tract and Metabolism|Anabolic Agents|Anabolic Agents for Systemic Use|Anabolic Steroids|Androgens|Androstan Derivatives|Androstanes|Androstanols|Cytochrome P-450 CYP2D6 Inhibitors|Cytochrome P-450 CYP2D6 Inhibitors (strength unknown)|Cytochrome P-450 CYP3A Inhibitors|Cytochrome P-450 CYP3A4 Inhibitors|Cytochrome P-450 CYP3A4 Inhibitors (strength unknown)|Cytochrome P-450 CYP3A5 Inhibit…	ICMWWNHDUZJFDW-DHODBPELSA-N	InChI=1S/C21H32O3/c1-19-11-13(12-22)18(23)10-14(19)4-5-15-16(19)6-8-20(2)17(15)7-9-21(20,3)24/h12,14-17,22,24H,4-11H2,1-3H3/b13-12-/t14-,15+,16-,17-,19-,20-,21-/m0/s1	Oxymetholone is a synthetic anabolic steroid marketed under the brand name Anapolon by Hoffmann La Roche Limitedand used in the treatment of osteoporosis, anaemia, and as an agent to stimulate muscle growth in malnourished or underdeveloped patients. Anabolic-androgenic steroids (AAS), such as oxymetholone, have been abused by bodybuilders and athletes. The uncontrolled misuse of oxymetholone can…	agonist|activator	367	AR	P10275	Activator
DB04839	Cyproterone acetate	small molecule	approved|investigational	G03HB01|G03HA01	Adrenal Cortex Hormones|Antiandrogens|Antiandrogens and Estrogens|Antineoplastic Agents|Combination Contraceptives (with Estrogen and derivatives)|Contraceptive Agents, Female|Contraceptive Agents, Male|Contraceptives, Oral|Cytochrome P-450 CYP3A Inhibitors|Cytochrome P-450 CYP3A Substrates|Cytochrome P-450 CYP3A4 Inhibitors|Cytochrome P-450 CYP3A4 Inhibitors (weak)|Cytochrome P-450 CYP3A4 Substr…	UWFYSQMTEOIJJG-FDTZYFLXSA-N	InChI=1S/C24H29ClO4/c1-12(26)24(29-13(2)27)8-6-16-14-10-20(25)19-11-21(28)15-9-18(15)23(19,4)17(14)5-7-22(16,24)3/h10-11,14-18H,5-9H2,1-4H3/t14-,15+,16-,17-,18-,22-,23-,24-/m0/s1	An anti-androgen that, in the form of its acetate (cyproterone acetate), also has progestational properties. It is used in the treatment of hypersexuality in males, as a palliative in prostatic carcinoma, and, in combination with estrogen, for the therapy of severe acne and hirsutism in females.	antagonist	367	AR	P10275	Activator
DB00984	Nandrolone phenpropionate	small molecule	approved|illicit|investigational		Anabolic Agents|Androgens|Estranes|Estrenes|Fused-Ring Compounds|Gonadal Hormones|Gonadal Steroid Hormones|Hormones|Hormones, Hormone Substitutes, and Hormone Antagonists|Nandrolone and esters|Steroids|Testosterone Congeners|Thyroxine-binding globulin inhibitors	UBWXUGDQUBIEIZ-QNTYDACNSA-N	InChI=1S/C27H34O3/c1-27-16-15-22-21-11-9-20(28)17-19(21)8-10-23(22)24(27)12-13-25(27)30-26(29)14-7-18-5-3-2-4-6-18/h2-6,17,21-25H,7-16H2,1H3/t21-,22+,23+,24-,25-,27-/m0/s1	C18 steroid with androgenic and anabolic properties. It is generally prepared from alkyl ethers of estradiol to resemble testosterone but less one carbon at the 19 position. It is a schedule III drug in the U.S.	agonist	367	AR	P10275	Activator
DB12941	Darolutamide	small molecule	approved|investigational	L02BB06	Antiandrogens|Antiandrogens, non-steroidal|Antineoplastic Agents|Antineoplastic and Immunomodulating Agents|BCRP/ABCG2 Inhibitors|BCRP/ABCG2 Substrates|Cytochrome P-450 CYP3A Substrates|Cytochrome P-450 CYP3A4 Substrates|Cytochrome P-450 Substrates|Endocrine Therapy|Hormone Antagonists and Related Agents|OATP1B1/SLCO1B1 Inhibitors|OATP1B3 inhibitors|P-glycoprotein substrates|UGT1A1 Substrates|UGT…	BLIJXOOIHRSQRB-PXYINDEMSA-N	InChI=1S/C19H19ClN6O2/c1-11(22-19(28)18-8-17(12(2)27)23-24-18)10-26-6-5-16(25-26)13-3-4-14(9-21)15(20)7-13/h3-8,11-12,27H,10H2,1-2H3,(H,22,28)(H,23,24)/t11-,12?/m0/s1	Darolutamide is a nonsteroidal androgen receptor antagonist for the treatment of castrate-resistant, non-metastatic prostate cancer (nmCRPC). This condition occurs in the majority of patients with advanced prostate cancer who have been treated with androgen receptor antagonists.[A189063] Though prior treatment for prostate cancer has been successful for these patients, the cancer eventually progr…	antagonist	367	AR	P10275	Activator
DB00621	Oxandrolone	small molecule	approved|investigational	A14AA08	Alimentary Tract and Metabolism|Anabolic Agents|Anabolic Agents for Systemic Use|Anabolic Steroids|Androgens|Androstan Derivatives|Androstanes|Androstanols|Cytochrome P-450 CYP2C9 Inhibitors|Cytochrome P-450 CYP2C9 Inhibitors (strength unknown)|Cytochrome P-450 Enzyme Inhibitors|Fused-Ring Compounds|Hormones|Hormones, Hormone Substitutes, and Hormone Antagonists|Steroids|Thyroxine-binding globuli…	QSLJIVKCVHQPLV-PEMPUTJUSA-N	InChI=1S/C19H30O3/c1-17-11-22-16(20)10-12(17)4-5-13-14(17)6-8-18(2)15(13)7-9-19(18,3)21/h12-15,21H,4-11H2,1-3H3/t12-,13+,14-,15-,17-,18-,19-/m0/s1	A synthetic hormone with anabolic and androgenic properties.	agonist	367	AR	P10275	Activator
DB00499	Flutamide	small molecule	approved|investigational	L02BB01	Amides|Amines|Androgen Receptor Antagonists|Androgen Receptor Inhibitor|Anilides|Aniline Compounds|Antiandrogens|Antiandrogens, non-steroidal|Antineoplastic Agents|Antineoplastic Agents, Hormonal|Antineoplastic and Immunomodulating Agents|Cytochrome P-450 CYP1A2 Substrates|Cytochrome P-450 CYP2C19 Substrates|Cytochrome P-450 CYP3A Substrates|Cytochrome P-450 CYP3A4 Substrates|Cytochrome P-450 CYP…	MKXKFYHWDHIYRV-UHFFFAOYSA-N	InChI=1S/C11H11F3N2O3/c1-6(2)10(17)15-7-3-4-9(16(18)19)8(5-7)11(12,13)14/h3-6H,1-2H3,(H,15,17)	An antiandrogen with about the same potency as cyproterone in rodent and canine species.	antagonist	367	AR	P10275	Activator
DB09123	Dienogest	small molecule	approved	G03AB08|G03DB08|G03FA15|G03AA16	Adrenal Cortex Hormones|Antineoplastic Agents|Antineoplastic Agents, Hormonal|Combination Contraceptives (with Estrogen and derivatives)|Contraceptive Agents, Female|Contraceptive Agents, Male|Contraceptives, Oral|Cytochrome P-450 CYP3A Substrates|Cytochrome P-450 CYP3A4 Substrates|Cytochrome P-450 Substrates|Drugs that are Mainly Renally Excreted|Estranes|Estrenes|Fused-Ring Compounds|Genito Uri…	AZFLJNIPTRTECV-FUMNGEBKSA-N	InChI=1S/C20H25NO2/c1-19-8-6-16-15-5-3-14(22)12-13(15)2-4-17(16)18(19)7-9-20(19,23)10-11-21/h12,17-18,23H,2-10H2,1H3/t17-,18+,19+,20-/m1/s1	Dienogest is an orally-active semisynthetic progestogen which also possesses the properties of 17α-hydroxyprogesterone. It is a derivative of 19-nortestosterone and has antiandrogenic properties. It is primarily used as a contraceptive in combination with ethinylestradiol, or in other combination form pills approved in United States and Europe however it is not available in the US by itself. In E…	antagonist	367	AR	P10275	Activator
DB08899	Enzalutamide	small molecule	approved	L02BB04	Androgen Receptor Antagonists|Androgen Receptor Inhibitor|Antiandrogens|Antiandrogens, non-steroidal|Antineoplastic Agents|Antineoplastic and Immunomodulating Agents|Cytochrome P-450 CYP2B6 Inhibitors|Cytochrome P-450 CYP2B6 Inhibitors (strength unknown)|Cytochrome P-450 CYP2C19 Inducers|Cytochrome P-450 CYP2C19 Inducers (moderate)|Cytochrome P-450 CYP2C8 Inhibitors|Cytochrome P-450 CYP2C8 Inhibi…	WXCXUHSOUPDCQV-UHFFFAOYSA-N	InChI=1S/C21H16F4N4O2S/c1-20(2)18(31)28(12-5-4-11(10-26)15(8-12)21(23,24)25)19(32)29(20)13-6-7-14(16(22)9-13)17(30)27-3/h4-9H,1-3H3,(H,27,30)	Enzalutamide is an androgen receptor inhibitor for the treatment of castration-resistant prostate cancer. FDA approved on August 31, 2012.	inhibitor	367	AR	P10275	Inhibitor
DB08804	Nandrolone decanoate	small molecule	approved|illicit		Anabolic Agents|Androgens|Bone Density Conservation Agents|Estranes|Estrenes|Fused-Ring Compounds|Gonadal Hormones|Gonadal Steroid Hormones|Hormones|Hormones, Hormone Substitutes, and Hormone Antagonists|Monoamine Oxidase A Inhibitors for interaction with Monoamine Oxidase A substrates|Nandrolone and esters|Steroids|Testosterone Congeners|Thyroxine-binding globulin inhibitors	JKWKMORAXJQQSR-MOPIKTETSA-N	InChI=1S/C28H44O3/c1-3-4-5-6-7-8-9-10-27(30)31-26-16-15-25-24-13-11-20-19-21(29)12-14-22(20)23(24)17-18-28(25,26)2/h19,22-26H,3-18H2,1-2H3/t22-,23+,24+,25-,26-,28-/m0/s1	C18 steroid with androgenic and anabolic properties. It is generally prepared from alkyl ethers of estradiol to resemble testosterone but less one carbon at the 19 position. It is a schedule III drug in the U.S.	agonist	367	AR	P10275	Activator
DB13946	Testosterone undecanoate	small molecule	approved|investigational		Androgens|Androstanes|Androstenes|Androstenols|BCRP/ABCG2 Substrates|Cytochrome P-450 CYP2B6 Inducers|Cytochrome P-450 CYP2B6 Inducers (strength unknown)|Cytochrome P-450 CYP2B6 Substrates|Cytochrome P-450 CYP2C19 Substrates|Cytochrome P-450 CYP2C8 Substrates|Cytochrome P-450 CYP2C9 Substrates|Cytochrome P-450 CYP3A Inducers|Cytochrome P-450 CYP3A Inhibitors|Cytochrome P-450 CYP3A Substrates|Cyto…	UDSFVOAUHKGBEK-CNQKSJKFSA-N	InChI=1S/C30H48O3/c1-4-5-6-7-8-9-10-11-12-28(32)33-27-16-15-25-24-14-13-22-21-23(31)17-19-29(22,2)26(24)18-20-30(25,27)3/h21,24-27H,4-20H2,1-3H3/t24-,25-,26-,27-,29-,30-/m0/s1	Testosterone undecanoate is the ester prodrug of testosterone and has a midchain fatty acid at the 17Beta position. [A176753] It is available as an intramuscular injection and as an oral capsule, and is indicated for treatment of testosterone deficiency. [F4247][FDA Label] It should be noted that testosterone undecanoate is only indicated for treatment of hypogonadal conditions with structural or…	agonist	367	AR	P10275	Activator
DB12499	Clascoterone	small molecule	approved|investigational		17-Hydroxycorticosteroids|Acids, Acyclic|Adrenal Cortex Hormones|Androgen Receptor Antagonists|Androgen Receptor Inhibitor|Anti-Acne Preparations|Anti-Acne Preparations for Topical Use|Cytochrome P-450 CYP1A2 Inhibitors|Cytochrome P-450 CYP1A2 Inhibitors (weak)|Cytochrome P-450 CYP2B6 Inhibitors|Cytochrome P-450 CYP2B6 Inhibitors (weak)|Cytochrome P-450 CYP2C19 Inhibitors|Cytochrome P-450 CYP2C19…	GPNHMOZDMYNCPO-PDUMRIMRSA-N	InChI=1S/C24H34O5/c1-4-21(28)29-24(20(27)14-25)12-9-19-17-6-5-15-13-16(26)7-10-22(15,2)18(17)8-11-23(19,24)3/h13,17-19,25H,4-12,14H2,1-3H3/t17-,18+,19+,22+,23+,24+/m1/s1	Clascoterone (cortexolone 17α-propionate, CB-03-01) is a novel antagonist of androgen receptors. It binds to androgen receptors with high affinity.[A218771] By competing with androgens for binding to androgen receptors, clascoterone works by blocking the androgen receptor signalling cascades that promote acne pathogenesis, such as sebaceous gland proliferation, excess sebum production, and inflam…	antagonist	367	AR	P10275	Activator
DB06718	Stanozolol	small molecule	approved|vet_approved	A14AA02	Alimentary Tract and Metabolism|Anabolic Agents|Anabolic Agents for Systemic Use|Anabolic Steroids|Androgens|Androstan Derivatives|Androstanes|Androstanols|Fused-Ring Compounds|Hormones|Hormones, Hormone Substitutes, and Hormone Antagonists|Steroids|Thyroxine-binding globulin inhibitors	LKAJKIOFIWVMDJ-IYRCEVNGSA-N	InChI=1S/C21H32N2O/c1-19-11-13-12-22-23-18(13)10-14(19)4-5-15-16(19)6-8-20(2)17(15)7-9-21(20,3)24/h12,14-17,24H,4-11H2,1-3H3,(H,22,23)/t14-,15+,16-,17-,19-,20-,21-/m0/s1	Stanozolol is a synthetic anabolic steroid with therapeutic uses in treating hereditary angioedema. Stanozolol is derived from testosterone, and has been abused by several high profile professional athletes.	agonist	367	AR	P10275	Activator
DB01406	Danazol	small molecule	approved	G03XA01	Androgens|Antigonadotropins and Similar Agents|Cytochrome P-450 CYP3A Inhibitors|Cytochrome P-450 CYP3A4 Inhibitors|Cytochrome P-450 CYP3A4 Inhibitors (moderate)|Cytochrome P-450 CYP3A4 Inhibitors (strong)|Cytochrome P-450 Enzyme Inhibitors|Estrogen Antagonists|Fused-Ring Compounds|Genito Urinary System and Sex Hormones|Hormone Antagonists|Hormones, Hormone Substitutes, and Hormone Antagonists|Hy…	POZRVZJJTULAOH-LHZXLZLDSA-N	InChI=1S/C22H27NO2/c1-4-22(24)10-8-18-16-6-5-15-11-19-14(13-23-25-19)12-20(15,2)17(16)7-9-21(18,22)3/h1,11,13,16-18,24H,5-10,12H2,2-3H3/t16-,17+,18+,20+,21+,22+/m1/s1	A synthetic steroid with antigonadotropic and anti-estrogenic activities that acts as an anterior pituitary suppressant by inhibiting the pituitary output of gonadotropins. It possesses some androgenic properties. Danazol has been used in the treatment of endometriosis and some benign breast disorders.	agonist	367	AR	P10275	Activator
DB01185	Fluoxymesterone	small molecule	approved|illicit	G03BA01	3-Oxoandrosten (4) Derivatives|Anabolic Agents|Androgens|Androstanes|Androstenediols|Androstenes|Androstenols|Fused-Ring Compounds|Genito Urinary System and Sex Hormones|Hormones|Hormones, Hormone Substitutes, and Hormone Antagonists|Sex Hormones and Modulators of the Genital System|Steroids|Steroids, Fluorinated	YLRFCQOZQXIBAB-RBZZARIASA-N	InChI=1S/C20H29FO3/c1-17-8-6-13(22)10-12(17)4-5-15-14-7-9-19(3,24)18(14,2)11-16(23)20(15,17)21/h10,14-16,23-24H,4-9,11H2,1-3H3/t14-,15-,16-,17-,18-,19-,20-/m0/s1	An anabolic steroid that has been used in the treatment of male hypogonadism, delayed puberty in males, and in the treatment of breast neoplasms in women.	agonist	367	AR	P10275	Activator
DB01395	Drospirenone	small molecule	approved	G03AC10|G03FA17|G03AA12	Adrenal Cortex Hormones|Agents causing hyperkalemia|Androstanes|Combination Contraceptives (with Estrogen and derivatives)|Contraceptive Agents, Female|Contraceptives, Oral|Cytochrome P-450 CYP3A Substrates|Cytochrome P-450 CYP3A4 Substrates|Cytochrome P-450 CYP3A4 Substrates (strength unknown)|Cytochrome P-450 Substrates|Diuretics|Fused-Ring Compounds|Genito Urinary System and Sex Hormones|Hormo…	METQSPRSQINEEU-HXCATZOESA-N	InChI=1S/C24H30O3/c1-22-6-3-12(25)9-17(22)13-10-14(13)20-16(22)4-7-23(2)21(20)15-11-18(15)24(23)8-5-19(26)27-24/h9,13-16,18,20-21H,3-8,10-11H2,1-2H3/t13-,14+,15-,16+,18+,20-,21+,22-,23+,24+/m1/s1	Drospirenone is a synthetic progestin commonly found in the popular oral contraceptive, Yaz in combination with [Ethinyl estradiol].[L7973] Aside from its contraceptive effects, drospirenone is used with estrogens to control acne and premenstrual dysphoric disorder (PMDD). Drospirenone has been the subject of widespread safety concern due to the possibility of an increased risk of venous thromboe…	antagonist	367	AR	P10275	Activator
DB11901	Apalutamide	small molecule	approved|investigational	L02BB05	Antiandrogens|Antineoplastic Agents|Antineoplastic and Immunomodulating Agents|BCRP/ABCG2 Inducers|Cytochrome P-450 CYP2C19 Inducers|Cytochrome P-450 CYP2C19 Inducers (strong)|Cytochrome P-450 CYP2C8 Substrates|Cytochrome P-450 CYP2C9 Inducers|Cytochrome P-450 CYP2C9 Inducers (weak)|Cytochrome P-450 CYP3A Inducers|Cytochrome P-450 CYP3A Inducers (strong)|Cytochrome P-450 CYP3A Substrates|Cytochro…	HJBWBFZLDZWPHF-UHFFFAOYSA-N	InChI=1S/C21H15F4N5O2S/c1-27-17(31)13-4-3-11(8-15(13)22)30-19(33)29(18(32)20(30)5-2-6-20)12-7-14(21(23,24)25)16(9-26)28-10-12/h3-4,7-8,10H,2,5-6H2,1H3,(H,27,31)	Apalutamide is a potent androgen receptor (AR) antagonist that selectively binds to the ligand-binding domain of AR and blocks AR nuclear translocation or binding to androgen response elements [A31846]. It has been used in trials studying the treatment of Prostate Cancer, Hepatic Impairment, Prostatic Neoplasms, Castration-Resistant Prostate Cancer, and Prostatic Neoplasms, Castration-Resistant, …	antagonist	367	AR	P10275	Activator
DB00624	Testosterone	small molecule	approved|investigational	G03BA03|G03EA02	3-Oxoandrosten (4) Derivatives|Androgens|Androgens and Estrogens|Androstanes|Androstenes|Androstenols|BCRP/ABCG2 Substrates|Cytochrome P-450 CYP2B6 Substrates|Cytochrome P-450 CYP2C19 Substrates|Cytochrome P-450 CYP2C8 Substrates|Cytochrome P-450 CYP2C9 Substrates|Cytochrome P-450 CYP3A Inducers|Cytochrome P-450 CYP3A Substrates|Cytochrome P-450 CYP3A4 Inducers|Cytochrome P-450 CYP3A4 Inducers (s…	MUMGGOZAMZWBJJ-DYKIIFRCSA-N	InChI=1S/C19H28O2/c1-18-9-7-13(20)11-12(18)3-4-14-15-5-6-17(21)19(15,2)10-8-16(14)18/h11,14-17,21H,3-10H2,1-2H3/t14-,15-,16-,17-,18-,19-/m0/s1	Testosterone is a steroid sex hormone indicated to treat primary hypogonadism and hypogonadotropic hypogonadism.[L8983,L8935,L8938,L8986,L8989,L8992,L8995] Testosterone antagonizes the androgen receptor to induce gene expression that causes the growth and development of masculine sex organs and secondary sexual characteristics.[A187114,L8983,L8935,L8938,L8986,L8989,L8992,L8995] Testosterone was i…	agonist	367	AR	P10275	Activator
DB01128	Bicalutamide	small molecule	approved	L02BB03|L02AE51	Amides|Amines|Androgen Receptor Antagonists|Androgen Receptor Inhibitor|Aniline Compounds|Antiandrogens|Antiandrogens, non-steroidal|Antineoplastic Agents|Antineoplastic and Immunomodulating Agents|Benzene Derivatives|Cytochrome P-450 CYP2C19 Inhibitors|Cytochrome P-450 CYP2C19 inhibitors (strength unknown)|Cytochrome P-450 CYP2C9 Inhibitors|Cytochrome P-450 CYP2C9 Inhibitors (strength unknown)|C…	LKJPYSCBVHEWIU-UHFFFAOYSA-N	InChI=1S/C18H14F4N2O4S/c1-17(26,10-29(27,28)14-6-3-12(19)4-7-14)16(25)24-13-5-2-11(9-23)15(8-13)18(20,21)22/h2-8,26H,10H2,1H3,(H,24,25)	Bicalutamide is an oral non-steroidal anti-androgen for prostate cancer. It is comprised of a racemic mixture that is a 50:50 composition of the (R)-bicalutamide and (S)-bicalutamide enantionmers. Bicalutamide binds to the androgen receptor.	antagonist	367	AR	P10275	Activator
DB13944	Testosterone enanthate	small molecule	approved		Adrenal Cortex Hormones|Androgens|Androstanes|Androstenes|Androstenols|BCRP/ABCG2 Substrates|Contraceptive Agents, Male|Cytochrome P-450 CYP2B6 Inducers|Cytochrome P-450 CYP2B6 Inducers (strength unknown)|Cytochrome P-450 CYP2B6 Substrates|Cytochrome P-450 CYP2C19 Substrates|Cytochrome P-450 CYP2C8 Substrates|Cytochrome P-450 CYP2C9 Substrates|Cytochrome P-450 CYP3A Inducers|Cytochrome P-450 CYP3…	VOCBWIIFXDYGNZ-IXKNJLPQSA-N	InChI=1S/C26H40O3/c1-4-5-6-7-8-24(28)29-23-12-11-21-20-10-9-18-17-19(27)13-15-25(18,2)22(20)14-16-26(21,23)3/h17,20-23H,4-16H2,1-3H3/t20-,21-,22-,23-,25-,26-/m0/s1	Testosterone enanthate is an esterified variant of testosterone that comes as an injectable compound with a slow release rate. It is the first injectable ester preparation of testosterone.[L1158] This slow release is achieved by the presence of the enanthate ester functional group attached to the testosterone molecule.[A31615] This testosterone derivative was first approved on December 24, 1953.[…	agonist	367	AR	P10275	Activator
DB14731	Tagraxofusp	biotech	approved|investigational	L01XX67	Amino Acids, Peptides, and Proteins|Antineoplastic Agents|Antineoplastic and Immunomodulating Agents|Narrow Therapeutic Index Drugs|Proteins|Recombinant Fusion Proteins|Recombinant Proteins			Tagraxofusp is an IL-3 conjugated truncated diphtheria toxin.[L4895] It is composed by the catalytic and translocation domains of diphtheria toxin fused via Met-His linker to a full-length human IL-3.[L4897, L4898] Tagraxofusp was developed by Stemline Therapeutics Inc and FDA approved on December 21, 2018, as the first therapy for blastic plasmacytoid dendritic cell neoplasm.[L4894] This drug ac…	binder	402	ARL2	P36404	Ligand
DB08813	Nadroparin	small molecule	approved|investigational	B01AB06	Agents causing hyperkalemia|Anticoagulants|Blood and Blood Forming Organs|Carbohydrates|Cardiovascular Agents|Fibrin Modulating Agents|Glycosaminoglycans|Hematologic Agents|Heparin (Low Molecular Weight)|Heparin and similars|Polysaccharides			Nadroparin is a low molecular weight heparin (LMWH) which, when bound to antithrombin III (ATIII), accelerates the inactivation of factor II and factor Xa. Nadroparin halts the coagulation pathway by inhibiting the activation of thrombin (factor IIa) by factor Xa. The amplification of the fibrin clotting cascade is stopped once factors Xa and IIa are inactivated. It is derived from porcine source…	potentiator	462	SERPINC1	P01008	Activator
DB00569	Fondaparinux	small molecule	approved|investigational	B01AX05	Anticoagulants|Antithrombins|Blood and Blood Forming Organs|Carbohydrates|Cardiovascular Agents|Drugs that are Mainly Renally Excreted|Enzyme Inhibitors|Factor Xa Inhibitors|Fibrin Modulating Agents|Fibrinolytic Agents|Hematologic Agents|Miscellaneous Anticoagulants|Oligosaccharides|Polysaccharides|Protease Inhibitors|Serine Protease Inhibitors	KANJSNBRCNMZMV-ABRZTLGGSA-N	InChI=1S/C31H53N3O49S8/c1-69-27-9(33-85(48,49)50)13(37)17(6(74-27)3-71-88(57,58)59)76-31-22(83-91(66,67)68)16(40)21(24(81-31)26(43)44)79-29-10(34-86(51,52)53)19(82-90(63,64)65)18(7(75-29)4-72-89(60,61)62)77-30-15(39)14(38)20(23(80-30)25(41)42)78-28-8(32-84(45,46)47)12(36)11(35)5(73-28)2-70-87(54,55)56/h5-24,27-40H,2-4H2,1H3,(H,41,42)(H,43,44)(H,45,46,47)(H,48,49,50)(H,51,52,53)(H,54,55,56)(H,57,5…	Fondaparinux (Arixtra) is a synthetic anticoagulant agent consisting of five monomeric sugar units and a O-methyl group at the reducing end of the molecule. It is structurally similar to polymeric glycosaminoglycan heparin and heparan sulfate (HS) when they are cleaved into monomeric units. The monomeric sequence in heparin and HS is thought to form the high affinity binding site for the natural …	potentiator	462	SERPINC1	P01008	Activator
DB06779	Dalteparin	small molecule	approved	B01AB04	Agents causing hyperkalemia|Anticoagulants|Blood and Blood Forming Organs|Carbohydrates|Cardiovascular Agents|Fibrin Modulating Agents|Fibrinolytic Agents|Glycosaminoglycans|Hematologic Agents|Heparin (Low Molecular Weight)|Heparin and similars|Polysaccharides			Dalteparin, a low molecular weight heparin (LMWH) prepared by nitrous acid degradation of unfractionated heparin of porcine intestinal mucosa origin, is an anticoagulant. It is composed of strongly acidic sulphated polysaccharide chains with an average molecular weight of 5000 and about 90% of the material within the range of 2000-9000. LMWHs have a more predictable response, a greater bioavailab…	potentiator	462	SERPINC1	P01008	Activator
DB01225	Enoxaparin	small molecule	approved	B01AB05	Agents causing hyperkalemia|Anticoagulants|Blood and Blood Forming Organs|Carbohydrates|Cardiovascular Agents|Fibrin Modulating Agents|Glycosaminoglycans|Hematologic Agents|Heparin (Low Molecular Weight)|Heparin and similars|Heparin Group|Polysaccharides			Enoxaparin is a low molecular weight heparin. Enoxaparin is used to prevent and treat deep vein thrombosis or pulmonary embolism, and is given as a subcutaneous injection. Enoxaparin binds to and accelerates the activity of antithrombin III. By activating antithrombin III, enoxaparin preferentially potentiates the inhibition of coagulation factors Xa and IIa. Factor Xa catalyzes the conversion of…	potentiator	462	SERPINC1	P01008	Activator
DB06271	Sulodexide	biotech	approved|investigational	B01AB11	Agents causing hyperkalemia|Anticoagulants|Blood and Blood Forming Organs|Carbohydrates|Cardiovascular Agents|Fibrin Modulating Agents|Fibrinolytic Agents|Hematologic Agents|Heparin and similars|Heparin Group|Hypolipidemic Agents|Lipid Regulating Agents|Noxae|Polysaccharides|Toxic Actions			Sulodexide is a mixture of glycosaminoglycans (GAGs) composed of dermatan sulfate (DS) and fast moving heparin (FMH).	potentiator	462	SERPINC1	P01008	Activator
DB06822	Tinzaparin	small molecule	approved	B01AB10	Agents causing hyperkalemia|Anticoagulants|Blood and Blood Forming Organs|Carbohydrates|Cardiovascular Agents|Fibrin Modulating Agents|Fibrinolytic Agents|Glycosaminoglycans|Hematologic Agents|Heparin (Low Molecular Weight)|Heparin and similars|Polysaccharides			Tinzaparin is a low molecular weight heparin (LMWH), produced by enzymatic depolymerization of unfractionated heparin from porcine intestinal mucosa. It is a heterogeneous mixture of with an average molecular weight between 5500 and 7500 daltons. Tinzaparin is composed of molecules with and without a special site for high affinity binding to antithrombin III (ATIII). This complex greatly accelera…	potentiator	462	SERPINC1	P01008	Activator
DB01109	Heparin	small molecule	approved|investigational	B01AB51|C05BA03|S01XA14|C05BA53|B01AB01	Agents causing hyperkalemia|Anticoagulants|Antivaricose Therapy|Blood and Blood Forming Organs|Carbohydrates|Cardiovascular Agents|Fibrin Modulating Agents|Glycosaminoglycans|Hematologic Agents|Heparin and similars|Heparin Group|Heparins or Heparinoids for Topical Use|Miscellaneous Therapeutic Agents|Narrow Therapeutic Index Drugs|Ophthalmologicals|Polysaccharides|Sensory Organs|Thyroxine-binding…			Unfractionated heparin (UH) is a heterogenous preparation of anionic, sulfated glycosaminoglycan polymers with weights ranging from 3000 to 30,000 Da. It is a naturally occurring anticoagulant released from mast cells. It binds reversibly to antithrombin III (ATIII) and greatly accelerates the rate at which ATIII inactivates coagulation enzymes thrombin (factor IIa) and factor Xa. UH is different…	potentiator	462	SERPINC1	P01008	Activator
DB00563	Methotrexate	small molecule	approved	L04AX03|L01BA01	Abortifacient Agents|Abortifacient Agents, Nonsteroidal|Agents Causing Muscle Toxicity|Antimetabolites|Antineoplastic Agents|Antineoplastic and Immunomodulating Agents|Antirheumatic Agents|BCRP/ABCG2 Substrates|Biological Factors|Cardiotoxic antineoplastic agents|Cytochrome P-450 CYP3A Substrates|Cytochrome P-450 CYP3A4 Substrates|Cytochrome P-450 CYP3A4 Substrates with a Narrow Therapeutic Index…	FBOZXECLQNJBKD-ZDUSSCGKSA-N	InChI=1S/C20H22N8O5/c1-28(9-11-8-23-17-15(24-11)16(21)26-20(22)27-17)12-4-2-10(3-5-12)18(31)25-13(19(32)33)6-7-14(29)30/h2-5,8,13H,6-7,9H2,1H3,(H,25,31)(H,29,30)(H,32,33)(H4,21,22,23,26,27)/t13-/m0/s1	Methotrexate is a folate derivative that inhibits several enzymes responsible for nucleotide synthesis.[A180322] This inhibition leads to suppression of inflammation as well as prevention of cell division.[A180322] Because of these effects, methotrexate is often used to treat inflammation caused by arthritis or to control cell division in neoplastic diseases such as breast cancer and non-Hodgkin'…	inhibitor	471	ATIC	P31939	Inhibitor
DB00642	Pemetrexed	small molecule	approved|investigational	L01BA04	Amino Acids|Amino Acids, Acidic|Amino Acids, Dicarboxylic|Amino Acids, Peptides, and Proteins|Antimetabolites|Antineoplastic Agents|Antineoplastic and Immunomodulating Agents|Cytochrome P-450 CYP1A2 Substrates|Cytochrome P-450 Substrates|Drugs that are Mainly Renally Excreted|Drugs that are Mainly Renally Excreted with a Narrow Therapeutic Index|Enzyme Inhibitors|Folic Acid Analogues|Folic Acid A…	WBXPDJSOTKVWSJ-ZDUSSCGKSA-N	InChI=1S/C20H21N5O6/c21-20-24-16-15(18(29)25-20)12(9-22-16)6-3-10-1-4-11(5-2-10)17(28)23-13(19(30)31)7-8-14(26)27/h1-2,4-5,9,13H,3,6-8H2,(H,23,28)(H,26,27)(H,30,31)(H4,21,22,24,25,29)/t13-/m0/s1	Pemetrexed is a chemotherapy drug that is manufactured and marketed by Eli Lilly and Company under the brand name Alimta. It is indicated for use in combination with cisplatin for the treatment of patients with malignant pleural mesothelioma whose disease is either unresectable or who are otherwise not candidates for curative surgery. Its use in non-small cell lung cancer has also been investigat…	inhibitor	471	ATIC	P31939	Inhibitor
DB01396	Digitoxin	small molecule	approved|investigational	C01AA04	Antiarrhythmic agents|Carbohydrates|Cardanolides|Cardenolides|Cardiac Glycosides|Cardiac Therapy|Cardiotonic Agents|Cardiovascular Agents|Compounds used in a research, industrial, or household setting|Cytochrome P-450 CYP3A Substrates|Cytochrome P-450 CYP3A4 Substrates|Cytochrome P-450 CYP3A4 Substrates with a Narrow Therapeutic Index|Cytochrome P-450 Substrates|Digitalis Glycosides|Enzyme Inhibi…	WDJUZGPOPHTGOT-XUDUSOBPSA-N	InChI=1S/C41H64O13/c1-20-36(46)29(42)16-34(49-20)53-38-22(3)51-35(18-31(38)44)54-37-21(2)50-33(17-30(37)43)52-25-8-11-39(4)24(15-25)6-7-28-27(39)9-12-40(5)26(10-13-41(28,40)47)23-14-32(45)48-19-23/h14,20-22,24-31,33-38,42-44,46-47H,6-13,15-19H2,1-5H3/t20-,21-,22-,24-,25+,26-,27+,28-,29+,30+,31+,33+,34+,35+,36-,37-,38-,39+,40-,41+/m1/s1	A cardiac glycoside sometimes used in place of digoxin. It has a longer half-life than digoxin; toxic effects, which are similar to those of digoxin, are longer lasting. (From Martindale, The Extra Pharmacopoeia, 30th ed, p665)	inhibitor	476	ATP1A1	P05023	Inhibitor
DB01430	Almitrine	small molecule	approved	R07AB07	Alkaloids|Central Nervous System Agents|Compounds used in a research, industrial, or household setting|Heterocyclic Compounds, Fused-Ring|Indole Alkaloids|Indoles|Neuroprotective Agents|Pharmaceutical Preparations|Piperazines|Protective Agents|Respiratory System Agents|Secologanin Tryptamine Alkaloids|Triazines	OBDOVFRMEYHSQB-UHFFFAOYSA-N	InChI=1S/C26H29F2N7/c1-3-13-29-24-31-25(30-14-4-2)33-26(32-24)35-17-15-34(16-18-35)23(19-5-9-21(27)10-6-19)20-7-11-22(28)12-8-20/h3-12,23H,1-2,13-18H2,(H2,29,30,31,32,33)	Almitrine is a respiratory stimulant that enhances respiration by acting as an agonist of peripheral chemoreceptors located on the carotid bodies. It is used in the treatment of chronic obstructive pulmonary disease. It is also reported to have a potentially beneficial effect in treating the noctural oxygen desaturation without impairing the quality of sleep.	binder	476	ATP1A1	P05023	Ligand
DB00903	Etacrynic acid	small molecule	approved|investigational	C03CC01	Acetates|Acids, Acyclic|Agents that produce neuromuscular block (indirect)|Aryloxyacetic Acid Derivatives|Cardiovascular Agents|Diuretics|Enzyme Inhibitors|Fatty Acids|Fatty Acids, Volatile|Glycolates|High-Ceiling Diuretics|Hydroxy Acids|Hyperglycemia-Associated Agents|Hypotensive Agents|Increased Diuresis at Loop of Henle|Lipids|Natriuretic Agents|Nephrotoxic agents|Non Potassium Sparing Diureti…	AVOLMBLBETYQHX-UHFFFAOYSA-N	InChI=1S/C13H12Cl2O4/c1-3-7(2)13(18)8-4-5-9(12(15)11(8)14)19-6-10(16)17/h4-5H,2-3,6H2,1H3,(H,16,17)	A compound that inhibits symport of sodium, potassium, and chloride primarily in the ascending limb of Henle, but also in the proximal and distal tubules. This pharmacological action results in excretion of these ions, increased urinary output, and reduction in extracellular fluid. This compound has been classified as a loop or high ceiling diuretic.	inhibitor	476	ATP1A1	P05023	Inhibitor
DB00390	Digoxin	small molecule	approved	C01AA05	Agents causing hyperkalemia|Antiarrhythmic agents|Bradycardia-Causing Agents|BSEP/ABCB11 Substrates|BSEP/ABCB11 Substrates with a Narrow Therapeutic Index|Carbohydrates|Cardanolides|Cardenolides|Cardiac Glycosides|Cardiac Therapy|Cardiotonic Agents|Cardiovascular Agents|Compounds used in a research, industrial, or household setting|Digitalis Glycosides|Digoxin and derivatives|Digoxin, antagonists…	LTMHDMANZUZIPE-PUGKRICDSA-N	InChI=1S/C41H64O14/c1-19-36(47)28(42)15-34(50-19)54-38-21(3)52-35(17-30(38)44)55-37-20(2)51-33(16-29(37)43)53-24-8-10-39(4)23(13-24)6-7-26-27(39)14-31(45)40(5)25(9-11-41(26,40)48)22-12-32(46)49-18-22/h12,19-21,23-31,33-38,42-45,47-48H,6-11,13-18H2,1-5H3/t19-,20-,21-,23-,24+,25-,26-,27+,28+,29+,30+,31-,33+,34+,35+,36-,37-,38-,39+,40+,41+/m1/s1	Digoxin is one of the oldest cardiovascular medications used today.[A178225] It is a common agent used to manage atrial fibrillation and the symptoms of heart failure.[A178234] Digoxin is classified as a cardiac glycoside and was initially approved by the FDA in 1954.[L9143] This drug originates from the foxglove plant, also known as the _Digitalis_ plant[T610], studied by William Withering, an E…	inhibitor	476	ATP1A1	P05023	Inhibitor
DB00511	Acetyldigitoxin	small molecule	approved	C01AA01	Antiarrhythmic agents|Carbohydrates|Cardanolides|Cardenolides|Cardiac Glycosides|Cardiac Therapy|Cardiotonic Agents|Cardiovascular Agents|Compounds used in a research, industrial, or household setting|Digitalis Glycosides|Enzyme Inhibitors|Fused-Ring Compounds|Glycosides|Protective Agents|Steroids	HPMZBILYSWLILX-UMDUKNJSSA-N	InChI=1S/C43H66O14/c1-21-38(48)33(54-24(4)44)19-37(51-21)57-40-23(3)53-36(18-32(40)46)56-39-22(2)52-35(17-31(39)45)55-27-9-12-41(5)26(16-27)7-8-30-29(41)10-13-42(6)28(11-14-43(30,42)49)25-15-34(47)50-20-25/h15,21-23,26-33,35-40,45-46,48-49H,7-14,16-20H2,1-6H3/t21-,22-,23-,26-,27+,28-,29+,30-,31+,32+,33+,35+,36+,37+,38-,39-,40-,41+,42-,43+/m1/s1	Cardioactive derivative of lanatoside A or of digitoxin used for fast digitalization in congestive heart failure.	inhibitor	476	ATP1A1	P05023	Inhibitor
DB01078	Deslanoside	small molecule	approved	C01AA07	Antiarrhythmic agents|Carbohydrates|Cardanolides|Cardenolides|Cardiac Glycosides|Cardiac Therapy|Cardiotonic Agents|Cardiovascular Agents|Compounds used in a research, industrial, or household setting|Digitalis Glycosides|Enzyme Inhibitors|Fused-Ring Compounds|Glycosides|Lanatosides|Protective Agents|Steroids	OBATZBGFDSVCJD-LALPQLPRSA-N	InChI=1S/C47H74O19/c1-20-41(64-36-16-30(50)42(21(2)60-36)65-37-17-31(51)43(22(3)61-37)66-44-40(56)39(55)38(54)32(18-48)63-44)29(49)15-35(59-20)62-25-8-10-45(4)24(13-25)6-7-27-28(45)14-33(52)46(5)26(9-11-47(27,46)57)23-12-34(53)58-19-23/h12,20-22,24-33,35-44,48-52,54-57H,6-11,13-19H2,1-5H3/t20-,21-,22-,24-,25+,26-,27-,28+,29+,30+,31+,32-,33-,35+,36+,37+,38-,39+,40-,41-,42-,43-,44+,45+,46+,47+/m1/s1	Deacetyllanatoside C. A cardiotonic glycoside from the leaves of Digitalis lanata.	inhibitor	476	ATP1A1	P05023	Inhibitor
DB01158	Bretylium	small molecule	approved	C01BD02	Adrenergic Agents|Adrenergic Antagonists|Amines|Ammonium Compounds|Antiarrhythmic agents|Antiarrhythmics, Class III|Antihypertensive Agents|Benzylammonium Compounds|Bradycardia-Causing Agents|Bretylium Compounds|Cardiac Therapy|Cardiovascular Agents|Hypotensive Agents|Neurotransmitter Agents|Nitrogen Compounds|Onium Compounds|Potential QTc-Prolonging Agents|QTc Prolonging Agents|Quaternary Ammoni…	AAQOQKQBGPPFNS-UHFFFAOYSA-N	InChI=1S/C11H17BrN/c1-4-13(2,3)9-10-7-5-6-8-11(10)12/h5-8H,4,9H2,1-3H3/q+1	Bretylium blocks the release of noradrenaline from the peripheral sympathetic nervous system, and is used in emergency medicine, cardiology, and other specialties for the acute management of ventricular tachycardia and ventricular fibrillation. The primary mode of action for bretylium is thought to be inhibition of voltage-gated K(+) channels. Recent evidence has shown that bretylium may also inh…	inhibitor	476	ATP1A1	P05023	Inhibitor
DB01092	Ouabain	small molecule	approved	C01AC01	Carbohydrates|Cardanolides|Cardenolides|Cardiac Glycosides|Cardiac Therapy|Cardiotonic Agents|Cardiovascular Agents|Compounds used in a research, industrial, or household setting|Enzyme Inhibitors|Fused-Ring Compounds|Glycosides|OAT3/SLC22A8 Inhibitors|OATP1B1/SLCO1B1 Inhibitors|OATP1B1/SLCO1B1 Substrates|OATP1B3 substrates|Protective Agents|Steroids|Strophanthins|Strophanthus Glycosides	LPMXVESGRSUGHW-HBYQJFLCSA-N	InChI=1S/C29H44O12/c1-13-22(34)23(35)24(36)25(40-13)41-15-8-19(32)28(12-30)21-17(3-5-27(28,37)9-15)29(38)6-4-16(14-7-20(33)39-11-14)26(29,2)10-18(21)31/h7,13,15-19,21-25,30-32,34-38H,3-6,8-12H2,1-2H3/t13-,15-,16+,17+,18+,19+,21+,22-,23+,24+,25-,26+,27-,28+,29-/m0/s1	A cardioactive glycoside consisting of rhamnose and ouabagenin, obtained from the seeds of Strophanthus gratus and other plants of the Apocynaceae; used like digitalis. It is commonly used in cell biological studies as an inhibitor of the NA(+)-K(+)-exchanging ATPase.	inhibitor	476	ATP1A1	P05023	Inhibitor
DB01021	Trichlormethiazide	small molecule	approved|vet_approved	G01AE10|C03AA06|C03EA02|C03AB06	Amides|Antihypertensive Agents|Benzothiadiazines|Cardiovascular Agents|Diuretics|Genito Urinary System and Sex Hormones|Gynecological Antiinfectives and Antiseptics|Heterocyclic Compounds, Fused-Ring|Hyperglycemia-Associated Agents|Low-Ceiling Diuretics and Potassium-Sparing Agents|Membrane Transport Modulators|Natriuretic Agents|Sodium Chloride Symporter Inhibitors|Sulfonamides|Sulfones|Sulfur C…	LMJSLTNSBFUCMU-UHFFFAOYSA-N	InChI=1S/C8H8Cl3N3O4S2/c9-3-1-4-6(2-5(3)19(12,15)16)20(17,18)14-8(13-4)7(10)11/h1-2,7-8,13-14H,(H2,12,15,16)	A thiazide diuretic with properties similar to those of hydrochlorothiazide. (From Martindale, The Extra Pharmacopoeia, 30th ed, p830)	inhibitor	476	ATP1A1	P05023	Inhibitor
DB01188	Ciclopirox	small molecule	approved|investigational	D01AE14|G01AX12	Anti-Infective Agents|Antifungal Agents|Antifungals for Dermatological Use|Antifungals for Topical Use|Cyclohexanes|Cycloparaffins|Decreased DNA Replication|Decreased Protein Synthesis|Decreased RNA Replication|Dermatologicals|Genito Urinary System and Sex Hormones|Gynecological Antiinfectives and Antiseptics|Hydroxypyridones|Protein Synthesis Inhibitors|Pyridines|Pyridones|Vaginal Creams, Foams,…	SCKYRAXSEDYPSA-UHFFFAOYSA-N	InChI=1S/C12H17NO2/c1-9-7-11(13(15)12(14)8-9)10-5-3-2-4-6-10/h7-8,10,15H,2-6H2,1H3	Ciclopirox olamine (used in preparations called Batrafen, Loprox, Mycoster, Penlac and Stieprox) is a synthetic antifungal agent for topical dermatologic treatment of superficial mycoses. In particular, the agent is especially effective in treating Tinea versicolor.	binder	476	ATP1A1	P05023	Ligand
DB00606	Cyclothiazide	small molecule	approved	G01AE10|C03AB09|C03AA09	Amides|Antihypertensive Agents|Cardiovascular Agents|Diuretics|Genito Urinary System and Sex Hormones|Gynecological Antiinfectives and Antiseptics|Heterocyclic Compounds, Fused-Ring|Hyperglycemia-Associated Agents|Natriuretic Agents|OAT1/SLC22A6 inhibitors|Receptors, AMPA|Sulfonamides|Sulfones|Sulfur Compounds|Thiazides	BOCUKUHCLICSIY-UHFFFAOYSA-N	InChI=1S/C14H16ClN3O4S2/c15-10-5-11-13(6-12(10)23(16,19)20)24(21,22)18-14(17-11)9-4-7-1-2-8(9)3-7/h1-2,5-9,14,17-18H,3-4H2,(H2,16,19,20)	As a diuretic, cyclothiazide inhibits active chloride reabsorption at the early distal tubule via the Na-Cl cotransporter, resulting in an increase in the excretion of sodium, chloride, and water. Thiazides like cyclothiazide also inhibit sodium ion transport across the renal tubular epithelium through binding to the thiazide sensitive sodium-chloride transporter. This results in an increase in p…	inhibitor	486	FXYD2	P54710	Inhibitor
DB01129	Rabeprazole	small molecule	approved|investigational	A02BD12|A02BD13|A02BC54|M01AA05|A02BC04|M02AA03	2-Pyridinylmethylsulfinylbenzimidazoles|Acetates|Acid Reducers|Acids, Acyclic|Alimentary Tract and Metabolism|Anti-Ulcer Agents|Antiinflammatory and Antirheumatic Products|Antiinflammatory and Antirheumatic Products, Non-Steroids|Antiinflammatory Preparations, Non-Steroids for Topical Use|BCRP/ABCG2 Inhibitors|Benzimidazoles|Butylpyrazolidines|Cytochrome P-450 CYP1A2 Inducers|Cytochrome P-450 CYP…	YREYEVIYCVEVJK-UHFFFAOYSA-N	InChI=1S/C18H21N3O3S/c1-13-16(19-9-8-17(13)24-11-5-10-23-2)12-25(22)18-20-14-6-3-4-7-15(14)21-18/h3-4,6-9H,5,10-12H2,1-2H3,(H,20,21)	Rabeprazole is an antiulcer drug in the class of proton pump inhibitors. It is a prodrug - in the acid environment of the parietal cells it turns into active sulphenamide form. Rabeprazole inhibits the H+, K+ATPase of the coating gastric cells and dose-dependent oppresses basal and stimulated gastric acid secretion.	inhibitor	495	ATP4A	P20648	Inhibitor
DB00338	Omeprazole	small molecule	approved|investigational|vet_approved	A02BC01|A02BD05|A02BD01	2-Pyridinylmethylsulfinylbenzimidazoles|Acid Reducers|Alimentary Tract and Metabolism|Anti-Ulcer Agents|BCRP/ABCG2 Inhibitors|Benzimidazoles|Cytochrome P-450 CYP1A2 Inducers|Cytochrome P-450 CYP1A2 Inducers (strength unknown)|Cytochrome P-450 CYP1A2 Inhibitors|Cytochrome P-450 CYP2C18 Substrates|Cytochrome P-450 CYP2C19 Inhibitors|Cytochrome P-450 CYP2C19 Inhibitors (weak)|Cytochrome P-450 CYP2C1…	SUBDBMMJDZJVOS-UHFFFAOYSA-N	InChI=1S/C17H19N3O3S/c1-10-8-18-15(11(2)16(10)23-4)9-24(21)17-19-13-6-5-12(22-3)7-14(13)20-17/h5-8H,9H2,1-4H3,(H,19,20)	Originally approved by the FDA in 1989, omeprazole is a _proton-pump inhibitor_, used to treat gastric acid-related disorders. These disorders may include gastroesophageal reflux disease (GERD), peptic ulcer disease, and other diseases characterized by the oversecretion of gastric acid. This drug was the first clinical useful drug in its class, and its approval was followed by the formulation of …	inhibitor	495	ATP4A	P20648	Inhibitor
DB05351	Dexlansoprazole	small molecule	approved|investigational	A02BC06	2-Pyridinylmethylsulfinylbenzimidazoles|Acid Reducers|Alimentary Tract and Metabolism|Anti-Ulcer Agents|Benzimidazoles|Cytochrome P-450 CYP2C19 Inhibitors|Cytochrome P-450 CYP2C19 Inhibitors (weak)|Cytochrome P-450 CYP2C19 Substrates|Cytochrome P-450 CYP3A Substrates|Cytochrome P-450 CYP3A4 Substrates|Cytochrome P-450 Enzyme Inhibitors|Cytochrome P-450 Substrates|Drugs for Acid Related Disorders|…	MJIHNNLFOKEZEW-RUZDIDTESA-N	InChI=1S/C16H14F3N3O2S/c1-10-13(20-7-6-14(10)24-9-16(17,18)19)8-25(23)15-21-11-4-2-3-5-12(11)22-15/h2-7H,8-9H2,1H3,(H,21,22)/t25-/m1/s1	Dexlansoprazole is a new generation proton pump inhibitor (PPI) used for the management of symptoms associated with gastroesophageal reflux disease (GERD) and erosive esophagitis. Dexlansoprazole is the R-enantiomer of [DB00448], which is composed of a racemic mixture of the R- and S-enantiomers. Compared to the older generation of PPIs (which includes [DB00213], [DB00338], and [DB00448]) [A17808…	inhibitor	495	ATP4A	P20648	Inhibitor
DB00213	Pantoprazole	small molecule	approved	A02BD04|A02BD11|A02BC02	2-Pyridinylmethylsulfinylbenzimidazoles|Acid Reducers|Alimentary Tract and Metabolism|Anti-Ulcer Agents|BCRP/ABCG2 Inhibitors|BCRP/ABCG2 Substrates|Benzimidazoles|Cytochrome P-450 CYP2C19 Inhibitors|Cytochrome P-450 CYP2C19 Inhibitors (weak)|Cytochrome P-450 CYP2C19 Substrates|Cytochrome P-450 CYP3A Substrates|Cytochrome P-450 CYP3A4 Substrates|Cytochrome P-450 Enzyme Inhibitors|Cytochrome P-450 …	IQPSEEYGBUAQFF-UHFFFAOYSA-N	InChI=1S/C16H15F2N3O4S/c1-23-13-5-6-19-12(14(13)24-2)8-26(22)16-20-10-4-3-9(25-15(17)18)7-11(10)21-16/h3-7,15H,8H2,1-2H3,(H,20,21)	Pantoprazole is a first-generation proton pump inhibitor (PPI) used for the management of gastroesophageal reflux disease (GERD), for gastric protection to prevent recurrence of stomach ulcers or gastric damage from chronic use of NSAIDs, and for the treatment of pathological hypersecretory conditions including Zollinger-Ellison (ZE) Syndrome. It can also be found in quadruple regimens for the tr…	inhibitor	495	ATP4A	P20648	Inhibitor
DB00448	Lansoprazole	small molecule	approved|investigational	A02BC03|A02BD02|A02BD07|A02BD09|A02BD10|A02BD03|A02BC53	Acid Reducers|Alimentary Tract and Metabolism|Anti-Ulcer Agents|BCRP/ABCG2 Inhibitors|Benzimidazoles|Cytochrome P-450 CYP2C18 Substrates|Cytochrome P-450 CYP2C19 Inhibitors|Cytochrome P-450 CYP2C19 Inhibitors (strong)|Cytochrome P-450 CYP2C19 Substrates|Cytochrome P-450 CYP2C8 Substrates|Cytochrome P-450 CYP2C9 Inducers|Cytochrome P-450 CYP2C9 Inducers (strength unknown)|Cytochrome P-450 CYP2C9 I…	MJIHNNLFOKEZEW-UHFFFAOYSA-N	InChI=1S/C16H14F3N3O2S/c1-10-13(20-7-6-14(10)24-9-16(17,18)19)8-25(23)15-21-11-4-2-3-5-12(11)22-15/h2-7H,8-9H2,1H3,(H,21,22)	Lansoprazole marketed under the brand Prevacid, is a proton pump inhibitor (PPI) and is structurally classified as a substituted benzimidazole.[A177065] It reduces gastric acid secretion by targeting gastric H,K-ATPase pumps and is thus effective at promoting healing in ulcerative diseases, and treating gastroesophageal reflux disease (GERD) along with other pathologies caused by excessive acid s…	inhibitor	495	ATP4A	P20648	Inhibitor
DB00736	Esomeprazole	small molecule	approved|investigational	A02BD06|A02BC05|M01AE52	2-Pyridinylmethylsulfinylbenzimidazoles|Acid Reducers|Alimentary Tract and Metabolism|Anti-Ulcer Agents|Antiinflammatory and Antirheumatic Products|Antiinflammatory and Antirheumatic Products, Non-Steroids|Benzimidazoles|Cytochrome P-450 CYP2C19 Inhibitors|Cytochrome P-450 CYP2C19 Inhibitors (weak)|Cytochrome P-450 CYP2C19 Substrates|Cytochrome P-450 CYP3A Substrates|Cytochrome P-450 CYP3A4 Subst…	SUBDBMMJDZJVOS-DEOSSOPVSA-N	InChI=1S/C17H19N3O3S/c1-10-8-18-15(11(2)16(10)23-4)9-24(21)17-19-13-6-5-12(22-3)7-14(13)20-17/h5-8H,9H2,1-4H3,(H,19,20)/t24-/m0/s1	Esomeprazole, sold under the brand name Nexium, is a proton pump inhibitor (PPI) medication used for the management of gastroesophageal reflux disease (GERD), for gastric protection to prevent recurrence of stomach ulcers or gastric damage from chronic use of NSAIDs, and for the treatment of pathological hypersecretory conditions including Zollinger-Ellison (ZE) Syndrome. It can also be found in …	inhibitor	495	ATP4A	P20648	Inhibitor
DB05351	Dexlansoprazole	small molecule	approved|investigational	A02BC06	2-Pyridinylmethylsulfinylbenzimidazoles|Acid Reducers|Alimentary Tract and Metabolism|Anti-Ulcer Agents|Benzimidazoles|Cytochrome P-450 CYP2C19 Inhibitors|Cytochrome P-450 CYP2C19 Inhibitors (weak)|Cytochrome P-450 CYP2C19 Substrates|Cytochrome P-450 CYP3A Substrates|Cytochrome P-450 CYP3A4 Substrates|Cytochrome P-450 Enzyme Inhibitors|Cytochrome P-450 Substrates|Drugs for Acid Related Disorders|…	MJIHNNLFOKEZEW-RUZDIDTESA-N	InChI=1S/C16H14F3N3O2S/c1-10-13(20-7-6-14(10)24-9-16(17,18)19)8-25(23)15-21-11-4-2-3-5-12(11)22-15/h2-7H,8-9H2,1H3,(H,21,22)/t25-/m1/s1	Dexlansoprazole is a new generation proton pump inhibitor (PPI) used for the management of symptoms associated with gastroesophageal reflux disease (GERD) and erosive esophagitis. Dexlansoprazole is the R-enantiomer of [DB00448], which is composed of a racemic mixture of the R- and S-enantiomers. Compared to the older generation of PPIs (which includes [DB00213], [DB00338], and [DB00448]) [A17808…	inhibitor	496	ATP4B	P51164	Inhibitor
DB05260	Gallium nitrate	small molecule	approved|investigational		Antineoplastic Agents|Bone Resorption Inhibition|Calcium Resorption Inhibitor|Calcium-Regulating Hormones and Agents|Elements|Immunosuppressive Agents|Metals|Metals, Heavy|Narrow Therapeutic Index Drugs	CHPZKNULDCNCBW-UHFFFAOYSA-N	InChI=1S/Ga.3NO3/c;3*2-1(3)4/q+3;3*-1	Gallium nitrate is a drug that is used to treat hyper-calcemia, or too much calcium in the blood. This condition may occur when individuals develop various types of cancer. Gallium nitrate is also known by the common brand name Ganite.	inhibitor	526	ATP6V1B2	P21281	Inhibitor
DB09552	Thonzonium	small molecule	approved		Amines|Ammonium Compounds|Nitrogen Compounds|Onium Compounds	IOYZYMQFUSNATM-UHFFFAOYSA-N	InChI=1S/C32H55N4O/c1-5-6-7-8-9-10-11-12-13-14-15-16-17-18-27-36(2,3)28-26-35(32-33-24-19-25-34-32)29-30-20-22-31(37-4)23-21-30/h19-25H,5-18,26-29H2,1-4H3/q+1	Thonzonium is a monocationic surface-active agent with surfactant and detergent properties. It is widely used as an additive to in ear and nasal drops to enhance dispersion and penetration of cellular debris and exudate, thereby promoting tissue contact of the administered medication. A common pharmaceutical formulation of thonzonium bromide is cortisporin-TC ear drops. It is also reported that t…	inhibitor	528	ATP6V1C1	P21283	Inhibitor
DB00067	Vasopressin	small molecule	approved		Amino Acids, Peptides, and Proteins|Antidiuretic Agents|Arginine Vasopressin|Arginine Vasopressin, agonists|Arginine Vasopressin, analogs & derivatives|Arginine Vasopressin, antagonists & inhibitors|Cardiovascular Agents|Coagulants|Hematologic Agents|Hemostatics|Hormones|Hormones, Hormone Substitutes, and Hormone Antagonists|Natriuretic Agents|Nerve Tissue Proteins|Neuropeptides|Oligopeptides|Pep…	JLTCWSBVQSZVLT-UHFFFAOYSA-N	InChI=1S/C46H65N15O12S2.C46H65N13O12S2/c47-27-22-74-75-23-33(45(73)61-17-5-9-34(61)44(72)56-28(8-4-16-53-46(51)52)39(67)54-21-37(50)65)60-43(71)32(20-36(49)64)59-40(68)29(14-15-35(48)63)55-41(69)31(18-24-6-2-1-3-7-24)58-42(70)30(57-38(27)66)19-25-10-12-26(62)13-11-25;47-17-5-4-9-29(40(65)52-22-38(51)63)54-45(70)35-10-6-18-59(35)46(71)34-24-73-72-23-28(48)39(64)55-31(20-26-11-13-27(60)14-12-26)43(…	Antidiuretic hormone, also known as vasopressin, is a nine amino acid peptide secreted from the posterior pituitary. Antidiuretic hormone binds to receptors in the distal or collecting tubules of the kidney and promotes reabsorbtion of water back into the circulation	unknown	552	AVPR1A	P37288	other
DB00035	Desmopressin	small molecule	approved	H01BA02	Agents that produce hypertension|Amino Acids, Peptides, and Proteins|Antidiuretic Agents|Arginine Vasopressin|Cardiovascular Agents|Coagulants|Drugs that are Mainly Renally Excreted|Factor VIII Activator|Hematologic Agents|Hemostatics|Hormones|Hormones, Hormone Substitutes, and Hormone Antagonists|Increased Coagulation Factor VIII Activity|Increased Coagulation Factor VIII Concentration|Natriuret…	NFLWUMRGJYTJIN-PNIOQBSNSA-N	InChI=1S/C46H64N14O12S2/c47-35(62)15-14-29-40(67)58-32(22-36(48)63)43(70)59-33(45(72)60-18-5-9-34(60)44(71)56-28(8-4-17-52-46(50)51)39(66)53-23-37(49)64)24-74-73-19-16-38(65)54-30(21-26-10-12-27(61)13-11-26)41(68)57-31(42(69)55-29)20-25-6-2-1-3-7-25/h1-3,6-7,10-13,28-34,61H,4-5,8-9,14-24H2,(H2,47,62)(H2,48,63)(H2,49,64)(H,53,66)(H,54,65)(H,55,69)(H,56,71)(H,57,68)(H,58,67)(H,59,70)(H4,50,51,52)/t…	Desmopressin (dDAVP), a synthetic analogue of 8-arginine vasopressin (ADH), is an antidiuretic peptide drug modified by deamination of 1-cysteine and substitution of 8-L-arginine by 8-D-arginine. ADH is an endogenous pituitary hormone that has a crucial role in the control of the water content in the body. Upon release from the stimulation of increased plasma osmolarity or decreased circulating b…	unknown	552	AVPR1A	P37288	other
DB00872	Conivaptan	small molecule	approved|investigational	C03XA02	Antidiuretic Hormone Receptor Antagonists|Cardiovascular Agents|Cytochrome P-450 CYP3A Inhibitors|Cytochrome P-450 CYP3A Substrates|Cytochrome P-450 CYP3A4 Inhibitors|Cytochrome P-450 CYP3A4 Inhibitors (strong)|Cytochrome P-450 CYP3A4 Substrates|Cytochrome P-450 CYP3A4 Substrates with a Narrow Therapeutic Index|Cytochrome P-450 Enzyme Inhibitors|Cytochrome P-450 Substrates|Diuretics|Heterocyclic …	IKENVDNFQMCRTR-UHFFFAOYSA-N	InChI=1S/C32H26N4O2/c1-21-33-28-19-20-36(29-14-8-7-13-27(29)30(28)34-21)32(38)23-15-17-24(18-16-23)35-31(37)26-12-6-5-11-25(26)22-9-3-2-4-10-22/h2-18H,19-20H2,1H3,(H,33,34)(H,35,37)	Conivaptan is a non-peptide inhibitor of antidiuretic hormone (vasopressin). It was approved in 2004 for hyponatremia (low blood sodium levels) caused by syndrome of inappropriate antidiuretic hormone (SIADH). Conivaptan inhibits both isotypes of the vasopressin receptor (V1a and V2).	antagonist	552	AVPR1A	P37288	Activator
DB14642	Lypressin	small molecule	approved	H01BA03	Amino Acids, Peptides, and Proteins|Antidiuretic Agents|Cardiovascular Agents|Coagulants|Hematologic Agents|Hemostatics|Hormones|Hormones, Hormone Substitutes, and Hormone Antagonists|Natriuretic Agents|Nerve Tissue Proteins|Neuropeptides|Oligopeptides|Peptide Hormones|Peptides|Pituitary and Hypothalamic Hormones and Analogues|Pituitary Hormones|Pituitary Hormones, Posterior|Posterior Pituitary L…	BJFIDCADFRDPIO-DZCXQCEKSA-N	InChI=1S/C46H65N13O12S2/c47-17-5-4-9-29(40(65)52-22-38(51)63)54-45(70)35-10-6-18-59(35)46(71)34-24-73-72-23-28(48)39(64)55-31(20-26-11-13-27(60)14-12-26)43(68)56-32(19-25-7-2-1-3-8-25)42(67)53-30(15-16-36(49)61)41(66)57-33(21-37(50)62)44(69)58-34/h1-3,7-8,11-14,28-35,60H,4-6,9-10,15-24,47-48H2,(H2,49,61)(H2,50,62)(H2,51,63)(H,52,65)(H,53,67)(H,54,70)(H,55,64)(H,56,68)(H,57,66)(H,58,69)/t28-,29-,3…		unknown	552	AVPR1A	P37288	other
DB00067	Vasopressin	small molecule	approved		Amino Acids, Peptides, and Proteins|Antidiuretic Agents|Arginine Vasopressin|Arginine Vasopressin, agonists|Arginine Vasopressin, analogs & derivatives|Arginine Vasopressin, antagonists & inhibitors|Cardiovascular Agents|Coagulants|Hematologic Agents|Hemostatics|Hormones|Hormones, Hormone Substitutes, and Hormone Antagonists|Natriuretic Agents|Nerve Tissue Proteins|Neuropeptides|Oligopeptides|Pep…	JLTCWSBVQSZVLT-UHFFFAOYSA-N	InChI=1S/C46H65N15O12S2.C46H65N13O12S2/c47-27-22-74-75-23-33(45(73)61-17-5-9-34(61)44(72)56-28(8-4-16-53-46(51)52)39(67)54-21-37(50)65)60-43(71)32(20-36(49)64)59-40(68)29(14-15-35(48)63)55-41(69)31(18-24-6-2-1-3-7-24)58-42(70)30(57-38(27)66)19-25-10-12-26(62)13-11-25;47-17-5-4-9-29(40(65)52-22-38(51)63)54-45(70)35-10-6-18-59(35)46(71)34-24-73-72-23-28(48)39(64)55-31(20-26-11-13-27(60)14-12-26)43(…	Antidiuretic hormone, also known as vasopressin, is a nine amino acid peptide secreted from the posterior pituitary. Antidiuretic hormone binds to receptors in the distal or collecting tubules of the kidney and promotes reabsorbtion of water back into the circulation	unknown	553	AVPR1B	P47901	other
DB14642	Lypressin	small molecule	approved	H01BA03	Amino Acids, Peptides, and Proteins|Antidiuretic Agents|Cardiovascular Agents|Coagulants|Hematologic Agents|Hemostatics|Hormones|Hormones, Hormone Substitutes, and Hormone Antagonists|Natriuretic Agents|Nerve Tissue Proteins|Neuropeptides|Oligopeptides|Peptide Hormones|Peptides|Pituitary and Hypothalamic Hormones and Analogues|Pituitary Hormones|Pituitary Hormones, Posterior|Posterior Pituitary L…	BJFIDCADFRDPIO-DZCXQCEKSA-N	InChI=1S/C46H65N13O12S2/c47-17-5-4-9-29(40(65)52-22-38(51)63)54-45(70)35-10-6-18-59(35)46(71)34-24-73-72-23-28(48)39(64)55-31(20-26-11-13-27(60)14-12-26)43(68)56-32(19-25-7-2-1-3-8-25)42(67)53-30(15-16-36(49)61)41(66)57-33(21-37(50)62)44(69)58-34/h1-3,7-8,11-14,28-35,60H,4-6,9-10,15-24,47-48H2,(H2,49,61)(H2,50,62)(H2,51,63)(H,52,65)(H,53,67)(H,54,70)(H,55,64)(H,56,68)(H,57,66)(H,58,69)/t28-,29-,3…		unknown	553	AVPR1B	P47901	other
DB00035	Desmopressin	small molecule	approved	H01BA02	Agents that produce hypertension|Amino Acids, Peptides, and Proteins|Antidiuretic Agents|Arginine Vasopressin|Cardiovascular Agents|Coagulants|Drugs that are Mainly Renally Excreted|Factor VIII Activator|Hematologic Agents|Hemostatics|Hormones|Hormones, Hormone Substitutes, and Hormone Antagonists|Increased Coagulation Factor VIII Activity|Increased Coagulation Factor VIII Concentration|Natriuret…	NFLWUMRGJYTJIN-PNIOQBSNSA-N	InChI=1S/C46H64N14O12S2/c47-35(62)15-14-29-40(67)58-32(22-36(48)63)43(70)59-33(45(72)60-18-5-9-34(60)44(71)56-28(8-4-17-52-46(50)51)39(66)53-23-37(49)64)24-74-73-19-16-38(65)54-30(21-26-10-12-27(61)13-11-26)41(68)57-31(42(69)55-29)20-25-6-2-1-3-7-25/h1-3,6-7,10-13,28-34,61H,4-5,8-9,14-24H2,(H2,47,62)(H2,48,63)(H2,49,64)(H,53,66)(H,54,65)(H,55,69)(H,56,71)(H,57,68)(H,58,67)(H,59,70)(H4,50,51,52)/t…	Desmopressin (dDAVP), a synthetic analogue of 8-arginine vasopressin (ADH), is an antidiuretic peptide drug modified by deamination of 1-cysteine and substitution of 8-L-arginine by 8-D-arginine. ADH is an endogenous pituitary hormone that has a crucial role in the control of the water content in the body. Upon release from the stimulation of increased plasma osmolarity or decreased circulating b…	unknown	553	AVPR1B	P47901	other
DB00872	Conivaptan	small molecule	approved|investigational	C03XA02	Antidiuretic Hormone Receptor Antagonists|Cardiovascular Agents|Cytochrome P-450 CYP3A Inhibitors|Cytochrome P-450 CYP3A Substrates|Cytochrome P-450 CYP3A4 Inhibitors|Cytochrome P-450 CYP3A4 Inhibitors (strong)|Cytochrome P-450 CYP3A4 Substrates|Cytochrome P-450 CYP3A4 Substrates with a Narrow Therapeutic Index|Cytochrome P-450 Enzyme Inhibitors|Cytochrome P-450 Substrates|Diuretics|Heterocyclic …	IKENVDNFQMCRTR-UHFFFAOYSA-N	InChI=1S/C32H26N4O2/c1-21-33-28-19-20-36(29-14-8-7-13-27(29)30(28)34-21)32(38)23-15-17-24(18-16-23)35-31(37)26-12-6-5-11-25(26)22-9-3-2-4-10-22/h2-18H,19-20H2,1H3,(H,33,34)(H,35,37)	Conivaptan is a non-peptide inhibitor of antidiuretic hormone (vasopressin). It was approved in 2004 for hyponatremia (low blood sodium levels) caused by syndrome of inappropriate antidiuretic hormone (SIADH). Conivaptan inhibits both isotypes of the vasopressin receptor (V1a and V2).	antagonist	554	AVPR2	P30518	Activator
DB02638	Terlipressin	small molecule	approved|investigational	H01BA04	Amino Acids, Peptides, and Proteins|Cardiovascular Agents|Hormones|Hormones, Hormone Substitutes, and Hormone Antagonists|Moderate Risk QTc-Prolonging Agents|Nerve Tissue Proteins|Neuropeptides|Oligopeptides|Peptide Hormones|Peptides|Pituitary and Hypothalamic Hormones and Analogues|Pituitary Hormones|Pituitary Hormones, Posterior|Posterior Pituitary Lobe Hormones|Proteins|QTc Prolonging Agents|S…	BENFXAYNYRLAIU-QSVFAHTRSA-N	InChI=1S/C52H74N16O15S2/c53-17-5-4-9-31(45(76)60-23-41(57)72)63-51(82)38-10-6-18-68(38)52(83)37-27-85-84-26-36(61-44(75)25-59-43(74)24-58-42(73)22-54)50(81)65-34(20-29-11-13-30(69)14-12-29)48(79)64-33(19-28-7-2-1-3-8-28)47(78)62-32(15-16-39(55)70)46(77)66-35(21-40(56)71)49(80)67-37/h1-3,7-8,11-14,31-38,69H,4-6,9-10,15-27,53-54H2,(H2,55,70)(H2,56,71)(H2,57,72)(H,58,73)(H,59,74)(H,60,76)(H,61,75)(H…	Terlipressin is an analogue of vasopressin used as a vasoactive drug in the management of hypotension which has been found to be effective when norepinephrine fails.	agonist	554	AVPR2	P30518	Activator
DB06212	Tolvaptan	small molecule	approved	C03XA01	Agents causing hyperkalemia|Antidiuretic Hormone Receptor Antagonists|Benzazepines|Cardiovascular Agents|Cytochrome P-450 CYP3A Substrates|Cytochrome P-450 CYP3A4 Substrates|Cytochrome P-450 CYP3A4 Substrates with a Narrow Therapeutic Index|Cytochrome P-450 Substrates|Diuretics|Heterocyclic Compounds, Fused-Ring|Narrow Therapeutic Index Drugs|Natriuretic Agents|P-glycoprotein inhibitors|P-glycopr…	GYHCTFXIZSNGJT-XMMPIXPASA-N	InChI=1S/C26H25ClN2O3/c1-16-6-3-4-7-20(16)25(31)28-19-10-11-21(17(2)14-19)26(32)29-13-5-8-24(30)22-15-18(27)9-12-23(22)29/h3-4,6-7,9-12,14-15,24,30H,5,8,13H2,1-2H3,(H,28,31)/t24-/m1/s1	Tolvaptan is used to treat low blood sodium levels (hyponatremia) associated with various conditions like congestive heart failure, cirrhosis, and syndrome of inappropriate antidiuretic hormones (SIADH). FDA approved on May 19, 2009.	antagonist	554	AVPR2	P30518	Activator
DB00035	Desmopressin	small molecule	approved	H01BA02	Agents that produce hypertension|Amino Acids, Peptides, and Proteins|Antidiuretic Agents|Arginine Vasopressin|Cardiovascular Agents|Coagulants|Drugs that are Mainly Renally Excreted|Factor VIII Activator|Hematologic Agents|Hemostatics|Hormones|Hormones, Hormone Substitutes, and Hormone Antagonists|Increased Coagulation Factor VIII Activity|Increased Coagulation Factor VIII Concentration|Natriuret…	NFLWUMRGJYTJIN-PNIOQBSNSA-N	InChI=1S/C46H64N14O12S2/c47-35(62)15-14-29-40(67)58-32(22-36(48)63)43(70)59-33(45(72)60-18-5-9-34(60)44(71)56-28(8-4-17-52-46(50)51)39(66)53-23-37(49)64)24-74-73-19-16-38(65)54-30(21-26-10-12-27(61)13-11-26)41(68)57-31(42(69)55-29)20-25-6-2-1-3-7-25/h1-3,6-7,10-13,28-34,61H,4-5,8-9,14-24H2,(H2,47,62)(H2,48,63)(H2,49,64)(H,53,66)(H,54,65)(H,55,69)(H,56,71)(H,57,68)(H,58,67)(H,59,70)(H4,50,51,52)/t…	Desmopressin (dDAVP), a synthetic analogue of 8-arginine vasopressin (ADH), is an antidiuretic peptide drug modified by deamination of 1-cysteine and substitution of 8-L-arginine by 8-D-arginine. ADH is an endogenous pituitary hormone that has a crucial role in the control of the water content in the body. Upon release from the stimulation of increased plasma osmolarity or decreased circulating b…	agonist	554	AVPR2	P30518	Activator
DB14642	Lypressin	small molecule	approved	H01BA03	Amino Acids, Peptides, and Proteins|Antidiuretic Agents|Cardiovascular Agents|Coagulants|Hematologic Agents|Hemostatics|Hormones|Hormones, Hormone Substitutes, and Hormone Antagonists|Natriuretic Agents|Nerve Tissue Proteins|Neuropeptides|Oligopeptides|Peptide Hormones|Peptides|Pituitary and Hypothalamic Hormones and Analogues|Pituitary Hormones|Pituitary Hormones, Posterior|Posterior Pituitary L…	BJFIDCADFRDPIO-DZCXQCEKSA-N	InChI=1S/C46H65N13O12S2/c47-17-5-4-9-29(40(65)52-22-38(51)63)54-45(70)35-10-6-18-59(35)46(71)34-24-73-72-23-28(48)39(64)55-31(20-26-11-13-27(60)14-12-26)43(68)56-32(19-25-7-2-1-3-8-25)42(67)53-30(15-16-36(49)61)41(66)57-33(21-37(50)62)44(69)58-34/h1-3,7-8,11-14,28-35,60H,4-6,9-10,15-24,47-48H2,(H2,49,61)(H2,50,62)(H2,51,63)(H,52,65)(H,53,67)(H,54,70)(H,55,64)(H,56,68)(H,57,66)(H,58,69)/t28-,29-,3…		unknown	554	AVPR2	P30518	other
DB00067	Vasopressin	small molecule	approved		Amino Acids, Peptides, and Proteins|Antidiuretic Agents|Arginine Vasopressin|Arginine Vasopressin, agonists|Arginine Vasopressin, analogs & derivatives|Arginine Vasopressin, antagonists & inhibitors|Cardiovascular Agents|Coagulants|Hematologic Agents|Hemostatics|Hormones|Hormones, Hormone Substitutes, and Hormone Antagonists|Natriuretic Agents|Nerve Tissue Proteins|Neuropeptides|Oligopeptides|Pep…	JLTCWSBVQSZVLT-UHFFFAOYSA-N	InChI=1S/C46H65N15O12S2.C46H65N13O12S2/c47-27-22-74-75-23-33(45(73)61-17-5-9-34(61)44(72)56-28(8-4-16-53-46(51)52)39(67)54-21-37(50)65)60-43(71)32(20-36(49)64)59-40(68)29(14-15-35(48)63)55-41(69)31(18-24-6-2-1-3-7-24)58-42(70)30(57-38(27)66)19-25-10-12-26(62)13-11-25;47-17-5-4-9-29(40(65)52-22-38(51)63)54-45(70)35-10-6-18-59(35)46(71)34-24-73-72-23-28(48)39(64)55-31(20-26-11-13-27(60)14-12-26)43(…	Antidiuretic hormone, also known as vasopressin, is a nine amino acid peptide secreted from the posterior pituitary. Antidiuretic hormone binds to receptors in the distal or collecting tubules of the kidney and promotes reabsorbtion of water back into the circulation	agonist	554	AVPR2	P30518	Activator
DB12141	Gilteritinib	small molecule	approved|investigational	L01XE54	Amines|Antineoplastic Agents|Antineoplastic and Immunomodulating Agents|BCRP/ABCG2 Inhibitors|Cytochrome P-450 CYP3A Substrates|Cytochrome P-450 CYP3A4 Substrates|Cytochrome P-450 CYP3A4 Substrates (strength unknown)|Cytochrome P-450 Substrates|MATE 1 Inhibitors|MATE inhibitors|Moderate Risk QTc-Prolonging Agents|OCT1 inhibitors|P-glycoprotein substrates|Protein Kinase Inhibitors|QTc Prolonging A…	GYQYAJJFPNQOOW-UHFFFAOYSA-N	InChI=1S/C29H44N8O3/c1-4-23-28(31-20-9-17-40-18-10-20)34-29(26(33-23)27(30)38)32-21-5-6-24(25(19-21)39-3)37-11-7-22(8-12-37)36-15-13-35(2)14-16-36/h5-6,19-20,22H,4,7-18H2,1-3H3,(H2,30,38)(H2,31,32,34)	Gilteritinib, also known as ASP2215, is a small molecule part of the FLT3 tyrosine kinase inhibitors that presented a greater selectivity and potency when compared with other agents from this group.[A40036] It is a pyrazinecarboxamide derivative that showed high selectivity to FLT3 preventing the c-Kit -driven myelosuppression observed in other therapies.[A40044] Gilteritinib was developed by Ast…	inhibitor	558	AXL	P30530	Inhibitor
DB00449	Dipivefrin	small molecule	approved	S01EA02	Adrenergic Agents|Adrenergic Agonists|Adrenergic alpha-1 Receptor Agonists|Adrenergic alpha-2 Receptor Agonists|Adrenergic alpha-Agonists|Adrenergic beta-1 Receptor Agonists|Adrenergic beta-2 Receptor Agonists|Adrenergic beta-3 Receptor Agonists|Adrenergic beta-Agonists|Alcohols|Amines|Amino Alcohols|Antiglaucoma Preparations and Miotics|Benzene Derivatives|Biogenic Amines|Biogenic Monoamines|Cat…	OCUJLLGVOUDECM-UHFFFAOYSA-N	InChI=1S/C19H29NO5/c1-18(2,3)16(22)24-14-9-8-12(13(21)11-20-7)10-15(14)25-17(23)19(4,5)6/h8-10,13,20-21H,11H2,1-7H3	Dipivefrin is a prodrug of adrenaline, which is used to treat glaucoma. It is available as ophthalmic solution (eye drops).	substrate	590	BCHE	P06276	Activator
DB00545	Pyridostigmine	small molecule	approved|investigational	N07AA02	Cholinergic Agents|Cholinesterase Inhibitors|Cytochrome P-450 CYP3A Inducers|Cytochrome P-450 Enzyme Inducers|Enzyme Inhibitors|Nervous System|Neurotransmitter Agents|Parasympathomemetic (Cholinergic) Agents|Parasympathomimetics|Pyridines|Pyridinium Compounds	RVOLLAQWKVFTGE-UHFFFAOYSA-N	InChI=1S/C9H13N2O2/c1-10(2)9(12)13-8-5-4-6-11(3)7-8/h4-7H,1-3H3/q+1	A cholinesterase inhibitor with a slightly longer duration of action than neostigmine. It is used in the treatment of myasthenia gravis and to reverse the actions of muscle relaxants.	antagonist	590	BCHE	P06276	Activator
DB01010	Edrophonium	small molecule	approved	V04CX07	Amines|Ammonium Compounds|Antidotes|Cholinergic Agents|Cholinesterase Inhibitors|Compounds used in a research, industrial, or household setting|Diagnostic Agents|Drugs that are Mainly Renally Excreted|Enzyme Inhibitors|Neurotransmitter Agents|Nitrogen Compounds|Onium Compounds|Phenylammonium Compounds|Protective Agents|Quaternary Ammonium Compounds	VWLHWLSRQJQWRG-UHFFFAOYSA-O	InChI=1S/C10H15NO/c1-4-11(2,3)9-6-5-7-10(12)8-9/h5-8H,4H2,1-3H3/p+1	A rapid-onset, short-acting cholinesterase inhibitor used in cardiac arrhythmias and in the diagnosis of myasthenia gravis. It has also been used as an antidote to curare principles.	inhibitor	590	BCHE	P06276	Inhibitor
DB01057	Echothiophate	small molecule	approved	S01EB03	Antiglaucoma Preparations and Miotics|Autonomic Agents|Cholinergic Agents|Cholinesterase Inhibitors|Enzyme Inhibitors|Miotics|Neurotransmitter Agents|Ophthalmologicals|Organophosphates|Organophosphorus Compounds|Organothiophosphates|Organothiophosphorus Compounds|Parasympathomimetics|Peripheral Nervous System Agents|Potential QTc-Prolonging Agents|QTc Prolonging Agents|Sensory Organs|Sulfur Compo…	BJOLKYGKSZKIGU-UHFFFAOYSA-N	InChI=1S/C9H23NO3PS/c1-6-12-14(11,13-7-2)15-9-8-10(3,4)5/h6-9H2,1-5H3/q+1	A potent, long-acting irreversible cholinesterase inhibitor used as an ocular hypertensive in the treatment of glaucoma. Occasionally used for accomodative esotropia.	inhibitor	590	BCHE	P06276	Inhibitor
DB00989	Rivastigmine	small molecule	approved|investigational	N06DA03	Acids, Acyclic|Anti-Dementia Drugs|Bradycardia-Causing Agents|Carbamates|Central Nervous System Agents|Cholinergic Agents|Cholinesterase Inhibitors|Compounds used in a research, industrial, or household setting|Cytochrome P-450 CYP3A Substrates|Cytochrome P-450 Substrates|Enzyme Inhibitors|Nervous System|Neuroprotective Agents|Neurotransmitter Agents|Parasympathomemetic (Cholinergic) Agents|Pheny…	XSVMFMHYUFZWBK-NSHDSACASA-N	InChI=1S/C14H22N2O2/c1-6-16(5)14(17)18-13-9-7-8-12(10-13)11(2)15(3)4/h7-11H,6H2,1-5H3/t11-/m0/s1	Rivastigmine is a parasympathomimetic or cholinergic agent for the treatment of mild to moderate dementia of the Alzheimer's type. Rivastigmine is a cholinesterase inhibitor that inhibits both butyrylcholinesterase and acetylcholinesterase.	inhibitor	590	BCHE	P06276	Inhibitor
DB00772	Malathion	small molecule	approved|investigational	P03AX03	Agrochemicals|Antiparasitic Products, Insecticides and Repellents|Cholinergic Agents|Cholinesterase Inhibitors|Compounds used in a research, industrial, or household setting|Cytochrome P-450 CYP1A2 Substrates|Cytochrome P-450 CYP2B6 Substrates|Cytochrome P-450 Substrates|Ectoparasiticides, Incl. Scabicides|Ectoparasiticides, Incl. Scabicides, Insecticides and Repellents|Enzyme Inhibitors|Insectic…	JXSJBGJIGXNWCI-UHFFFAOYSA-N	InChI=1S/C10H19O6PS2/c1-5-15-9(11)7-8(10(12)16-6-2)19-17(18,13-3)14-4/h8H,5-7H2,1-4H3	Malathion is a parasympathomimetic organophosphate compound that is used as an insecticide for the treatment of head lice. Malathion is an irreversible cholinesterase inhibitor and has low human toxicity.	inhibitor	590	BCHE	P06276	Inhibitor
DB00941	Hexafluronium	small molecule	approved	M03AC05	Amines|Ammonium Compounds|Anticholinergic Agents|Bis-Trimethylammonium Compounds|Central Nervous System Depressants|Cholinergic Agents|Cholinesterase Inhibitors|Muscle Relaxants|Muscle Relaxants, Peripherally Acting Agents|Musculo-Skeletal System|Neurotransmitter Agents|Nicotinic Antagonists|Nitrogen Compounds|Onium Compounds|Quaternary Ammonium Compounds	HDZAQYPYABGTCL-UHFFFAOYSA-N	InChI=1S/C36H42N2/c1-37(2,35-31-21-11-7-17-27(31)28-18-8-12-22-32(28)35)25-15-5-6-16-26-38(3,4)36-33-23-13-9-19-29(33)30-20-10-14-24-34(30)36/h7-14,17-24,35-36H,5-6,15-16,25-26H2,1-4H3/q+2	Hexafluronium bromide is a neuromuscular blocking agent used in anesthesiology to prolong and potentiate the skeletal muscle relaxing action of suxamethonium during surgery. It is known to bind and block the activity of plasma cholinesterases.	inhibitor	590	BCHE	P06276	Inhibitor
DB01221	Ketamine	small molecule	approved|vet_approved	N01AX03	Agents producing tachycardia|Amino Acids|Amino Acids, Acidic|Amino Acids, Dicarboxylic|Amino Acids, Peptides, and Proteins|Analgesics|Anesthetics|Anesthetics, Dissociative|Anesthetics, General|Anesthetics, Intravenous|Central Nervous System Agents|Central Nervous System Depressants|Cholinesterase Inhibitors|Cyclohexanes|Cycloparaffins|Cytochrome P-450 CYP2B6 Substrates|Cytochrome P-450 CYP2C8 Sub…	YQEZLKZALYSWHR-UHFFFAOYSA-N	InChI=1S/C13H16ClNO/c1-15-13(9-5-4-8-12(13)16)10-6-2-3-7-11(10)14/h2-3,6-7,15H,4-5,8-9H2,1H3	Ketamine is an NMDA receptor antagonist with a potent anesthetic effect.[A31869] It was developed in 1963 as a replacement for phencyclidine (PCP) by Calvin Stevens at Parke Davis Laboratories. It started being used for veterinary purposes in Belgium and in 1964 was proven that compared to PCP, it produced minor hallucinogenic effects and shorter psychotomimetic effects. It was FDA approved in 19…	inhibitor	590	BCHE	P06276	Inhibitor
DB00733	Pralidoxime	small molecule	approved|vet_approved	V03AB04	Amines|Antidotes|Cholinergic Agents|Cholinesterase Reactivators|Compounds used in a research, industrial, or household setting|Drugs that are Mainly Renally Excreted|Enzyme Reactivators|Hydroxylamines|Neurotransmitter Agents|Oximes|Protective Agents	JBKPUQTUERUYQE-UHFFFAOYSA-O	InChI=1S/C7H8N2O/c1-9-5-3-2-4-7(9)6-8-10/h2-6H,1H3/p+1	Pralidoxime is an antidote to organophosphate pesticides and chemicals. Organophosphates bind to the esteratic site of acetylcholinesterase, which results initially in reversible inactivation of the enzyme. If given within 24 hours,after organophosphate exposure, pralidoxime reactivates the enzyme cholinesterase by cleaving the phosphate-ester bond formed between the organophosphate and acetylcho…	activator	590	BCHE	P06276	Activator
DB01169	Arsenic trioxide	small molecule	approved|investigational	L01XX27	Anions|Antineoplastic Agents|Antineoplastic and Immunomodulating Agents|Arsenicals|Cardiotoxic antineoplastic agents|Cytochrome P-450 CYP3A Inhibitors|Cytochrome P-450 CYP3A4 Inhibitors|Cytochrome P-450 CYP3A4 Inhibitors (strength unknown)|Cytochrome P-450 Enzyme Inhibitors|Drugs that are Mainly Renally Excreted|Electrolytes|Highest Risk QTc-Prolonging Agents|Hyperglycemia-Associated Agents|Hypot…	IKWTVSLWAPBBKU-UHFFFAOYSA-N	InChI=1S/As2O3/c3-1-5-2-4	Arsenic trioxide is a chemotherapeutic agent of idiopathic function used to treat leukemia that is unresponsive to first line agents. It is suspected that arsenic trisulfide induces cancer cells to undergo apoptosis. In general, arsenic is known to be a naturally toxic substance capable of eliciting a variety of dangerous adverse effects. The enzyme thioredoxin reductase has recently been identif…	antagonist	595	CCND1	P24385	Activator
DB11718	Encorafenib	small molecule	approved|investigational	L01XE46	Acids, Acyclic|Amides|Antineoplastic Agents|Antineoplastic and Immunomodulating Agents|Cytochrome P-450 CYP2C19 Substrates|Cytochrome P-450 CYP2D6 Substrates|Cytochrome P-450 CYP3A Substrates|Cytochrome P-450 CYP3A4 Substrates|Cytochrome P-450 Substrates|Moderate Risk QTc-Prolonging Agents|Protein Kinase Inhibitors|QTc Prolonging Agents|Sulfones|Sulfur Compounds	CMJCXYNUCSMDBY-ZDUSSCGKSA-N	InChI=1S/C22H27ClFN7O4S/c1-12(2)31-11-16(17-6-7-25-21(28-17)26-10-13(3)27-22(32)35-4)20(29-31)15-8-14(23)9-18(19(15)24)30-36(5,33)34/h6-9,11-13,30H,10H2,1-5H3,(H,27,32)(H,25,26,28)/t13-/m0/s1	Encorafenib, also known as _BRAFTOVI_, is a kinase inhibitor. Encorafenib inhibits BRAF gene, which encodes for B-raf protein, which is a proto-oncogene involved in various genetic mutations [FDA label]. This protein plays a role in regulating the MAP kinase/ERK signaling pathway, which impacts cell division, differentiation, and secretion. Mutations in this gene, most frequently the V600E mutati…	inhibitor	595	CCND1	P24385	Inhibitor
DB01229	Paclitaxel	small molecule	approved|vet_approved	L01CD01	Agents Causing Muscle Toxicity|Antimitotic Agents|Antineoplastic Agents|Antineoplastic Agents, Phytogenic|Antineoplastic and Immunomodulating Agents|BSEP/ABCB11 Inhibitors|BSEP/ABCB11 Substrates|BSEP/ABCB11 Substrates with a Narrow Therapeutic Index|Cardiotoxic antineoplastic agents|Cyclodecanes|Cycloparaffins|Cytochrome P-450 CYP2C8 Substrates|Cytochrome P-450 CYP2C8 Substrates with a Narrow The…	RCINICONZNJXQF-MZXODVADSA-N	InChI=1S/C47H51NO14/c1-25-31(60-43(56)36(52)35(28-16-10-7-11-17-28)48-41(54)29-18-12-8-13-19-29)23-47(57)40(61-42(55)30-20-14-9-15-21-30)38-45(6,32(51)22-33-46(38,24-58-33)62-27(3)50)39(53)37(59-26(2)49)34(25)44(47,4)5/h7-21,31-33,35-38,40,51-52,57H,22-24H2,1-6H3,(H,48,54)/t31-,32-,33+,35-,36+,37+,38-,40-,45+,46-,47+/m0/s1	Paclitaxel is a chemotherapeutic agent marketed under the brand name Taxol among others. Used as a treatment for various cancers, paclitaxel is a mitotic inhibitor that was first isolated in 1971 from the bark of the Pacific yew tree which contains endophytic fungi that synthesize paclitaxel. It is available as an intravenous solution for injection and the newer formulation contains albumin-bound…	inhibitor	596	BCL2	P10415	Inhibitor
DB11581	Venetoclax	small molecule	approved|investigational	L01XX52	Amides|Antineoplastic Agents|Antineoplastic and Immunomodulating Agents|BCL-2 Inhibitor|BCRP/ABCG2 Inhibitors|BCRP/ABCG2 Substrates|Cytochrome P-450 CYP3A Inhibitors|Cytochrome P-450 CYP3A Substrates|Cytochrome P-450 CYP3A4 Inhibitors|Cytochrome P-450 CYP3A4 Inhibitors (moderate)|Cytochrome P-450 CYP3A4 Substrates|Cytochrome P-450 CYP3A4 Substrates with a Narrow Therapeutic Index|Cytochrome P-450…	LQBVNQSMGBZMKD-UHFFFAOYSA-N	InChI=1S/C45H50ClN7O7S/c1-45(2)15-11-33(39(26-45)31-3-5-34(46)6-4-31)29-51-17-19-52(20-18-51)35-7-9-38(42(24-35)60-36-23-32-12-16-47-43(32)49-28-36)44(54)50-61(57,58)37-8-10-40(41(25-37)53(55)56)48-27-30-13-21-59-22-14-30/h3-10,12,16,23-25,28,30,48H,11,13-15,17-22,26-27,29H2,1-2H3,(H,47,49)(H,50,54)	Venetoclax is a BCL-2 inhibitor that was initially approved by the FDA in April 2016 [FDA label]. Proteins in the B cell CLL/lymphoma 2 (BCL-2) family are important regulators of the apoptotic (programmed cell death) process [A18565], [A18566]. Venetoclax is used to treat chronic lymphocytic leukemia (CLL) and certain types of small lymphocytic lymphoma [FDA label]. CLL is the most prevalent leuk…	inhibitor	596	BCL2	P10415	Inhibitor
DB01367	Rasagiline	small molecule	approved	N04BD02	Agents that produce hypertension|Agents that reduce seizure threshold|Anti-Parkinson Drugs|Antidepressive Agents|Central Nervous System Agents|Central Nervous System Depressants|Compounds used in a research, industrial, or household setting|Cytochrome P-450 CYP1A2 Substrates|Cytochrome P-450 Substrates|Dopamine Agents|Drugs that are Mainly Renally Excreted|Enzyme Inhibitors|Hypotensive Agents|Ind…	RUOKEQAAGRXIBM-GFCCVEGCSA-N	InChI=1S/C12H13N/c1-2-9-13-12-8-7-10-5-3-4-6-11(10)12/h1,3-6,12-13H,7-9H2/t12-/m1/s1	Rasagiline is an irreversible inhibitor of monoamine oxidase and is used as a monotherapy in early Parkinson's disease or as an adjunct therapy in more advanced cases.	activator	596	BCL2	P10415	Activator
DB06616	Bosutinib	small molecule	approved	L01XE14	Amines|Antineoplastic Agents|Antineoplastic and Immunomodulating Agents|Cytochrome P-450 CYP2C8 Inhibitors|Cytochrome P-450 CYP2C8 Inhibitors (strength unknown)|Cytochrome P-450 CYP3A Inhibitors|Cytochrome P-450 CYP3A Substrates|Cytochrome P-450 CYP3A4 Inhibitors|Cytochrome P-450 CYP3A4 Inhibitors (strength unknown)|Cytochrome P-450 CYP3A4 Substrates|Cytochrome P-450 CYP3A4 Substrates with a Narr…	UBPYILGKFZZVDX-UHFFFAOYSA-N	InChI=1S/C26H29Cl2N5O3/c1-32-6-8-33(9-7-32)5-4-10-36-25-13-21-18(11-24(25)35-3)26(17(15-29)16-30-21)31-22-14-23(34-2)20(28)12-19(22)27/h11-14,16H,4-10H2,1-3H3,(H,30,31)	Bosutinib is a Bcr-Abl kinase inhibitor for the treatment of Philadelphia chromosome-positive (Ph+) chronic myelogenous leukemia (CML). Compared to other tyrosine kinase inhibitors, it has a more favourable hematologic toxicity profile. FDA approved on September 4, 2012.	inhibitor	613	BCR	P11274	Inhibitor
DB00619	Imatinib	small molecule	approved	L01XE01	Acids, Carbocyclic|Amides|Antineoplastic Agents|Antineoplastic and Immunomodulating Agents|BCRP/ABCG2 Inhibitors|BCRP/ABCG2 Substrates|Benzamides and benzamide derivatives|Benzene Derivatives|Benzoates|BSEP/ABCB11 Substrates|Cardiotoxic antineoplastic agents|Cytochrome P-450 CYP1A2 Substrates|Cytochrome P-450 CYP2C19 Substrates|Cytochrome P-450 CYP2C8 Substrates|Cytochrome P-450 CYP2C9 Inhibitors…	KTUFNOKKBVMGRW-UHFFFAOYSA-N	InChI=1S/C29H31N7O/c1-21-5-10-25(18-27(21)34-29-31-13-11-26(33-29)24-4-3-12-30-19-24)32-28(37)23-8-6-22(7-9-23)20-36-16-14-35(2)15-17-36/h3-13,18-19H,14-17,20H2,1-2H3,(H,32,37)(H,31,33,34)	Imatinib is a small molecule kinase inhibitor used to treat certain types of cancer. It is currently marketed by Novartis as Gleevec (USA) or Glivec (Europe/Australia) as its mesylate salt, imatinib mesilate (INN). It is occasionally referred to as CGP57148B or STI571 (especially in older publications). It is used in treating chronic myelogenous leukemia (CML), gastrointestinal stromal tumors (GI…	inhibitor	613	BCR	P11274	Inhibitor
DB08901	Ponatinib	small molecule	approved|investigational	L01XE24	Antineoplastic Agents|Antineoplastic and Immunomodulating Agents|BCRP/ABCG2 Inhibitors|BCRP/ABCG2 Substrates|Cytochrome P-450 CYP2C8 Inhibitors|Cytochrome P-450 CYP2C8 Inhibitors (strength unknown)|Cytochrome P-450 CYP2C8 Substrates|Cytochrome P-450 CYP2C8 Substrates with a Narrow Therapeutic Index|Cytochrome P-450 CYP2D6 Substrates|Cytochrome P-450 CYP2D6 Substrates with a Narrow Therapeutic Ind…	PHXJVRSECIGDHY-UHFFFAOYSA-N	InChI=1S/C29H27F3N6O/c1-20-5-6-22(16-21(20)8-10-25-18-33-27-4-3-11-34-38(25)27)28(39)35-24-9-7-23(26(17-24)29(30,31)32)19-37-14-12-36(2)13-15-37/h3-7,9,11,16-18H,12-15,19H2,1-2H3,(H,35,39)	Ponatinib is a novel Bcr-Abl tyrosine kinase inhibitor that is especially effective against the T315I mutation for the treatment of chronic myeloid leukemia. FDA approved on December 14, 2012.	inhibitor	613	BCR	P11274	Inhibitor
DB06196	Icatibant	small molecule	approved|investigational	B06AC02	Agents causing angioedema|Amino Acids, Peptides, and Proteins|Analgesics|Analgesics, Non-Narcotic|Anti-Inflammatory Agents|Antirheumatic Agents|Autacoids|Biological Factors|Blood and Blood Forming Organs|Bradykinin B2 Receptor Antagonists|Bradykinin Receptor Antagonists|Central Nervous System Agents|Complement Inactivating Agents|Drugs that are Mainly Renally Excreted|Drugs Used in Hereditary Ang…	QURWXBZNHXJZBE-SKXRKSCCSA-N	InChI=1S/C59H89N19O13S/c60-37(14-5-19-67-57(61)62)48(82)72-38(15-6-20-68-58(63)64)52(86)75-22-8-18-43(75)54(88)77-30-35(80)26-44(77)50(84)70-28-47(81)71-40(27-36-13-9-23-92-36)49(83)74-41(31-79)53(87)76-29-34-12-2-1-10-32(34)24-46(76)55(89)78-42-17-4-3-11-33(42)25-45(78)51(85)73-39(56(90)91)16-7-21-69-59(65)66/h1-2,9-10,12-13,23,33,35,37-46,79-80H,3-8,11,14-22,24-31,60H2,(H,70,84)(H,71,81)(H,72,8…	Icatibant (Firazyr) is a synthetic peptidomimetic drug consisting of ten amino acids, and acts as an effective and specific antagonist of bradykinin B2 receptors. It has been approved in the EU for use in hereditary angioedema, and is under investigation for a number of other conditions in which bradykinin is thought to play a significant role. Icatibant currently has orphan drug status in the Un…	antagonist	624	BDKRB2	P30411	Activator
DB05260	Gallium nitrate	small molecule	approved|investigational		Antineoplastic Agents|Bone Resorption Inhibition|Calcium Resorption Inhibitor|Calcium-Regulating Hormones and Agents|Elements|Immunosuppressive Agents|Metals|Metals, Heavy|Narrow Therapeutic Index Drugs	CHPZKNULDCNCBW-UHFFFAOYSA-N	InChI=1S/Ga.3NO3/c;3*2-1(3)4/q+3;3*-1	Gallium nitrate is a drug that is used to treat hyper-calcemia, or too much calcium in the blood. This condition may occur when individuals develop various types of cancer. Gallium nitrate is also known by the common brand name Ganite.	antagonist	632	BGLAP	P02818	Activator
DB00140	Riboflavin	small molecule	approved|investigational|nutraceutical|vet_approved	A11HA04|S01XA26	Alimentary Tract and Metabolism|Biological Factors|Coenzymes|Dermatologicals|Diet, Food, and Nutrition|Enzymes and Coenzymes|Flavins|Food|Food and Beverages|Growth Substances|Heterocyclic Compounds, Fused-Ring|Micronutrients|OAT1/SLC22A6 inhibitors|Ophthalmologicals|Photosensitizing Agents|Physiological Phenomena|Pigments, Biological|Pteridines|Radiation-Sensitizing Agents|Sensory Organs|Vitamin …	AUNGANRZJHBGPY-SCRDCRAPSA-N	InChI=1S/C17H20N4O6/c1-7-3-9-10(4-8(7)2)21(5-11(23)14(25)12(24)6-22)15-13(18-9)16(26)20-17(27)19-15/h3-4,11-12,14,22-25H,5-6H2,1-2H3,(H,20,26,27)/t11-,12+,14-/m0/s1	Nutritional factor found in milk, eggs, malted barley, liver, kidney, heart, and leafy vegetables. The richest natural source is yeast. It occurs in the free form only in the retina of the eye, in whey, and in urine; its principal forms in tissues and cells are as flavin mononucleotide and flavin-adenine dinucleotide.	product of	645	BLVRB	P30043	other
DB11639	Dibotermin alfa	biotech	approved|investigational	M05BC01	Amino Acids, Peptides, and Proteins|Biological Factors|Bone Morphogenetic Proteins|Drugs Affecting Bone Structure and Mineralization|Drugs for Treatment of Bone Diseases|Intercellular Signaling Peptides and Proteins|Musculo-Skeletal System|Peptides|Proteins|TGF-beta Superfamily Proteins			Dibotermin alfa is a recombinant human bone morphogenetic protein-2 (rhBMP-2) derived from a recombinant Chinese Hamster Ovary (CHO) cell line [FDA Label]. It is implanted in patients undergoing bone surgeries or those with fractures. BMPs are subfamily of the transforming growth factor-β (TGF-β) superfamily that have different actions on the bone matrix [A31946]. BMP-2 is a potent osteoinductive…	ligand	657	BMPR1A	P36894	Ligand
DB11639	Dibotermin alfa	biotech	approved|investigational	M05BC01	Amino Acids, Peptides, and Proteins|Biological Factors|Bone Morphogenetic Proteins|Drugs Affecting Bone Structure and Mineralization|Drugs for Treatment of Bone Diseases|Intercellular Signaling Peptides and Proteins|Musculo-Skeletal System|Peptides|Proteins|TGF-beta Superfamily Proteins			Dibotermin alfa is a recombinant human bone morphogenetic protein-2 (rhBMP-2) derived from a recombinant Chinese Hamster Ovary (CHO) cell line [FDA Label]. It is implanted in patients undergoing bone surgeries or those with fractures. BMPs are subfamily of the transforming growth factor-β (TGF-β) superfamily that have different actions on the bone matrix [A31946]. BMP-2 is a potent osteoinductive…	ligand	659	BMPR2	Q13873	Ligand
DB08896	Regorafenib	small molecule	approved	L01XE21	Antineoplastic Agents|Antineoplastic and Immunomodulating Agents|BCRP/ABCG2 Inhibitors|Benzene Derivatives|Bradycardia-Causing Agents|Cytochrome P-450 CYP2B6 Inhibitors|Cytochrome P-450 CYP2B6 Inhibitors (strength unknown)|Cytochrome P-450 CYP2C8 Inhibitors|Cytochrome P-450 CYP2C8 Inhibitors (strength unknown)|Cytochrome P-450 CYP2C9 Inhibitors|Cytochrome P-450 CYP2C9 Inhibitors (strength unknown…	FNHKPVJBJVTLMP-UHFFFAOYSA-N	InChI=1S/C21H15ClF4N4O3/c1-27-19(31)18-10-13(6-7-28-18)33-12-3-5-17(16(23)9-12)30-20(32)29-11-2-4-15(22)14(8-11)21(24,25)26/h2-10H,1H3,(H,27,31)(H2,29,30,32)	Regorafenib is an orally-administered inhibitor of multiple kinases. It is used for the treatment of metastatic colorectal cancer, advanced gastrointestinal stromal tumours, and hepatocellular carcinoma. FDA approved on September 27, 2012. Approved use of Regorafenib was expanded to treat Hepatocellular Carcinoma in April 2017.	inhibitor	673	BRAF	P15056	Inhibitor
DB08881	Vemurafenib	small molecule	approved	G01AE10|L01XE15	Amides|Antineoplastic Agents|Antineoplastic and Immunomodulating Agents|BCRP/ABCG2 Inhibitors|BCRP/ABCG2 Substrates|Cytochrome P-450 CYP1A2 Inhibitors|Cytochrome P-450 CYP1A2 Inhibitors (moderate)|Cytochrome P-450 CYP2B6 Inducers|Cytochrome P-450 CYP2B6 Inducers (strength unknown)|Cytochrome P-450 CYP2C8 Inhibitors|Cytochrome P-450 CYP2C8 Inhibitors (strength unknown)|Cytochrome P-450 CYP2C9 Inhi…	GPXBXXGIAQBQNI-UHFFFAOYSA-N	InChI=1S/C23H18ClF2N3O3S/c1-2-9-33(31,32)29-19-8-7-18(25)20(21(19)26)22(30)17-12-28-23-16(17)10-14(11-27-23)13-3-5-15(24)6-4-13/h3-8,10-12,29H,2,9H2,1H3,(H,27,28)	Vemurafenib is a competitive kinase inhibitor with activity against BRAF kinase with mutations like V600E.[A31269] It exerts its function by binding to the ATP-binding domain of the mutant BRAF.[A31270] Vemurafenib was co-developed by Roche and Plexxikon and it obtained its FDA approval on August 17, 2011, under the company Hoffmann La Roche. After approval, Roche in collaboration with Genentech …	inhibitor	673	BRAF	P15056	Inhibitor
DB14840	Ripretinib	small molecule	approved		BCRP/ABCG2 Inhibitors|BCRP/ABCG2 Substrates|Cytochrome P-450 CYP2C8 Inhibitors|Cytochrome P-450 CYP2C8 Inhibitors (strength unknown)|Cytochrome P-450 CYP2D6 Substrates|Cytochrome P-450 CYP2E1 Substrates|Cytochrome P-450 CYP3A Substrates|Cytochrome P-450 CYP3A4 Substrates|Cytochrome P-450 Enzyme Inhibitors|Cytochrome P-450 Substrates|MATE 1 Inhibitors|MATE inhibitors|P-glycoprotein inhibitors|P-gl…	CEFJVGZHQAGLHS-UHFFFAOYSA-N	InChI=1S/C24H21BrFN5O2/c1-3-31-21-12-22(27-2)28-13-14(21)9-17(23(31)32)16-10-20(19(26)11-18(16)25)30-24(33)29-15-7-5-4-6-8-15/h4-13H,3H2,1-2H3,(H,27,28)(H2,29,30,33)	Ripretinib is a kinase inhibitor used for the treatment of advanced gastrointestinal stromal tumor (GIST) that has not adequately responded to other kinase inhibitors such as [sunitinib] and [imatinib]. Ripretinib, also known as Qinlock, is manufactured by Deciphera Pharmaceuticals and was initially approved by the FDA on May 15, 2020.[L13769] It is the first drug approved as a fourth-line therap…	inhibitor	673	BRAF	P15056	Inhibitor
DB11718	Encorafenib	small molecule	approved|investigational	L01XE46	Acids, Acyclic|Amides|Antineoplastic Agents|Antineoplastic and Immunomodulating Agents|Cytochrome P-450 CYP2C19 Substrates|Cytochrome P-450 CYP2D6 Substrates|Cytochrome P-450 CYP3A Substrates|Cytochrome P-450 CYP3A4 Substrates|Cytochrome P-450 Substrates|Moderate Risk QTc-Prolonging Agents|Protein Kinase Inhibitors|QTc Prolonging Agents|Sulfones|Sulfur Compounds	CMJCXYNUCSMDBY-ZDUSSCGKSA-N	InChI=1S/C22H27ClFN7O4S/c1-12(2)31-11-16(17-6-7-25-21(28-17)26-10-13(3)27-22(32)35-4)20(29-31)15-8-14(23)9-18(19(15)24)30-36(5,33)34/h6-9,11-13,30H,10H2,1-5H3,(H,27,32)(H,25,26,28)/t13-/m0/s1	Encorafenib, also known as _BRAFTOVI_, is a kinase inhibitor. Encorafenib inhibits BRAF gene, which encodes for B-raf protein, which is a proto-oncogene involved in various genetic mutations [FDA label]. This protein plays a role in regulating the MAP kinase/ERK signaling pathway, which impacts cell division, differentiation, and secretion. Mutations in this gene, most frequently the V600E mutati…	inhibitor	673	BRAF	P15056	Inhibitor
DB00398	Sorafenib	small molecule	approved|investigational	L01XE05	Antineoplastic Agents|Antineoplastic and Immunomodulating Agents|BCRP/ABCG2 Inhibitors|BCRP/ABCG2 Substrates|Benzene Derivatives|Cytochrome P-450 CYP1A2 Substrates|Cytochrome P-450 CYP1A2 Substrates with a Narrow Therapeutic Index|Cytochrome P-450 CYP2B6 Inhibitors|Cytochrome P-450 CYP2B6 Inhibitors (moderate)|Cytochrome P-450 CYP2C19 Inhibitors|Cytochrome P-450 CYP2C19 inhibitors (strength unkno…	MLDQJTXFUGDVEO-UHFFFAOYSA-N	InChI=1S/C21H16ClF3N4O3/c1-26-19(30)18-11-15(8-9-27-18)32-14-5-2-12(3-6-14)28-20(31)29-13-4-7-17(22)16(10-13)21(23,24)25/h2-11H,1H3,(H,26,30)(H2,28,29,31)	Sorafenib (rINN), marketed as Nexavar by Bayer, is a drug approved for the treatment of advanced renal cell carcinoma (primary kidney cancer). It has also received "Fast Track" designation by the FDA for the treatment of advanced hepatocellular carcinoma (primary liver cancer), and has since performed well in Phase III trials. Sorafenib is a small molecular inhibitor of Raf kinase, PDGF (platelet…	inhibitor	673	BRAF	P15056	Inhibitor
DB08912	Dabrafenib	small molecule	approved|investigational	L01XE23	Amines|Antineoplastic Agents|Antineoplastic and Immunomodulating Agents|BCRP/ABCG2 Inhibitors|BCRP/ABCG2 Substrates|Breast Cancer Resistance Protein Inhibitors|Cytochrome P-450 CYP2B6 Inducers|Cytochrome P-450 CYP2B6 Inducers (strength unknown)|Cytochrome P-450 CYP2C19 Inducers|Cytochrome P-450 CYP2C8 Inducers|Cytochrome P-450 CYP2C8 Inducers (weak)|Cytochrome P-450 CYP2C8 Inhibitors|Cytochrome P…	BFSMGDJOXZAERB-UHFFFAOYSA-N	InChI=1S/C23H20F3N5O2S2/c1-23(2,3)21-30-18(19(34-21)16-10-11-28-22(27)29-16)12-6-4-9-15(17(12)26)31-35(32,33)20-13(24)7-5-8-14(20)25/h4-11,31H,1-3H3,(H2,27,28,29)	Dabrafenib mesylate (Tafinlar) is a reversible ATP-competitive kinase inhibitor and targets the MAPK pathway. It was approved on May 29, 2013 for the treatment of melanoma [L2718]. In May 2018, Tafinlar (dabrafenib) and Mekinist ([DB08911]) in combination have been approved to treat anaplastic thyroid cancer caused by an abnormal BRAF V600E gene [L2714].	antagonist|inhibitor	673	BRAF	P15056	Activator
DB02701	Nicotinamide	small molecule	approved|investigational	A11HA01	Alimentary Tract and Metabolism|Cytochrome P-450 CYP2D6 Inhibitors|Cytochrome P-450 CYP2D6 Inhibitors (strength unknown)|Cytochrome P-450 CYP2E1 Inhibitors|Cytochrome P-450 CYP2E1 Inhibitors (strength unknown)|Cytochrome P-450 CYP2E1 Substrates|Cytochrome P-450 CYP3A Inhibitors|Cytochrome P-450 CYP3A4 Inhibitors|Cytochrome P-450 CYP3A4 Inhibitors (strength unknown)|Cytochrome P-450 Enzyme Inhibit…	DFPAKSUCGFBDDF-UHFFFAOYSA-N	InChI=1S/C6H6N2O/c7-6(9)5-2-1-3-8-4-5/h1-4H,(H2,7,9)	An important compound functioning as a component of the coenzyme NAD. Its primary significance is in the prevention and/or cure of blacktongue and pellagra. Most animals cannot manufacture this compound in amounts sufficient to prevent nutritional deficiency and it therefore must be supplemented through dietary intake.	product of	683	BST1	Q10588	other
DB09053	Ibrutinib	small molecule	approved	L01XE27	Antineoplastic Agents|Antineoplastic and Immunomodulating Agents|Cytochrome P-450 CYP2D6 Substrates|Cytochrome P-450 CYP3A Substrates|Cytochrome P-450 CYP3A4 Substrates|Cytochrome P-450 CYP3A5 Substrates|Cytochrome P-450 Substrates|Immunosuppressive Agents|Kinase Inhibitor|Myelosuppressive Agents|Protein Kinase Inhibitors|Tyrosine Kinase Inhibitors	XYFPWWZEPKGCCK-GOSISDBHSA-N	InChI=1S/C25H24N6O2/c1-2-21(32)30-14-6-7-18(15-30)31-25-22(24(26)27-16-28-25)23(29-31)17-10-12-20(13-11-17)33-19-8-4-3-5-9-19/h2-5,8-13,16,18H,1,6-7,14-15H2,(H2,26,27,28)/t18-/m1/s1	Ibrutinib is a small molecule that acts as an irreversible potent inhibitor of Burton's tyrosine kinase. It is designated as a targeted covalent drug and it presents a very promising activity in B cell malignancies.[A32299] Ibrutinib was developed by Pharmacyclics Inc and in November 2013 was FDA-approved for the treatment of mantle cell lymphoma. Later, in February 2014, ibrutinib was approved f…	inhibitor	695	BTK	Q06187	Inhibitor
DB15035	Zanubrutinib	small molecule	approved|investigational		Antineoplastic Agents|Cytochrome P-450 CYP2B6 Inducers|Cytochrome P-450 CYP2B6 Inducers (strength unknown)|Cytochrome P-450 CYP2B6 Substrates|Cytochrome P-450 CYP2B6 Substrates with a Narrow Therapeutic Index|Cytochrome P-450 CYP3A Substrates|Cytochrome P-450 CYP3A4 Substrates|Cytochrome P-450 CYP3A4 Substrates with a Narrow Therapeutic Index|Cytochrome P-450 Enzyme Inducers|Cytochrome P-450 Subs…	RNOAOAWBMHREKO-QFIPXVFZSA-N	InChI=1S/C27H29N5O3/c1-2-23(33)31-16-13-18(14-17-31)22-12-15-29-27-24(26(28)34)25(30-32(22)27)19-8-10-21(11-9-19)35-20-6-4-3-5-7-20/h2-11,18,22,29H,1,12-17H2,(H2,28,34)/t22-/m0/s1	Zanubrutinib is a novel Bruton's tyrosine kinase (BTK) inhibitor used for the treatment of adult patients with mantle cell lymphoma (MCL) who have received at least one prior therapy.[L10163] Mantle cell lymphoma is an aggressive mature B-cell non-Hodgkin lymphoma that is associated with early relapse, poor clinical outcomes, and long-term survival.[A187967] BTK is an enzyme that plays a role in …	inhibitor	695	BTK	Q06187	Inhibitor
DB11703	Acalabrutinib	small molecule	approved|investigational	L01XE51	Acids, Carbocyclic|Amides|Antineoplastic Agents|Antineoplastic and Immunomodulating Agents|Benzene Derivatives|Benzoates|Cytochrome P-450 CYP3A Inhibitors|Cytochrome P-450 CYP3A Substrates|Cytochrome P-450 CYP3A4 Inhibitors|Cytochrome P-450 CYP3A4 Inhibitors (weak)|Cytochrome P-450 CYP3A4 Substrates|Cytochrome P-450 CYP3A4 Substrates with a Narrow Therapeutic Index|Cytochrome P-450 CYP3A5 Inhibit…	WDENQIQQYWYTPO-IBGZPJMESA-N	InChI=1S/C26H23N7O2/c1-2-6-21(34)32-15-5-7-19(32)25-31-22(23-24(27)29-14-16-33(23)25)17-9-11-18(12-10-17)26(35)30-20-8-3-4-13-28-20/h3-4,8-14,16,19H,5,7,15H2,1H3,(H2,27,29)(H,28,30,35)/t19-/m0/s1	To date, acalabrutinib has been used in trials studying the treatment of B-All, Myelofibrosis, Ovarian Cancer, Multiple Myeloma, and Hodgkin Lymphoma, among others. As of October 31, 2017 the FDA approved Astra Zeneca's orally administered Calquence (acalabrutinib). This Bruton Tyrosine Kinase (BTK) inhibitor indicated for the treatment of chronic lymphocytic leukemia, small lymphocytic lymphoma,…	inhibitor	695	BTK	Q06187	Inhibitor
DB06404	Human C1-esterase inhibitor	biotech	approved	B06AC01	Amino Acids, Peptides, and Proteins|Blood and Blood Forming Organs|Blood Proteins|C1 inhibitors|Carbohydrates|Complement C1 Inactivator Proteins|Complement Inactivating Agents|Complement Inactivator Proteins|Complement System Proteins|Decreased Vascular Permeability|Drugs Used in Hereditary Angioedema|Enzyme Inhibitors|Glycoconjugates|Glycoproteins|Immunologic Factors|Immunoproteins|Kallikrein In…			C1 Esterase Inhibitor (Human) is composed of purified endogenous complement component-1 esterase inhibitor (hC1INH) isolated from human plasma.[L16586,L16591,L16606] The primary function of endogenous C1INH is to regulate the activation of the complement and contact system pathways.[L16586,L16591,L16606] This drug is indicated for prophylaxis and treatment of Hereditary Angioedema (HAE), a human …	inhibitor	715	C1R	P00736	Inhibitor
DB09228	Conestat alfa	biotech	approved|investigational	B06AC04	Blood and Blood Forming Organs|C1 inhibitors|Drugs Used in Hereditary Angioedema|Protease Inhibitors			C1 Esterase Inhibitor (Recombinant) is a recombinant analogue of endogenous complement component-1 esterase inhibitor (rhC1INH), purified from the milk of transgenic rabbits. The primary function of endogenous C1INH is to regulate the activation of the complement and contact system pathways. It does this through inhibition of several target proteases within these pathways including activated C1s,…	inhibitor	715	C1R	P00736	Inhibitor
DB06404	Human C1-esterase inhibitor	biotech	approved	B06AC01	Amino Acids, Peptides, and Proteins|Blood and Blood Forming Organs|Blood Proteins|C1 inhibitors|Carbohydrates|Complement C1 Inactivator Proteins|Complement Inactivating Agents|Complement Inactivator Proteins|Complement System Proteins|Decreased Vascular Permeability|Drugs Used in Hereditary Angioedema|Enzyme Inhibitors|Glycoconjugates|Glycoproteins|Immunologic Factors|Immunoproteins|Kallikrein In…			C1 Esterase Inhibitor (Human) is composed of purified endogenous complement component-1 esterase inhibitor (hC1INH) isolated from human plasma.[L16586,L16591,L16606] The primary function of endogenous C1INH is to regulate the activation of the complement and contact system pathways.[L16586,L16591,L16606] This drug is indicated for prophylaxis and treatment of Hereditary Angioedema (HAE), a human …	inhibitor	716	C1S	P09871	Inhibitor
DB09228	Conestat alfa	biotech	approved|investigational	B06AC04	Blood and Blood Forming Organs|C1 inhibitors|Drugs Used in Hereditary Angioedema|Protease Inhibitors			C1 Esterase Inhibitor (Recombinant) is a recombinant analogue of endogenous complement component-1 esterase inhibitor (rhC1INH), purified from the milk of transgenic rabbits. The primary function of endogenous C1INH is to regulate the activation of the complement and contact system pathways. It does this through inhibition of several target proteases within these pathways including activated C1s,…	inhibitor	716	C1S	P09871	Inhibitor
DB00028	Human immunoglobulin G	biotech	approved|investigational		Amino Acids, Peptides, and Proteins|Antibodies|Antigen Neutralization|Blood Proteins|Globulins|Human Immunoglobulin G|Immunoglobulin G|Immunoglobulin Isotypes|Immunoglobulins|Immunoglobulins, Intravenous|Immunologic Factors|Immunoproteins|Passively Acquired Immunity|Proteins|Serum|Serum Globulins			Intravenous immunoglobulin (IVIg) is a mixture of IgG1 and other antibodies derived from healthy human plasma via Cohn fractionation. The purification process includes cold alcohol fractionation, polyethylene glycol precipitation, and ion exchange chromatography. IVIg contains the same distribution of IgG antibody subclasses as is found in the general human population. IgG subclasses are fully re…	binder	718	C3	P01024	Ligand
DB00028	Human immunoglobulin G	biotech	approved|investigational		Amino Acids, Peptides, and Proteins|Antibodies|Antigen Neutralization|Blood Proteins|Globulins|Human Immunoglobulin G|Immunoglobulin G|Immunoglobulin Isotypes|Immunoglobulins|Immunoglobulins, Intravenous|Immunologic Factors|Immunoproteins|Passively Acquired Immunity|Proteins|Serum|Serum Globulins			Intravenous immunoglobulin (IVIg) is a mixture of IgG1 and other antibodies derived from healthy human plasma via Cohn fractionation. The purification process includes cold alcohol fractionation, polyethylene glycol precipitation, and ion exchange chromatography. IVIg contains the same distribution of IgG antibody subclasses as is found in the general human population. IgG subclasses are fully re…	binder	720	C4A	P0C0L4	Ligand
DB00028	Human immunoglobulin G	biotech	approved|investigational		Amino Acids, Peptides, and Proteins|Antibodies|Antigen Neutralization|Blood Proteins|Globulins|Human Immunoglobulin G|Immunoglobulin G|Immunoglobulin Isotypes|Immunoglobulins|Immunoglobulins, Intravenous|Immunologic Factors|Immunoproteins|Passively Acquired Immunity|Proteins|Serum|Serum Globulins			Intravenous immunoglobulin (IVIg) is a mixture of IgG1 and other antibodies derived from healthy human plasma via Cohn fractionation. The purification process includes cold alcohol fractionation, polyethylene glycol precipitation, and ion exchange chromatography. IVIg contains the same distribution of IgG antibody subclasses as is found in the general human population. IgG subclasses are fully re…	binder	721	C4B	P0C0L5	Ligand
DB00028	Human immunoglobulin G	biotech	approved|investigational		Amino Acids, Peptides, and Proteins|Antibodies|Antigen Neutralization|Blood Proteins|Globulins|Human Immunoglobulin G|Immunoglobulin G|Immunoglobulin Isotypes|Immunoglobulins|Immunoglobulins, Intravenous|Immunologic Factors|Immunoproteins|Passively Acquired Immunity|Proteins|Serum|Serum Globulins			Intravenous immunoglobulin (IVIg) is a mixture of IgG1 and other antibodies derived from healthy human plasma via Cohn fractionation. The purification process includes cold alcohol fractionation, polyethylene glycol precipitation, and ion exchange chromatography. IVIg contains the same distribution of IgG antibody subclasses as is found in the general human population. IgG subclasses are fully re…	binder	721	C4B	P0C0L4	Ligand
DB00028	Human immunoglobulin G	biotech	approved|investigational		Amino Acids, Peptides, and Proteins|Antibodies|Antigen Neutralization|Blood Proteins|Globulins|Human Immunoglobulin G|Immunoglobulin G|Immunoglobulin Isotypes|Immunoglobulins|Immunoglobulins, Intravenous|Immunologic Factors|Immunoproteins|Passively Acquired Immunity|Proteins|Serum|Serum Globulins			Intravenous immunoglobulin (IVIg) is a mixture of IgG1 and other antibodies derived from healthy human plasma via Cohn fractionation. The purification process includes cold alcohol fractionation, polyethylene glycol precipitation, and ion exchange chromatography. IVIg contains the same distribution of IgG antibody subclasses as is found in the general human population. IgG subclasses are fully re…	binder	727	C5	P01031	Ligand
DB01257	Eculizumab	biotech	approved|investigational	L04AA25	Amino Acids, Peptides, and Proteins|Antibodies|Antibodies, Monoclonal|Antineoplastic and Immunomodulating Agents|Blood Proteins|Complement Inactivating Agents|Globulins|Immunoglobulins|Immunoproteins|Immunosuppressive Agents|Proteins|Selective Immunosuppressants|Serum Globulins			Eculizumab is a monoclonal antibody that targets complement protein C5.[L6919,A2245] Binding to this protein prevents the activation of a complement terminal complex, which is used to treat a number of autoimmune conditions.[L6919,A2245,A2246] Eculizumab was granted FDA approval on 16 March 2007.[L6919]	antibody	727	C5	P01031	Modulator
DB01144	Diclofenamide	small molecule	approved|investigational	G01AE10|S01EC02	Amides|Antiglaucoma Preparations and Miotics|Carbonic Anhydrase Inhibitors|Diuretics|Enzyme Inhibitors|Genito Urinary System and Sex Hormones|Gynecological Antiinfectives and Antiseptics|Hypotensive Agents|Ophthalmics|Ophthalmologicals|Sensory Organs|Sulfonamides|Sulfones|Sulfur Compounds	GJQPMPFPNINLKP-UHFFFAOYSA-N	InChI=1S/C6H6Cl2N2O4S2/c7-4-1-3(15(9,11)12)2-5(6(4)8)16(10,13)14/h1-2H,(H2,9,11,12)(H2,10,13,14)	A carbonic anhydrase inhibitor that is used in the treatment of glaucoma.	inhibitor	759	CA1	P00915	Inhibitor
DB00703	Methazolamide	small molecule	approved	G01AE10|S01EC05	Antiglaucoma Preparations and Miotics|Carbonic Anhydrase Inhibitors|Cardiovascular Agents|Diuretics|Drugs causing inadvertant photosensitivity|Enzyme Inhibitors|Genito Urinary System and Sex Hormones|Gynecological Antiinfectives and Antiseptics|Hypotensive Agents|Natriuretic Agents|OAT1/SLC22A6 inhibitors|Ophthalmologicals|Photosensitizing Agents|Sensory Organs|Sulfonamides|Sulfur Compounds|Thiad…	FLOSMHQXBMRNHR-QPJJXVBHSA-N	InChI=1S/C5H8N4O3S2/c1-3(10)7-4-9(2)8-5(13-4)14(6,11)12/h1-2H3,(H2,6,11,12)/b7-4+	A carbonic anhydrase inhibitor that is used as a diuretic and in the treatment of glaucoma.	inhibitor	759	CA1	P00915	Inhibitor
DB00880	Chlorothiazide	small molecule	approved|vet_approved	C03AB04|G01AE10|C03AA04|C03AH01	Amides|Antihypertensive Agents|Benzothiadiazines|Cardiovascular Agents|Diuretics|Drugs causing inadvertant photosensitivity|Genito Urinary System and Sex Hormones|Gynecological Antiinfectives and Antiseptics|Heterocyclic Compounds, Fused-Ring|Hyperglycemia-Associated Agents|Hypotensive Agents|Increased Diuresis|Membrane Transport Modulators|Natriuretic Agents|OAT1/SLC22A6 inhibitors|Photosensitiz…	JBMKAUGHUNFTOL-UHFFFAOYSA-N	InChI=1S/C7H6ClN3O4S2/c8-4-1-5-7(2-6(4)16(9,12)13)17(14,15)11-3-10-5/h1-3H,(H,10,11)(H2,9,12,13)	A thiazide diuretic with actions and uses similar to those of hydrochlorothiazide. (From Martindale, The Extra Pharmacopoeia, 30th ed, p812)	inhibitor	759	CA1	P00915	Inhibitor
DB00310	Chlorthalidone	small molecule	approved	G01AE10|C03EA06|C03BB04|C03BA04	Acids, Carbocyclic|Amides|Antihypertensive Agents|Antihypertensive Agents Indicated for Hypertension|Benzene Derivatives|Benzophenones|Cardiovascular Agents|Diuretics|Drugs causing inadvertant photosensitivity|Heterocyclic Compounds, Fused-Ring|Hyperglycemia-Associated Agents|Hypotensive Agents|Imides|Increased Diuresis|Isoindoles|Ketones|Low-Ceiling Diuretics and Potassium-Sparing Agents|Low-Cei…	JIVPVXMEBJLZRO-UHFFFAOYSA-N	InChI=1S/C14H11ClN2O4S/c15-11-6-5-8(7-12(11)22(16,20)21)14(19)10-4-2-1-3-9(10)13(18)17-14/h1-7,19H,(H,17,18)(H2,16,20,21)	Chlorthalidone is a thiazide-like diuretic used for the treatment of hypertension and for management of edema caused by conditions such as heart failure or renal impairment. Chlorthalidone improves blood pressure and swelling by preventing water absorption from the kidneys through inhibition of the Na+/Cl− symporter in the distal convoluted tubule cells in the kidney. The exact mechanism of chlor…	inhibitor	759	CA1	P00915	Inhibitor
DB00819	Acetazolamide	small molecule	approved|vet_approved	G01AE10|S01EC01	Anticonvulsants|Antiglaucoma Agents|Antiglaucoma Preparations and Miotics|Carbonic Anhydrase Inhibitors|Cardiovascular Agents|Central Nervous System Agents|Central Nervous System Depressants|Cytochrome P-450 CYP3A Inhibitors|Cytochrome P-450 CYP3A4 Inhibitors|Cytochrome P-450 CYP3A4 Inhibitors (strength unknown)|Cytochrome P-450 Enzyme Inhibitors|Diuretics|Drugs causing inadvertant photosensitivi…	BZKPWHYZMXOIDC-UHFFFAOYSA-N	InChI=1S/C4H6N4O3S2/c1-2(9)6-3-7-8-4(12-3)13(5,10)11/h1H3,(H2,5,10,11)(H,6,7,9)	One of the carbonic anhydrase inhibitors that is sometimes effective against absence seizures. It is sometimes useful also as an adjunct in the treatment of tonic-clonic, myoclonic, and atonic seizures, particularly in women whose seizures occur or are exacerbated at specific times in the menstrual cycle. However, its usefulness is transient often because of rapid development of tolerance. Its an…	inhibitor	759	CA1	P00915	Inhibitor
DB01325	Quinethazone	small molecule	approved	G01AE10|C03BA02|C03BB02	Amides|Cardiovascular Agents|Diuretics|Genito Urinary System and Sex Hormones|Gynecological Antiinfectives and Antiseptics|Heterocyclic Compounds, Fused-Ring|Low-Ceiling Diuretics, Excl. Thiazides|Membrane Transport Modulators|Natriuretic Agents|Sodium Chloride Symporter Inhibitors|Sulfonamides|Sulfones|Sulfur Compounds	AGMMTXLNIQSRCG-UHFFFAOYSA-N	InChI=1S/C10H12ClN3O3S/c1-2-9-13-7-4-6(11)8(18(12,16)17)3-5(7)10(15)14-9/h3-4,9,13H,2H2,1H3,(H,14,15)(H2,12,16,17)	Quinethazone, marketed as Hydromox, is a thiazide diuretic indicated for hypertension. Patients may experience adverse reactions such as dizziness, dry mouth, nausea, and hypokalemia.	inhibitor	759	CA1	P00915	Inhibitor
DB00869	Dorzolamide	small molecule	approved	G01AE10|S01EC03	Amides|Antiglaucoma Preparations and Miotics|Antihypertensive Agents|Carbonic Anhydrase Inhibitors|Cardiovascular Agents|Cytochrome P-450 CYP2C9 Substrates|Cytochrome P-450 CYP2E1 Substrates|Cytochrome P-450 CYP3A Substrates|Cytochrome P-450 Substrates|Diuretics|Drugs that are Mainly Renally Excreted|Enzyme Inhibitors|Genito Urinary System and Sex Hormones|Gynecological Antiinfectives and Antisep…	IAVUPMFITXYVAF-XPUUQOCRSA-N	InChI=1S/C10H16N2O4S3/c1-3-12-8-4-6(2)18(13,14)10-7(8)5-9(17-10)19(11,15)16/h5-6,8,12H,3-4H2,1-2H3,(H2,11,15,16)/t6-,8-/m0/s1	Dorzolamide is a non-bacteriostatic sulfonamide derivative [A1304] and topical carbonic anhydrase (CA) inhibitor that treats elevated intraocular pressure (IOP) associated with open-angle glaucoma and ocular hypertension.[L11377] It works by blocking an enzyme in the ciliary process that regulates ion balance and fluid pressure in the eyes.[A1303] Unlike oral CA inhibitors, dorzolamide has neglig…	inhibitor	759	CA1	P00915	Inhibitor
DB01119	Diazoxide	small molecule	approved	G01AE10|C02DA01|V03AH01	Amides|Antihypertensive Agents|Arteriolar Smooth Muscle, Agents Acting On|Benzothiadiazines|Cardiovascular Agents|Direct Vasodilators|Diuretics|Drugs for Treatment of Hypoglycemia|Genito Urinary System and Sex Hormones|Gynecological Antiinfectives and Antiseptics|Heterocyclic Compounds, Fused-Ring|Hyperglycemia-Associated Agents|Hypotensive Agents|Sulfonamides|Sulfones|Sulfur Compounds|Thiazide D…	GDLBFKVLRPITMI-UHFFFAOYSA-N	InChI=1S/C8H7ClN2O2S/c1-5-10-7-3-2-6(9)4-8(7)14(12,13)11-5/h2-4H,1H3,(H,10,11)	A benzothiadiazine derivative that is a peripheral vasodilator used for hypertensive emergencies. It lacks diuretic effect, apparently because it lacks a sulfonamide group.	inhibitor	759	CA1	P00915	Inhibitor
DB09472	Sodium sulfate	small molecule	approved|vet_approved	A06AD13|A12CA02	Acids|Acids, Noncarboxylic|Alimentary Tract and Metabolism|Anions|Drugs for Constipation|Drugs that are Mainly Renally Excreted|Electrolytes|Gastrointestinal Agents|Ions|Laxatives|Mineral Supplements|Osmotic Laxatives|Sodium|Sulfur Acids|Sulfur Compounds|Sulfuric Acids	PMZURENOXWZQFD-UHFFFAOYSA-L	InChI=1S/2Na.H2O4S/c;;1-5(2,3)4/h;;(H2,1,2,3,4)/q2*+1;/p-2	Sodium Sulfate Anhydrous is the anhydrous, sodium salt form of sulfuric acid. Sodium sulfate anhydrous disassociates in water to provide sodium ions and sulfate ions. Sodium ion is the principal cation of the extracellular fluid and plays a large part in the therapy of fluid and electrolyte disturbances. Sodium sulfate anhydrous is an electrolyte replenisher and is used in isosmotic solutions so …	inhibitor	759	CA1	P00915	Inhibitor
DB00819	Acetazolamide	small molecule	approved|vet_approved	G01AE10|S01EC01	Anticonvulsants|Antiglaucoma Agents|Antiglaucoma Preparations and Miotics|Carbonic Anhydrase Inhibitors|Cardiovascular Agents|Central Nervous System Agents|Central Nervous System Depressants|Cytochrome P-450 CYP3A Inhibitors|Cytochrome P-450 CYP3A4 Inhibitors|Cytochrome P-450 CYP3A4 Inhibitors (strength unknown)|Cytochrome P-450 Enzyme Inhibitors|Diuretics|Drugs causing inadvertant photosensitivi…	BZKPWHYZMXOIDC-UHFFFAOYSA-N	InChI=1S/C4H6N4O3S2/c1-2(9)6-3-7-8-4(12-3)13(5,10)11/h1H3,(H2,5,10,11)(H,6,7,9)	One of the carbonic anhydrase inhibitors that is sometimes effective against absence seizures. It is sometimes useful also as an adjunct in the treatment of tonic-clonic, myoclonic, and atonic seizures, particularly in women whose seizures occur or are exacerbated at specific times in the menstrual cycle. However, its usefulness is transient often because of rapid development of tolerance. Its an…	inhibitor	760	CA2	P00918	Inhibitor
DB09472	Sodium sulfate	small molecule	approved|vet_approved	A06AD13|A12CA02	Acids|Acids, Noncarboxylic|Alimentary Tract and Metabolism|Anions|Drugs for Constipation|Drugs that are Mainly Renally Excreted|Electrolytes|Gastrointestinal Agents|Ions|Laxatives|Mineral Supplements|Osmotic Laxatives|Sodium|Sulfur Acids|Sulfur Compounds|Sulfuric Acids	PMZURENOXWZQFD-UHFFFAOYSA-L	InChI=1S/2Na.H2O4S/c;;1-5(2,3)4/h;;(H2,1,2,3,4)/q2*+1;/p-2	Sodium Sulfate Anhydrous is the anhydrous, sodium salt form of sulfuric acid. Sodium sulfate anhydrous disassociates in water to provide sodium ions and sulfate ions. Sodium ion is the principal cation of the extracellular fluid and plays a large part in the therapy of fluid and electrolyte disturbances. Sodium sulfate anhydrous is an electrolyte replenisher and is used in isosmotic solutions so …	inhibitor	760	CA2	P00918	Inhibitor
DB00273	Topiramate	small molecule	approved	N03AX11	Anti-Obesity Agents|Anticonvulsants|Carbohydrates|Central Nervous System Agents|Central Nervous System Depressants|Cytochrome P-450 CYP2C19 Inhibitors|Cytochrome P-450 CYP2C19 inhibitors (strength unknown)|Cytochrome P-450 CYP3A Inducers|Cytochrome P-450 CYP3A4 Inducers|Cytochrome P-450 CYP3A4 Inducers (strength unknown)|Cytochrome P-450 CYP3A4 Inducers (weak)|Cytochrome P-450 Enzyme Inducers|Cyt…	KJADKKWYZYXHBB-XBWDGYHZSA-N	InChI=1S/C12H21NO8S/c1-10(2)18-7-5-16-12(6-17-22(13,14)15)9(8(7)19-10)20-11(3,4)21-12/h7-9H,5-6H2,1-4H3,(H2,13,14,15)/t7-,8-,9+,12+/m1/s1	Topiramate is a anti-epileptic drug used to manage seizures and prevent migraines.[A175249] It was initially approved by the FDA in 1996. In 2004, topiramate was approved for the prevention of migraine in adults.[A188309,L10544] Since 2012, the extended-release formulation has been approved in combination with [phentermine] for chronic weight management therapy in adults.[L10550] Characteristics …	inhibitor	760	CA2	P00918	Inhibitor
DB01144	Diclofenamide	small molecule	approved|investigational	G01AE10|S01EC02	Amides|Antiglaucoma Preparations and Miotics|Carbonic Anhydrase Inhibitors|Diuretics|Enzyme Inhibitors|Genito Urinary System and Sex Hormones|Gynecological Antiinfectives and Antiseptics|Hypotensive Agents|Ophthalmics|Ophthalmologicals|Sensory Organs|Sulfonamides|Sulfones|Sulfur Compounds	GJQPMPFPNINLKP-UHFFFAOYSA-N	InChI=1S/C6H6Cl2N2O4S2/c7-4-1-3(15(9,11)12)2-5(6(4)8)16(10,13)14/h1-2H,(H2,9,11,12)(H2,10,13,14)	A carbonic anhydrase inhibitor that is used in the treatment of glaucoma.	inhibitor	760	CA2	P00918	Inhibitor
DB00703	Methazolamide	small molecule	approved	G01AE10|S01EC05	Antiglaucoma Preparations and Miotics|Carbonic Anhydrase Inhibitors|Cardiovascular Agents|Diuretics|Drugs causing inadvertant photosensitivity|Enzyme Inhibitors|Genito Urinary System and Sex Hormones|Gynecological Antiinfectives and Antiseptics|Hypotensive Agents|Natriuretic Agents|OAT1/SLC22A6 inhibitors|Ophthalmologicals|Photosensitizing Agents|Sensory Organs|Sulfonamides|Sulfur Compounds|Thiad…	FLOSMHQXBMRNHR-QPJJXVBHSA-N	InChI=1S/C5H8N4O3S2/c1-3(10)7-4-9(2)8-5(13-4)14(6,11)12/h1-2H3,(H2,6,11,12)/b7-4+	A carbonic anhydrase inhibitor that is used as a diuretic and in the treatment of glaucoma.	inhibitor	760	CA2	P00918	Inhibitor
DB00880	Chlorothiazide	small molecule	approved|vet_approved	C03AB04|G01AE10|C03AA04|C03AH01	Amides|Antihypertensive Agents|Benzothiadiazines|Cardiovascular Agents|Diuretics|Drugs causing inadvertant photosensitivity|Genito Urinary System and Sex Hormones|Gynecological Antiinfectives and Antiseptics|Heterocyclic Compounds, Fused-Ring|Hyperglycemia-Associated Agents|Hypotensive Agents|Increased Diuresis|Membrane Transport Modulators|Natriuretic Agents|OAT1/SLC22A6 inhibitors|Photosensitiz…	JBMKAUGHUNFTOL-UHFFFAOYSA-N	InChI=1S/C7H6ClN3O4S2/c8-4-1-5-7(2-6(4)16(9,12)13)17(14,15)11-3-10-5/h1-3H,(H,10,11)(H2,9,12,13)	A thiazide diuretic with actions and uses similar to those of hydrochlorothiazide. (From Martindale, The Extra Pharmacopoeia, 30th ed, p812)	inhibitor	760	CA2	P00918	Inhibitor
DB00869	Dorzolamide	small molecule	approved	G01AE10|S01EC03	Amides|Antiglaucoma Preparations and Miotics|Antihypertensive Agents|Carbonic Anhydrase Inhibitors|Cardiovascular Agents|Cytochrome P-450 CYP2C9 Substrates|Cytochrome P-450 CYP2E1 Substrates|Cytochrome P-450 CYP3A Substrates|Cytochrome P-450 Substrates|Diuretics|Drugs that are Mainly Renally Excreted|Enzyme Inhibitors|Genito Urinary System and Sex Hormones|Gynecological Antiinfectives and Antisep…	IAVUPMFITXYVAF-XPUUQOCRSA-N	InChI=1S/C10H16N2O4S3/c1-3-12-8-4-6(2)18(13,14)10-7(8)5-9(17-10)19(11,15)16/h5-6,8,12H,3-4H2,1-2H3,(H2,11,15,16)/t6-,8-/m0/s1	Dorzolamide is a non-bacteriostatic sulfonamide derivative [A1304] and topical carbonic anhydrase (CA) inhibitor that treats elevated intraocular pressure (IOP) associated with open-angle glaucoma and ocular hypertension.[L11377] It works by blocking an enzyme in the ciliary process that regulates ion balance and fluid pressure in the eyes.[A1303] Unlike oral CA inhibitors, dorzolamide has neglig…	inhibitor	760	CA2	P00918	Inhibitor
DB01194	Brinzolamide	small molecule	approved	S01EC54|S01EC04|G01AE10	Amides|Antiglaucoma Preparations and Miotics|Carbonic Anhydrase Inhibitors|Cytochrome P-450 CYP3A Substrates|Cytochrome P-450 CYP3A4 Substrates|Cytochrome P-450 Substrates|Diuretics|Enzyme Inhibitors|Genito Urinary System and Sex Hormones|Gynecological Antiinfectives and Antiseptics|Ophthalmics|Ophthalmologicals|Sensory Organs|Sulfonamides|Sulfones|Sulfur Compounds	HCRKCZRJWPKOAR-JTQLQIEISA-N	InChI=1S/C12H21N3O5S3/c1-3-14-10-8-15(5-4-6-20-2)23(18,19)12-9(10)7-11(21-12)22(13,16)17/h7,10,14H,3-6,8H2,1-2H3,(H2,13,16,17)/t10-/m0/s1	Brinzolamide is a highly specific, non-competitive, reversible carbonic anhydrase inhibitor. Carbonic anhydrase (CA) is an enzyme found in many tissues of the body including the eye. It catalyzes the reversible reaction involving the hydration of carbon dioxide and the dehydration of carbonic acid. In humans, carbonic anhydrase exists as a number of isoenzymes, the most active being carbonic anhy…	inhibitor	760	CA2	P00918	Inhibitor
DB01325	Quinethazone	small molecule	approved	G01AE10|C03BA02|C03BB02	Amides|Cardiovascular Agents|Diuretics|Genito Urinary System and Sex Hormones|Gynecological Antiinfectives and Antiseptics|Heterocyclic Compounds, Fused-Ring|Low-Ceiling Diuretics, Excl. Thiazides|Membrane Transport Modulators|Natriuretic Agents|Sodium Chloride Symporter Inhibitors|Sulfonamides|Sulfones|Sulfur Compounds	AGMMTXLNIQSRCG-UHFFFAOYSA-N	InChI=1S/C10H12ClN3O3S/c1-2-9-13-7-4-6(11)8(18(12,16)17)3-5(7)10(15)14-9/h3-4,9,13H,2H2,1H3,(H,14,15)(H2,12,16,17)	Quinethazone, marketed as Hydromox, is a thiazide diuretic indicated for hypertension. Patients may experience adverse reactions such as dizziness, dry mouth, nausea, and hypokalemia.	inhibitor	760	CA2	P00918	Inhibitor
DB01119	Diazoxide	small molecule	approved	G01AE10|C02DA01|V03AH01	Amides|Antihypertensive Agents|Arteriolar Smooth Muscle, Agents Acting On|Benzothiadiazines|Cardiovascular Agents|Direct Vasodilators|Diuretics|Drugs for Treatment of Hypoglycemia|Genito Urinary System and Sex Hormones|Gynecological Antiinfectives and Antiseptics|Heterocyclic Compounds, Fused-Ring|Hyperglycemia-Associated Agents|Hypotensive Agents|Sulfonamides|Sulfones|Sulfur Compounds|Thiazide D…	GDLBFKVLRPITMI-UHFFFAOYSA-N	InChI=1S/C8H7ClN2O2S/c1-5-10-7-3-2-6(9)4-8(7)14(12,13)11-5/h2-4H,1H3,(H,10,11)	A benzothiadiazine derivative that is a peripheral vasodilator used for hypertensive emergencies. It lacks diuretic effect, apparently because it lacks a sulfonamide group.	inhibitor	760	CA2	P00918	Inhibitor
DB00819	Acetazolamide	small molecule	approved|vet_approved	G01AE10|S01EC01	Anticonvulsants|Antiglaucoma Agents|Antiglaucoma Preparations and Miotics|Carbonic Anhydrase Inhibitors|Cardiovascular Agents|Central Nervous System Agents|Central Nervous System Depressants|Cytochrome P-450 CYP3A Inhibitors|Cytochrome P-450 CYP3A4 Inhibitors|Cytochrome P-450 CYP3A4 Inhibitors (strength unknown)|Cytochrome P-450 Enzyme Inhibitors|Diuretics|Drugs causing inadvertant photosensitivi…	BZKPWHYZMXOIDC-UHFFFAOYSA-N	InChI=1S/C4H6N4O3S2/c1-2(9)6-3-7-8-4(12-3)13(5,10)11/h1H3,(H2,5,10,11)(H,6,7,9)	One of the carbonic anhydrase inhibitors that is sometimes effective against absence seizures. It is sometimes useful also as an adjunct in the treatment of tonic-clonic, myoclonic, and atonic seizures, particularly in women whose seizures occur or are exacerbated at specific times in the menstrual cycle. However, its usefulness is transient often because of rapid development of tolerance. Its an…	inhibitor	761	CA3	P07451	Inhibitor
DB00869	Dorzolamide	small molecule	approved	G01AE10|S01EC03	Amides|Antiglaucoma Preparations and Miotics|Antihypertensive Agents|Carbonic Anhydrase Inhibitors|Cardiovascular Agents|Cytochrome P-450 CYP2C9 Substrates|Cytochrome P-450 CYP2E1 Substrates|Cytochrome P-450 CYP3A Substrates|Cytochrome P-450 Substrates|Diuretics|Drugs that are Mainly Renally Excreted|Enzyme Inhibitors|Genito Urinary System and Sex Hormones|Gynecological Antiinfectives and Antisep…	IAVUPMFITXYVAF-XPUUQOCRSA-N	InChI=1S/C10H16N2O4S3/c1-3-12-8-4-6(2)18(13,14)10-7(8)5-9(17-10)19(11,15)16/h5-6,8,12H,3-4H2,1-2H3,(H2,11,15,16)/t6-,8-/m0/s1	Dorzolamide is a non-bacteriostatic sulfonamide derivative [A1304] and topical carbonic anhydrase (CA) inhibitor that treats elevated intraocular pressure (IOP) associated with open-angle glaucoma and ocular hypertension.[L11377] It works by blocking an enzyme in the ciliary process that regulates ion balance and fluid pressure in the eyes.[A1303] Unlike oral CA inhibitors, dorzolamide has neglig…	inhibitor	762	CA4	P22748	Inhibitor
DB00703	Methazolamide	small molecule	approved	G01AE10|S01EC05	Antiglaucoma Preparations and Miotics|Carbonic Anhydrase Inhibitors|Cardiovascular Agents|Diuretics|Drugs causing inadvertant photosensitivity|Enzyme Inhibitors|Genito Urinary System and Sex Hormones|Gynecological Antiinfectives and Antiseptics|Hypotensive Agents|Natriuretic Agents|OAT1/SLC22A6 inhibitors|Ophthalmologicals|Photosensitizing Agents|Sensory Organs|Sulfonamides|Sulfur Compounds|Thiad…	FLOSMHQXBMRNHR-QPJJXVBHSA-N	InChI=1S/C5H8N4O3S2/c1-3(10)7-4-9(2)8-5(13-4)14(6,11)12/h1-2H3,(H2,6,11,12)/b7-4+	A carbonic anhydrase inhibitor that is used as a diuretic and in the treatment of glaucoma.	inhibitor	762	CA4	P22748	Inhibitor
DB00273	Topiramate	small molecule	approved	N03AX11	Anti-Obesity Agents|Anticonvulsants|Carbohydrates|Central Nervous System Agents|Central Nervous System Depressants|Cytochrome P-450 CYP2C19 Inhibitors|Cytochrome P-450 CYP2C19 inhibitors (strength unknown)|Cytochrome P-450 CYP3A Inducers|Cytochrome P-450 CYP3A4 Inducers|Cytochrome P-450 CYP3A4 Inducers (strength unknown)|Cytochrome P-450 CYP3A4 Inducers (weak)|Cytochrome P-450 Enzyme Inducers|Cyt…	KJADKKWYZYXHBB-XBWDGYHZSA-N	InChI=1S/C12H21NO8S/c1-10(2)18-7-5-16-12(6-17-22(13,14)15)9(8(7)19-10)20-11(3,4)21-12/h7-9H,5-6H2,1-4H3,(H2,13,14,15)/t7-,8-,9+,12+/m1/s1	Topiramate is a anti-epileptic drug used to manage seizures and prevent migraines.[A175249] It was initially approved by the FDA in 1996. In 2004, topiramate was approved for the prevention of migraine in adults.[A188309,L10544] Since 2012, the extended-release formulation has been approved in combination with [phentermine] for chronic weight management therapy in adults.[L10550] Characteristics …	inhibitor	762	CA4	P22748	Inhibitor
DB01144	Diclofenamide	small molecule	approved|investigational	G01AE10|S01EC02	Amides|Antiglaucoma Preparations and Miotics|Carbonic Anhydrase Inhibitors|Diuretics|Enzyme Inhibitors|Genito Urinary System and Sex Hormones|Gynecological Antiinfectives and Antiseptics|Hypotensive Agents|Ophthalmics|Ophthalmologicals|Sensory Organs|Sulfonamides|Sulfones|Sulfur Compounds	GJQPMPFPNINLKP-UHFFFAOYSA-N	InChI=1S/C6H6Cl2N2O4S2/c7-4-1-3(15(9,11)12)2-5(6(4)8)16(10,13)14/h1-2H,(H2,9,11,12)(H2,10,13,14)	A carbonic anhydrase inhibitor that is used in the treatment of glaucoma.	inhibitor	762	CA4	P22748	Inhibitor
DB00819	Acetazolamide	small molecule	approved|vet_approved	G01AE10|S01EC01	Anticonvulsants|Antiglaucoma Agents|Antiglaucoma Preparations and Miotics|Carbonic Anhydrase Inhibitors|Cardiovascular Agents|Central Nervous System Agents|Central Nervous System Depressants|Cytochrome P-450 CYP3A Inhibitors|Cytochrome P-450 CYP3A4 Inhibitors|Cytochrome P-450 CYP3A4 Inhibitors (strength unknown)|Cytochrome P-450 Enzyme Inhibitors|Diuretics|Drugs causing inadvertant photosensitivi…	BZKPWHYZMXOIDC-UHFFFAOYSA-N	InChI=1S/C4H6N4O3S2/c1-2(9)6-3-7-8-4(12-3)13(5,10)11/h1H3,(H2,5,10,11)(H,6,7,9)	One of the carbonic anhydrase inhibitors that is sometimes effective against absence seizures. It is sometimes useful also as an adjunct in the treatment of tonic-clonic, myoclonic, and atonic seizures, particularly in women whose seizures occur or are exacerbated at specific times in the menstrual cycle. However, its usefulness is transient often because of rapid development of tolerance. Its an…	inhibitor	762	CA4	P22748	Inhibitor
DB01144	Diclofenamide	small molecule	approved|investigational	G01AE10|S01EC02	Amides|Antiglaucoma Preparations and Miotics|Carbonic Anhydrase Inhibitors|Diuretics|Enzyme Inhibitors|Genito Urinary System and Sex Hormones|Gynecological Antiinfectives and Antiseptics|Hypotensive Agents|Ophthalmics|Ophthalmologicals|Sensory Organs|Sulfonamides|Sulfones|Sulfur Compounds	GJQPMPFPNINLKP-UHFFFAOYSA-N	InChI=1S/C6H6Cl2N2O4S2/c7-4-1-3(15(9,11)12)2-5(6(4)8)16(10,13)14/h1-2H,(H2,9,11,12)(H2,10,13,14)	A carbonic anhydrase inhibitor that is used in the treatment of glaucoma.	inhibitor	766	CA7	P43166	Inhibitor
DB00703	Methazolamide	small molecule	approved	G01AE10|S01EC05	Antiglaucoma Preparations and Miotics|Carbonic Anhydrase Inhibitors|Cardiovascular Agents|Diuretics|Drugs causing inadvertant photosensitivity|Enzyme Inhibitors|Genito Urinary System and Sex Hormones|Gynecological Antiinfectives and Antiseptics|Hypotensive Agents|Natriuretic Agents|OAT1/SLC22A6 inhibitors|Ophthalmologicals|Photosensitizing Agents|Sensory Organs|Sulfonamides|Sulfur Compounds|Thiad…	FLOSMHQXBMRNHR-QPJJXVBHSA-N	InChI=1S/C5H8N4O3S2/c1-3(10)7-4-9(2)8-5(13-4)14(6,11)12/h1-2H3,(H2,6,11,12)/b7-4+	A carbonic anhydrase inhibitor that is used as a diuretic and in the treatment of glaucoma.	inhibitor	766	CA7	P43166	Inhibitor
[truncated: 2,267 more rows]
