# Supplementary material for: The mechanistic functional landscape of retinitis pigmentosa: a machine learning-driven approach to therapeutic target discovery
Source: J Transl Med. 2024 Feb 6;22:139. doi: 10.1186/s12967-024-04911-7 (PMC10848380; doi:10.1186/s12967-024-04911-7)
Supplement: Supplementary file 6 — Additional file 6: Table S6. Table with machine learning model performance results (stability and R2 metrics) over both the whole RP mechanistic map and the per specific circuit models. [file 12967_2024_4911_MOESM6_ESM.tsv]

name	stability	stability_lower_95ci	stability_upper_95ci	r2_mean	r2_std	r2_25%	r2_75%
map	0.7182031279768907	0.7128041386844653	0.723602117269316	0.6914381505615675	0.007215359838152989	0.6856867932797557	0.6958652776180398
P.hsa04010.134	0.753085187367239	0.7377200723040567	0.7684503024304212	0.7454041174596476	0.007542889068579789	0.7407738629046762	0.7496928869396159
P.hsa04010.129	0.4689141668179504	0.4402610948302105	0.4975672388056903	0.5647024794530481	0.0064122265357573855	0.5602906755598736	0.570032908601205
P.hsa04010.14	0.7382027228711486	0.7246754904461934	0.7517299552961039	0.7796494432918919	0.009664919034491954	0.7731584331614758	0.7877760466797126
P.hsa04010.13	0.6157605847059666	0.5919260534239722	0.639595115987961	0.598589111753865	0.021642102171962038	0.5815668662498343	0.6139046091958235
P.hsa04010.12	0.7187893741449769	0.7071362543190955	0.7304424939708583	0.8018016689259858	0.004778320529000364	0.7981556825140461	0.8056355442745049
P.hsa04010.131	0.8275936527813424	0.8174108545296196	0.8377764510330653	0.7993795557094672	0.006064700775268786	0.7960630056307515	0.8035279212390845
P.hsa04012.65	0.7626507533460554	0.7497557263315894	0.7755457803605214	0.746489217189377	0.007565375712494119	0.7420094585816617	0.7512956962505777
P.hsa04012.3	0.633893522374144	0.6165591264492716	0.6512279182990164	0.7289685245341039	0.008075071981038016	0.7241535885281153	0.7335511382412715
P.hsa04014.42	0.6423591576967922	0.6265240544340089	0.6581942609595755	0.6984460766761103	0.01409477611636732	0.6883584034382593	0.7064044836636942
P.hsa04014.43	0.6575954004388662	0.640983652756882	0.6742071481208505	0.803963604933752	0.006640729532768376	0.7998201118411243	0.8086089799808639
P.hsa04014.44	0.6177192349305254	0.603453794204437	0.6319846756566138	0.821942370497576	0.0068197667185999926	0.8176350029270152	0.8270296064757412
P.hsa04014.33	0.6270267093147543	0.6098409437683522	0.6442124748611565	0.7253386930411995	0.013720834499104412	0.7166999090800417	0.7340794608968684
P.hsa04014.35	0.7275492889167577	0.7119378669792332	0.7431607108542823	0.8185250131970427	0.010860974048463642	0.8118533944074093	0.8244753178316697
P.hsa04014.37	0.40913564779287936	0.3873158762776112	0.4309554193081475	0.5856438699297152	0.018053314596728536	0.5734029234249128	0.5983259190583232
P.hsa04014.97	0.7407213506908975	0.7308809254888873	0.7505617758929077	0.879634552243797	0.005218931226648679	0.8762439573657553	0.8833549921270778
P.hsa04014.54	0.7083693427189929	0.6944935290706241	0.7222451563673616	0.8425078898429361	0.009506147731083044	0.8365579791679727	0.8486171943265048
P.hsa04014.38	0.7185003233303229	0.7029368144083361	0.7340638322523096	0.7390619641887862	0.009456767017295246	0.7330259146814	0.7449621165216695
P.hsa04014.41	0.674844955609374	0.6624798788574907	0.6872100323612572	0.8372521603308632	0.00749228739149093	0.8329631106560552	0.8410816639913219
P.hsa04014.100	0.6374841049128837	0.619320606909554	0.6556476029162133	0.7207589891535635	0.011459389832896776	0.7147939533165225	0.7275311064124166
P.hsa04014.24	0.6223750784998454	0.6080493553111458	0.636700801688545	0.722791284568328	0.011593290337940662	0.7167566360414439	0.7303552918516083
P.hsa04014.26	0.6498101206376914	0.6333248842331257	0.6662953570422571	0.711485726228863	0.015211933300747917	0.6993572913573457	0.7225631490173312
P.hsa04014.30	0.6939184628415871	0.6803998711866479	0.7074370544965263	0.7783071505357451	0.00705750893693681	0.7745544142497747	0.7833648224340009
P.hsa04014.27	0.6215716920707209	0.6076996770603905	0.6354437070810514	0.7292163700205078	0.00789799313991141	0.7241309810469195	0.7339144448687953
P.hsa04014.45	0.7123466061125818	0.7001836222882752	0.7245095899368884	0.8058861159731647	0.004459399554590991	0.8027195202144572	0.8089032816011588
P.hsa04014.61	0.5529773916450111	0.5332402284527521	0.5727145548372702	0.697003128591943	0.008856796311913993	0.692100165729906	0.7024253743392284
P.hsa04014.79	0.6818365503922877	0.6705264192178813	0.6931466815666942	0.8106475842529796	0.008251301155805253	0.8053146678168583	0.8160811988438992
P.hsa04014.103	0.5048839379182997	0.46972816414800306	0.5400397116885962	0.5724330636980575	0.010603904444654534	0.5646657510484298	0.579462270130615
P.hsa04014.58.59	0.6716310427841772	0.660700935546721	0.6825611500216333	0.8443451247629913	0.008530353460400628	0.8395670114205703	0.8505932041496147
P.hsa04014.55	0.5734913567252625	0.5545219290087657	0.5924607844417593	0.6832894787830166	0.011625315572808655	0.6758535173098758	0.689720216455536
P.hsa04014.62	0.5730324486232152	0.5561334619354987	0.5899314353109317	0.6920613931981512	0.017865007582870806	0.6798304156304729	0.7029863678713479
P.hsa04014.63	0.799756478798074	0.789725918716833	0.809787038879315	0.8695248479967048	0.007245509778629358	0.8644962191464622	0.8746633377705372
P.hsa04014.64	0.7527004244505576	0.7410243912775233	0.764376457623592	0.8026954187271832	0.010704416092106851	0.7946998943463908	0.8106869165730965
P.hsa04014.65	0.7117731458764878	0.6986550585044573	0.7248912332485182	0.7968764759578012	0.008556703539502681	0.7912043626677456	0.8026898796789657
P.hsa04014.66	0.6885328685467633	0.6717840595478795	0.7052816775456472	0.6939539521075575	0.018497802601944814	0.6798000903706654	0.7065478053280249
P.hsa04014.104	0.6190368996594848	0.6066428970606951	0.6314309022582746	0.7536695199365593	0.01037200823145877	0.7464608887204671	0.762509331879966
P.hsa04014.68	0.7118308779543665	0.7017558087349463	0.7219059471737868	0.789768374068651	0.013094970379446317	0.7800535477334293	0.7991229022337435
P.hsa04014.69	0.7157442074730412	0.7018505330223216	0.7296378819237609	0.7215223543392354	0.017352477606779437	0.7088058202102012	0.7331747894946828
P.hsa04014.70	0.8307258080101646	0.8190690228485926	0.8423825931717366	0.8075183891210387	0.004836980496310207	0.8038234396558261	0.8104500591184487
P.hsa04015.3	0.6318296560123695	0.6159951073513803	0.6476642046733587	0.849459191789263	0.005449185397952995	0.8451968454850946	0.8531924068983557
P.hsa04015.96	0.682073202351927	0.6710597839087281	0.693086620795126	0.7873866859748787	0.007444066674729323	0.7833421770326014	0.7927291533744345
P.hsa04022.51	0.6678571780837645	0.6548377563066913	0.6808765998608378	0.861935377403086	0.009383767114746852	0.8558129086179513	0.8689931837431671
P.hsa04022.19	0.6018774280298023	0.582302057865155	0.6214527981944495	0.6187845865455591	0.015187341831640626	0.6080229141798044	0.6304152405083807
P.hsa04024.109	0.7851069914793374	0.7720292609793455	0.7981847219793292	0.7802511123855308	0.005903743941262496	0.7771498623689883	0.7841017913396
P.hsa04024.110	0.719646842433687	0.7049095778534465	0.7343841070139275	0.6169524040683699	0.006587898188260079	0.6127174084965094	0.6213888886128094
P.hsa04024.111	0.748692867240488	0.7328525620624631	0.7645331724185129	0.6620370281323497	0.006342348617988926	0.6574187196390905	0.6663722282615178
P.hsa04024.44.67	0.7488306273286438	0.734844988981875	0.7628162656754126	0.7979167121079225	0.005516621440031385	0.7955469598590577	0.800873420286956
P.hsa04024.118	0.7223292513154433	0.7097590425815673	0.7348994600493194	0.7351297476917875	0.006607228033472538	0.7307126604351559	0.7401042980970227
P.hsa04024.112	0.41244899860270134	0.3799479766792447	0.444950020526158	0.5408284364716762	0.020166470510738894	0.523496103573555	0.5553280925704523
P.hsa04024.113	0.6166586612380722	0.5995833251490622	0.6337339973270822	0.7287001885499067	0.009584817108602544	0.7219163643462769	0.7346633593968641
P.hsa04024.114	0.6316792639484954	0.6063176952269849	0.6570408326700059	0.5716884504469462	0.01437548161262575	0.5611029062833001	0.5809578407992904
P.hsa04024.116	0.5330863985695697	0.5125984560307422	0.5535743411083973	0.6374715978051381	0.010664885060686906	0.6298313374963798	0.645125453261602
P.hsa04024.115	0.7699335880638377	0.7584172157607983	0.7814499603668771	0.7771939990464999	0.005254296527354819	0.7734986729132537	0.7802204682045996
P.hsa04024.108	0.33314080955931247	0.28010583024644786	0.3861757888721771	0.49390731104340263	0.01106249590092687	0.4876581558391313	0.5007860960434317
P.hsa04024.93	0.5627494308357806	0.5360316568134782	0.5894672048580829	0.6255196539950272	0.007813826326898334	0.6199745027177441	0.6296547556673104
P.hsa04024.62	0.5562716953854149	0.5381375008378817	0.574405889932948	0.6357849541749248	0.0070947065964831685	0.630913948457314	0.6393535390058844
P.hsa04024.107.64	0.5022180727724623	0.47963760769536046	0.5247985378495642	0.5824046057617218	0.007462125328964538	0.577032838138011	0.5870530068592054
P.hsa04024.24	0.5249868015983852	0.5069075268377252	0.5430660763590451	0.5901522784841008	0.015866032952782633	0.5808461894446842	0.5996672851976774
P.hsa04024.3	0.6917981231551575	0.67572276339302	0.7078734829172951	0.6696145304642414	0.013981100019792199	0.6609114817530135	0.678441151035034
P.hsa04024.92	0.7418540402571758	0.7333881375079077	0.750319943006444	0.8461975458899572	0.003450126549072133	0.8440088264704799	0.8484285398758855
P.hsa04024.91	0.7867331888587752	0.7778801932684515	0.7955861844490989	0.8010225638689948	0.004620542670791548	0.7977369635793548	0.8039130817967357
P.hsa04024.25	0.432658402593615	0.41321064666586566	0.4521061585213643	0.6323572591989448	0.01301553461290925	0.6233786938826572	0.6397617596488212
P.hsa04024.12	0.5634109128756434	0.5415195303153042	0.5853022954359826	0.6184994073045772	0.007016457613231585	0.6140433744610795	0.6223199019022551
P.hsa04024.34	0.6407791879882596	0.6237643876839594	0.6577939882925599	0.6604463590598816	0.006337975839332402	0.6560279755125109	0.6647392476134448
P.hsa04024.2	0.5942906157272163	0.5715293390607606	0.617051892393672	0.6795762213584375	0.0075282699588808425	0.674864637946902	0.6847001904068563
P.hsa04024.60	0.6312086181597569	0.6124190776439025	0.6499981586756114	0.6568204219660898	0.007924360582395948	0.6516855677810823	0.6610712522693711
P.hsa04024.78	0.6067206849551587	0.5899963013575465	0.6234450685527709	0.6736540980223292	0.015083240162220757	0.6628425381715486	0.683941041460662
P.hsa04024.7	0.0761712649793177	0.04514490310122557	0.10719762685740983	0.4019905217466955	0.036177547245532175	0.37505280197382945	0.41982600750537613
P.hsa04024.9.95	0.6129647042910203	0.5957483781163139	0.6301810304657268	0.6587465964656883	0.008088692270987274	0.6525341807049363	0.6644635123010778
P.hsa04024.21	0.546265079848067	0.5083721375046981	0.584158022191436	0.5443022068903227	0.007350753745907611	0.5401104414793687	0.549367469070091
P.hsa04024.77	0.4572914284199673	0.4238863640514391	0.4906964927884955	0.5377762235287465	0.006737516164740849	0.5335469658273617	0.5433548715926401
P.hsa04024.31	0.6348232756659532	0.607601625812877	0.6620449255190294	0.5553732097553892	0.006492658813238048	0.5510900223174735	0.5595310446451661
P.hsa04024.32	0.6348232756659532	0.607601625812877	0.6620449255190294	0.5553732097553892	0.006492658813238048	0.5510900223174735	0.5595310446451661
P.hsa04024.123	0.8123048246041273	0.7965546249268256	0.8280550242814291	0.6617574192944747	0.005525381612627094	0.6573224542367684	0.6653788797555654
P.hsa04024.59	0.5004302541681027	0.46838102194339815	0.5324794863928073	0.5636615609698199	0.007053754165993877	0.5583136119475993	0.5679777875451519
P.hsa04024.76	0.18551492126840374	0.10866372669434125	0.2623661158424662	0.4856451862701134	0.008248292255244252	0.4801821467078934	0.4919440844597842
P.hsa04024.43	0.7338502225628617	0.7187479639945761	0.7489524811311473	0.6986024629440215	0.0050165010456418935	0.6954034084845441	0.7015042923521242
P.hsa04024.101	0.7490844420885238	0.7393132864093203	0.7588555977677273	0.8333287461091926	0.007143770248535351	0.8286794540058267	0.8377692005897984
P.hsa04062.44	0.6352565118859254	0.6237398041697436	0.6467732196021071	0.9396475491755122	0.005533680969830591	0.9359249786145623	0.9435653441894021
P.hsa04066.42	0.5887647466935282	0.5700692679029107	0.6074602254841457	0.6717278775972275	0.014792502810322204	0.6622113523070116	0.6805665484655574
P.hsa04068.39	0.7403019538404207	0.7242002570935935	0.756403650587248	0.7334611613714302	0.007098573288628324	0.7290355785960099	0.7386372793792346
P.hsa04068.40	0.7478276475808199	0.7297643229775511	0.7658909721840886	0.7225326278823853	0.008157097681507448	0.7172605299126749	0.727976955245368
P.hsa04068.96	0.7722796482035266	0.7531201246534303	0.7914391717536229	0.7261907100727162	0.008638298529404771	0.7205638935715839	0.73079307130335
P.hsa04068.41	0.7320071589772177	0.7177625963675901	0.7462517215868453	0.6451292083784552	0.01379600687202226	0.6358128507823009	0.6536432052590389
P.hsa04068.42	0.6918075069323341	0.6799666423791615	0.7036483714855066	0.8296374098226674	0.00624157701728522	0.8256267239449537	0.8332802194231217
P.hsa04068.43	0.7761045788964009	0.7602798408661854	0.7919293169266165	0.7046828374889864	0.009372368517229404	0.6995303719801163	0.7097030360605018
P.hsa04068.44	0.7837394466154529	0.7669395646915446	0.8005393285393613	0.7449867305124586	0.007471322588960961	0.7403746359996923	0.7490595370773994
P.hsa04068.45	0.7927209274764547	0.7746521571516598	0.8107896978012497	0.7378148839408277	0.007666846652192423	0.7333050772305756	0.7421555414618268
P.hsa04068.46	0.7618047271045916	0.7441262535400948	0.7794832006690884	0.7525351493270231	0.007072168359038782	0.7486823987365481	0.7561725065581306
P.hsa04068.47	0.7618163813985962	0.7445316205412713	0.7791011422559211	0.7415692727888683	0.007653283728501096	0.7372850666489201	0.7460569976240414
P.hsa04068.48	0.6267066740906299	0.6139340314505933	0.6394793167306664	0.81884676486389	0.007419562750028236	0.8137436985159744	0.824833250980139
P.hsa04068.49	0.7944288203659439	0.7775494450045719	0.8113081957273158	0.7509732009010242	0.0072296418969385896	0.7468919235511925	0.754521563627522
P.hsa04068.50	0.78006436766628	0.7628093383915437	0.7973193969410162	0.770359582606057	0.007054441402517081	0.7656554160833633	0.7743523879938025
P.hsa04068.51	0.7502747974099424	0.7352147626580211	0.7653348321618637	0.7711972422572431	0.006979673193465648	0.7662816629810956	0.7762296247296343
P.hsa04068.66	0.7446484068658361	0.732610975343589	0.7566858383880832	0.6640733646191405	0.00929815006803591	0.6578989456224027	0.668473163005102
P.hsa04068.68	0.7894972915743331	0.7709075416521233	0.808087041496543	0.7198680880088508	0.00846763792919205	0.7145298104504438	0.7240644732953215
P.hsa04068.67	0.784789310995877	0.7685241824423817	0.8010544395493723	0.7521549010878945	0.007374234804150337	0.7479658600525818	0.7565350551433541
P.hsa04068.52	0.8036001081237384	0.7870239927399476	0.8201762235075292	0.7547193952465031	0.008055163005064165	0.7492048413230395	0.7591899080570551
P.hsa04068.53	0.7841553759664304	0.7678572494389356	0.8004535024939251	0.7509565908690444	0.0075741820168431645	0.7465137337520598	0.7552803415243525
P.hsa04068.54	0.7618163813985962	0.7445316205412713	0.7791011422559211	0.7415692727888683	0.007653283728501096	0.7372850666489201	0.7460569976240414
P.hsa04068.55	0.7874791730193357	0.7681203305687238	0.8068380154699476	0.728939295130958	0.007755543054508806	0.7245345145057648	0.7327685696004742
P.hsa04068.13	0.7441747177763562	0.7263916802078543	0.7619577553448582	0.6805343193542234	0.014687227620867226	0.6714751805547723	0.688292330225217
P.hsa04068.14	0.7780078133682792	0.761052668684561	0.7949629580519973	0.6978264610493679	0.008350941979487478	0.6934374602645856	0.7022666240367331
P.hsa04068.56	0.7502747974099424	0.7352147626580211	0.7653348321618637	0.7711972422572431	0.006979673193465648	0.7662816629810956	0.7762296247296343
P.hsa04068.57	0.7202287053611963	0.7019279644671453	0.7385294462552473	0.7792323091523062	0.006838268597776402	0.7751114618910739	0.7841040177193291
P.hsa04068.58	0.7584652177128562	0.7435191509781317	0.7734112844475808	0.7680271223102487	0.007131250225209549	0.7638420744052787	0.7721179900335556
P.hsa04068.59	0.7422847087272375	0.7273440838321428	0.7572253336223322	0.7923501133199882	0.0074640654480403095	0.787372213681029	0.7975601853390244
P.hsa04068.60	0.5598071844465278	0.5168719793844949	0.6027423895085606	0.5131902003905819	0.011919524800110328	0.5064745145747558	0.5192019035000941
P.hsa04068.88	0.7562338285947201	0.7395259979640089	0.7729416592254313	0.6495247044335285	0.010447655736271011	0.6436298211142459	0.6555463879512797
P.hsa04071.1	0.6182374099692693	0.6045729098441526	0.6319019100943861	0.8731625479430908	0.0050598949473853	0.8695621790355912	0.8764692890639093
P.hsa04072.3	0.580717687127248	0.5608643768372534	0.6005709974172426	0.7123218301657327	0.008988445298842499	0.7067109508485749	0.7189837677392327
P.hsa04072.57	0.6601936934853405	0.6464476229066068	0.6739397640640742	0.7377179710638971	0.008429839274147068	0.732105599884469	0.7427161490943512
P.hsa04072.36	0.5375152242541505	0.5196478236486247	0.5553826248596764	0.6473224696507461	0.01045215648034689	0.6409031748697215	0.6550264013557099
P.hsa04150.31	0.6595696738229563	0.6424944522257359	0.6766448954201767	0.7145684567160957	0.007565581959308105	0.7097305192805915	0.7200728055677127
P.hsa04150.56	0.6396191801088491	0.627291986199997	0.6519463740177012	0.7627040477607029	0.006956886304868819	0.7577675976303402	0.767470746482092
P.hsa04150.33	0.640099176673746	0.6274236129697627	0.6527747403777294	0.7527104902915401	0.007294140858544521	0.7478597844097338	0.758019973906465
P.hsa04151.34	0.7887648991553924	0.7762439349475893	0.8012858633631955	0.7355557199710223	0.006843299029084327	0.7309198474209256	0.7398965662388093
P.hsa04151.24	0.7989887317981461	0.7888065649248764	0.8091708986714158	0.7771722672275181	0.006942873310616581	0.7719563684523891	0.7825907299884014
P.hsa04151.35	0.6945345731844292	0.6802809597576581	0.7087881866112004	0.8089673062960181	0.004468610866607246	0.8064223644775715	0.8119860631801321
P.hsa04151.25	0.5841739200819179	0.5383418351798943	0.6300060049839415	0.5399889135837157	0.008531754746840682	0.5342054371508949	0.5459178893307007
P.hsa04151.26	-1.4064895427656765e-05	-0.03898997540707464	0.03896184561621933	0.45275477506043293	0.010876244506360678	0.4451787280078542	0.460794765058248
P.hsa04151.36	0.39974135218917484	0.3639416383260385	0.4355410660523112	0.5081914563345893	0.03355416620478488	0.4874604892291915	0.526382966766692
P.hsa04151.37	0.5913195599703791	0.5738874578062029	0.6087516621345553	0.6399882485466889	0.012706540198588346	0.6306682531003504	0.6481597744051614
P.hsa04151.27	0.3997525005276943	0.3735244391337246	0.425980561921664	0.5790846755378963	0.015996467942550507	0.5681917933618276	0.5925532694440876
P.hsa04151.28	0.3486396401485943	0.31249142089653026	0.3847878594006583	0.5258244913454765	0.009707823868212142	0.5203172814036385	0.532317579235847
P.hsa04151.32	0.6993576391702625	0.6861358534095143	0.7125794249310107	0.761662010893073	0.007028345111256223	0.7578403755678977	0.7667674758248784
P.hsa04151.103	0.7200947226934719	0.7049733567755779	0.7352160886113658	0.6955630841871903	0.011566317067513538	0.6878686191845091	0.7029004306283243
P.hsa04151.33	0.6210135800079879	0.5905512371276754	0.6514759228883004	0.5272206286341571	0.0078086812714285294	0.5224764184187168	0.531438733881859
P.hsa04151.98	0.72620969074353	0.7150288449554023	0.7373905365316578	0.8215773446568037	0.006206519847627999	0.8170840715488401	0.8262755337359328
P.hsa04151.99	0.6100686243597315	0.5933589474455684	0.6267783012738947	0.665171941174111	0.012060110537925486	0.657848833819297	0.6729711830729559
P.hsa04151.105.62	0.7241701044686752	0.7002425158011054	0.7480976931362451	0.555873587043515	0.011428854274522712	0.5476825047354855	0.5638569009473471
P.hsa04151.73	0.5796944701461866	0.5642278945998445	0.5951610456925287	0.6880894860162661	0.009140725939632444	0.6820877715837934	0.6937339746153284
P.hsa04151.96	0.7326533835088451	0.7172318643991225	0.7480749026185678	0.7319362454991817	0.009484504528382428	0.726640252405239	0.7378003329854792
P.hsa04151.97	0.7646046711658064	0.7537277322459055	0.7754816100857074	0.8247632217068406	0.005209423631587037	0.8213993152859438	0.8284568774047358
P.hsa04151.109	0.5602205844862295	0.5292937636882482	0.5911474052842107	0.5690819084977388	0.010567337898931045	0.5616625089523977	0.575893593089496
P.hsa04151.110				0.4065532508020295	0.016296534894967962	0.3949899040536664	0.41614804533745586
P.hsa04151.2	0.5958753779057459	0.561223799801808	0.6305269560096837	0.5367743749754732	0.015122294511945522	0.5255363329456147	0.5456115601711711
P.hsa04151.5	0.7667203066835169	0.7522724519373807	0.7811681614296531	0.7088503687549178	0.010359239477827742	0.7016346511973314	0.7163151517655431
P.hsa04151.4	0.7568148157095836	0.7421320139172652	0.771497617501902	0.7335490159255521	0.010788006867823979	0.7259100306121002	0.7410768858913626
P.hsa04151.51	0.6787300538078427	0.6618978319554977	0.6955622756601877	0.6665150158927851	0.011515562405969147	0.6589058822024234	0.6747901400702752
P.hsa04151.63	0.7363656148267669	0.7197210174607016	0.7530102121928322	0.680259843865209	0.00923732213253791	0.6737445787923777	0.6866450451961224
P.hsa04151.100	0.6106477733292421	0.5852371927060179	0.6360583539524663	0.5879780004416199	0.01654987387389418	0.5763076390258648	0.5989091097670007
P.hsa04151.101	0.5865219736603979	0.5697923640013822	0.6032515833194136	0.6811702276991218	0.01771307987601559	0.6707166751823006	0.6937365954275055
P.hsa04151.102	0.4415765619465505	0.41046167262717165	0.4726914512659293	0.5481070381502547	0.014880634426874111	0.5373862924096378	0.5586697331449714
P.hsa04210.119	0.48169980736382345	0.42420048321517956	0.5391991315124673	0.4756465439396078	0.01757601838235862	0.46208143888070213	0.48314237307732455
P.hsa04211.23	0.7073972401403231	0.6936819810400472	0.7211124992405991	0.7711901751904644	0.00920036379612471	0.7646073309669301	0.7768136283765008
P.hsa04211.56	0.7437319308765866	0.7300502330087464	0.7574136287444269	0.769403692707133	0.015675352131146455	0.7590981690958376	0.7777798450360519
P.hsa04211.57	0.6562166418298158	0.6398067929657819	0.6726264906938496	0.7569797733206138	0.010546895631237388	0.7498401218604711	0.7651924256454197
P.hsa04211.29	0.851222069752015	0.8415266707940222	0.8609174687100077	0.6998839522177304	0.011812435461465725	0.6920265559035761	0.7079128428330994
P.hsa04211.2	0.8526064566587493	0.8342473160737661	0.8709655972437326	0.616411136151216	0.00922417522961896	0.6111093391668392	0.6225222914811402
P.hsa04211.43.59.60.61	0.5650062842210062	0.5349457427548533	0.5950668256871591	0.5287378929597486	0.011008785051474825	0.5220978271278256	0.5352356879162021
P.hsa04211.62	0.48473511818892123	0.4481148900482313	0.5213553463296112	0.5135105915034455	0.011044004262751619	0.5051521401080402	0.5205795353401388
P.hsa04340.13	0.5220392306286219	0.4844213472601341	0.5596571139971097	0.5640342898407222	0.018750292019888485	0.5521355421032285	0.5765106629617123
P.hsa04340.14	0.6913444137777355	0.6765842637724752	0.7061045637829958	0.7416005436898057	0.0171945431082613	0.7322401392324298	0.7515301090758622
P.hsa04340.15	0.7357372929934545	0.7238380486398264	0.7476365373470826	0.6700506960474523	0.01361025129099206	0.6582520755432434	0.6795695147970741
P.hsa04340.49	0.636106038242882	0.6164110127394621	0.655801063746302	0.6609143767448584	0.0228266450160592	0.6455700633685258	0.6713067615910421
P.hsa04340.50	0.5844705935321278	0.5697301399134785	0.5992110471507771	0.7525664836907546	0.01297459118464748	0.7431364710507864	0.7609483354032842
P.hsa04340.20.22	0.6570437480655734	0.6445614704543785	0.6695260256767683	0.8138865434701731	0.012629996681955103	0.805947627802828	0.8209236179544034
P.hsa04340.40	0.6232544702826699	0.6088505331175651	0.6376584074477747	0.758133351035463	0.013583362771798268	0.748378219700992	0.7657383187508999
P.hsa04360.59	0.6839963023204109	0.6739143764134801	0.6940782282273417	0.8346477505733726	0.005817245995935685	0.830735710179248	0.8392190920429923
P.hsa04360.108	0.6807534403636231	0.6672835864461293	0.6942232942811168	0.7047719850876638	0.007070617216358614	0.7001178555700142	0.7086494791861834
P.hsa04360.21	0.5934154847583221	0.5804066811703907	0.6064242883462534	0.7779329662948133	0.0067053058685507365	0.7739477390947076	0.7820852423655948
P.hsa04360.114	0.11143119099752807	0.06224361805635578	0.16061876393870037	0.48188253733884456	0.009313044342015282	0.4761036508798595	0.48715180789586665
P.hsa04360.117	0.4568689882973965	0.4361602968057162	0.47757767978907684	0.604024152487829	0.026834000198627434	0.5819568408939456	0.6220092173534242
P.hsa04370.15	0.5969194361856648	0.5740931749387006	0.619745697432629	0.5858079207264544	0.01447171911470135	0.5746444328494502	0.5962727198204437
P.hsa04530.20.31	0.6350519301066713	0.6192013772913895	0.6509024829219531	0.7527958461089069	0.0073634628018462754	0.7477857122862803	0.7576934300578506
P.hsa04530.5.11.31	0.6619574138054929	0.6495345640064886	0.6743802636044972	0.9188105094095002	0.004657143864684432	0.9160347406297532	0.9217610630675961
P.hsa04540.18.19	0.6910979992090203	0.6769482077573094	0.7052477906607312	0.7432370248423009	0.013355057563305104	0.7327853678387586	0.7515592787478461
P.hsa04540.14.16	0.7460297367501729	0.7317193180497739	0.760340155450572	0.7371625155182354	0.009949156054213624	0.7302650716132368	0.7428293265246385
P.hsa04540.14.15	0.7460297367501729	0.7317193180497739	0.760340155450572	0.7371625155182354	0.009949156054213624	0.7302650716132368	0.7428293265246385
P.hsa04540.14.31	0.7392688666208874	0.72637049139277	0.7521672418490049	0.7343887045683724	0.010114053981714274	0.7272198600221137	0.7405645130748397
P.hsa04540.16.17	0.6824813948563035	0.6644423810637647	0.7005204086488424	0.686051780086162	0.011808701694955981	0.6778453349914563	0.6939769932043578
P.hsa04550.34	0.7739513184943355	0.7614367447353904	0.7864658922532807	0.815183614369731	0.013473902613653612	0.8063710951419003	0.8240320481154089
P.hsa04650.15	0.6562413906763211	0.6467483331844351	0.6657344481682071	0.9113440627003062	0.008829428544603586	0.9056828810655988	0.9182549912578715
P.hsa04650.14	0.47982345266644477	0.4487263177482994	0.5109205875845901	0.5506496570211493	0.024877044752574597	0.5319566609765584	0.5678556267621739
P.hsa04650.39	0.5448429182928407	0.5247206289212291	0.5649652076644524	0.6588368212385537	0.018944783536231788	0.6472920763566846	0.6727352926132553
P.hsa04650.40	0.7711190136470981	0.7579674205466499	0.7842706067475463	0.8302463776097996	0.007541591137407382	0.8246009404062106	0.8355422128729318
P.hsa04660.34				0.4469228667557694	0.0074624645030910855	0.4416880113583971	0.4512687332668375
P.hsa04662.24	0.05339275906651786	0.01994490436763259	0.08684061376540313	0.4461057980509446	0.01675050359307402	0.43371878457780655	0.4575964181038551
P.hsa04664.46	0.7092595437401531	0.69432215612891	0.7241969313513962	0.6407062467875742	0.008549478316361657	0.6354698984417531	0.6467568738211983
P.hsa04666.38	0.6139097332014507	0.6035031701470551	0.6243162962558463	0.9130444373411895	0.0032059873771340865	0.9109774439823558	0.9152332705748712
P.hsa04722.38	0.5954479144768836	0.5779000513866204	0.6129957775671468	0.7009650080302646	0.008342853130998494	0.6962368125757811	0.7060361305206779
P.hsa04722.37	0.6322456106205951	0.6159338324948677	0.6485573887463226	0.6099025016827071	0.009019727404896313	0.6049072737087742	0.6156404675848108
P.hsa04722.35	0.6966172341119647	0.6814896531982103	0.7117448150257192	0.708566586126716	0.006516014970221505	0.7035128254365278	0.7118664392317413
P.hsa04722.33	0.20440969382992114	0.159672452882593	0.24914693477724928	0.5018986766649463	0.00962891272086676	0.4939030707901022	0.5078594664422336
P.hsa04722.34	0.6801000205711675	0.6535620561255912	0.7066379850167438	0.5727837265523438	0.009196598242577495	0.5677834602457048	0.5782415305714069
P.hsa04725.61	0.6950541679862101	0.669948820165593	0.7201595158068272	0.5712282029293949	0.029491432848248404	0.5542695527260969	0.5889380328609185
P.hsa04726.64	0.7672265864524048	0.7580578957492541	0.7763952771555556	0.8886422083733403	0.0039604943173228765	0.8861126760600486	0.8911849025421307
P.hsa04727.17.37	0.7238736608876284	0.7136181388670859	0.7341291829081709	0.844362023765979	0.0050469319547170625	0.8412880237386373	0.8480399252630545
P.hsa04810.82.83	0.71955371035229	0.7086220295314324	0.7304853911731476	0.8832622926792041	0.005738357873404653	0.8782686758988111	0.8871569579979539
P.hsa04810.21.82	0.7028098675806429	0.6912745779342041	0.7143451572270817	0.867475075732963	0.006372110736746022	0.8631496773285446	0.8713574319906601
P.hsa04810.35.81.80	0.5955851548619984	0.5827117446942643	0.6084585650297324	0.790386836730763	0.010779800396200623	0.7852094724238747	0.7973499743559171
P.hsa04810.32	0.6954189618855002	0.6821520915755922	0.7086858321954083	0.8528877306526885	0.005236644725137386	0.8497402360386809	0.8564207783150724
P.hsa04810.48	0.6257340145345922	0.611939153688004	0.6395288753811804	0.7520203876674286	0.012226764660496643	0.7441205767407197	0.7617826757629407
P.hsa04810.26.80	0.6067999153253649	0.59455344969645	0.6190463809542799	0.9262829389292775	0.003160085861372613	0.9239356870213434	0.9281509174738267
P.hsa04810.30	0.6465052404900742	0.6342089069869976	0.6588015739931508	0.9167127971212282	0.003205288047068968	0.9146636532879421	0.9184999205188404
P.hsa04810.29	0.6274461690928912	0.6155901176592448	0.6393022205265376	0.9188529630319848	0.003014834063664211	0.9168723738698722	0.9210508785230711
P.hsa04810.31	0.6513092858629742	0.639643001953886	0.6629755697720624	0.9364554674400746	0.0025624078071232966	0.934968029343392	0.9382242394798328
P.hsa04910.32	0.6648923831806196	0.6497668958565077	0.6800178705047315	0.7218578630155146	0.006566156534208574	0.7167453728715796	0.7266046712500359
P.hsa04910.57				0.15742969206653742	0.018529415683059852	0.14420852566718156	0.1716729534864509
P.hsa04910.9	0.6730855400760394	0.6562652316586779	0.6899058484934009	0.6400637643488143	0.011356500017285418	0.6321135967636161	0.6488135780119857
P.hsa04912.33	0.0932295501718593	0.050510779262514016	0.13594832108120458	0.47380863088804387	0.013625460718871007	0.4632084109141566	0.4849962416410781
P.hsa04914.42	0.6505622930535604	0.6206374017559909	0.6804871843511299	0.5282387954222738	0.01888099879387707	0.5169143298962031	0.5421214322016872
P.hsa04915.58	0.43824851984662394	0.384787162166753	0.49170987752649487	0.5059855219801361	0.014870115134406767	0.49497683109347523	0.5195326964602942
P.hsa04915.21	0.6645868013598681	0.6366872542810782	0.6924863484386581	0.6125260872128154	0.010351843851200561	0.6060060261822269	0.619265296412327
P.hsa04915.3.11	0.6683301467464777	0.6500209139875642	0.6866393795053912	0.6428525203387686	0.011164086341940051	0.6367505866113733	0.6509448857083525
P.hsa04915.12.14	0.6517365371052004	0.6276574739776427	0.6758156002327581	0.6244243486619774	0.012645198665841606	0.6175631410980674	0.6324853362357434
P.hsa04915.12.13	0.6683301467464777	0.6500209139875642	0.6866393795053912	0.6428525203387686	0.011164086341940051	0.6367505866113733	0.6509448857083525
P.hsa04916.8	0.6934261736732261	0.6846807071701759	0.7021716401762763	0.8545284273103533	0.0052161266675600166	0.8509892674199111	0.8575268863852958
P.hsa04916.7	0.6856068977274652	0.6669757919620896	0.7042380034928408	0.6384315103238577	0.014183089590403906	0.6294723447276888	0.6473580113431731
P.hsa04916.6	0.6930779648496812	0.6780323442222193	0.7081235854771432	0.7282293069712964	0.010844494179133102	0.720834137246095	0.7357090238698671
P.hsa04917.68				0.28035436038311745	0.031880526988746744	0.2591692086634344	0.3024101292527248
P.hsa04917.71	0.32613848782912624	0.258967426348672	0.3933095493095805	0.4321644392169867	0.023065117825903328	0.41542349658021394	0.4465544119286348
P.hsa04919.46	0.5503715255215087	0.5207933418080819	0.5799497092349355	0.573674411290614	0.010077703707381962	0.5669616796046566	0.5805105345330412
P.hsa04919.18	0.6527159224114345	0.6378990157500453	0.6675328290728237	0.7848063692794731	0.006090589287061203	0.7810411033644348	0.7890382358514871
P.hsa04919.38	0.7140718038821108	0.6999501326791232	0.7281934750850984	0.7526605343795625	0.006308984177474439	0.7487604155412492	0.756456841961317
P.hsa04919.39	0.4710826508485876	0.4290990024459853	0.5130662992511899	0.5252593593517784	0.015893087838001294	0.5127047788455189	0.5377507982194689
P.hsa04919.26	0.6490015473377395	0.6357718150399609	0.6622312796355181	0.799728716263052	0.013196805460486398	0.7933076826361514	0.8078799993539996
P.hsa04921.23	0.5950650205177496	0.5531270153677975	0.6370030256677016	0.5818206046743625	0.01446540440222821	0.5695944103417284	0.592712076246349
P.hsa04921.41	0.3599283426643942	0.32422607291864247	0.39563061241014597	0.5253264077053903	0.012570623443560148	0.5162105158502885	0.5327494562324413
P.hsa04921.58	0.5597142545218117	0.5449677832712048	0.5744607257724186	0.73088479787774	0.010480873061122522	0.7238267707444656	0.7387635567128068
P.hsa04921.56	0.6722647715294994	0.6578584805170455	0.6866710625419532	0.6412981044430608	0.008037779029697559	0.6361628808232471	0.6462987068538091
P.hsa04921.59	0.6764389290972393	0.6659805601475409	0.6868972980469378	0.8277912570947251	0.0039859462434581275	0.8247989081959608	0.8298341919464202
P.hsa04921.57	0.5804462569428379	0.5524222587976011	0.6084702550880747	0.5714426389451923	0.005758672583463757	0.5678220657144226	0.5761398218527876
P.hsa04921.60	0.006692095008057564	-0.02477110705520158	0.03815529707131671	0.4445478311919689	0.01220324957792099	0.4371690748914272	0.450496208779487
P.hsa04960.3	0.6243356995501592	0.601209042049214	0.6474623570511044	0.5716558308615647	0.02136190177257016	0.559188530479336	0.5828344229462596
P.hsa04960.27	0.14482935439941613	0.1049801173627079	0.18467859143612436	0.46953283874117047	0.012736768588996306	0.4610547151051906	0.47680376854648865
