# Supplementary material for: The mechanistic functional landscape of retinitis pigmentosa: a machine learning-driven approach to therapeutic target discovery
Source: J Transl Med. 2024 Feb 6;22:139. doi: 10.1186/s12967-024-04911-7 (PMC10848380; doi:10.1186/s12967-024-04911-7)
Supplement: Supplementary file 7 — Additional file 7: Table S7. Table with relevant predictive KDTs and their clusters obtained by hierarchical clustering of SHAP scores (sheet 1). Cluster 1 Panther functional over-representation analysis of GO molecular function and GO biological process (sheet 2). Cluster 2 Panther functional over-representation analysis of GO molecular function and GO biological process (sheet 3). Cluster 3 Panther functional over-representation analysis of GO molecular function and GO biological process (sheet 4). [file 12967_2024_4911_MOESM7_ESM.xlsx]

## Sheet: KDT CLUSTERS
Relevant KDT	CLUSTER
ACP3	3
ACTN1	3
ADORA2B	3
ALOX5	3
ANXA1	3
AXL	3
BLVRB	3
BTK	3
C1S	3
CA12	3
CA7	3
CACNA1S	3
CACNB1	3
CACNG1	3
CASP3	3
CD52	3
CKM	3
CKMT1A	3
CKMT1B	3
COL3A1	3
CSF2RA	3
CSF3R	3
DDR2	3
DGAT2	3
EDNRA	3
ELOVL4	3
F2R	3
FCGR2A	3
FGF1	3
FGF2	3
FKBP1A	3
FN1	3
GABBR2	3
GABRA2	3
GABRA6	3
GABRB2	3
GLRA2	3
GRIN2B	3
GRIN3A	3
GUCY1A2	3
HBA1	3
HBA2	3
HBB	3
HTR1B	3
IFNAR2	3
IL2RG	3
IL5	3
ITGAL	3
ITGAX	3
ITGB1	3
KCNC2	3
KCNJ11	3
KCNK9	3
KCNMA1	3
KDR	3
KRT2	3
MAP3K1	3
MAPT	3
NFKB1	3
NOD2	3
OPRM1	3
PIK3CD	3
PLAT	3
POLB	3
PPP3R2	3
PSMB10	3
PSMB8	3
PSMB9	3
PTGER3	3
PTH2R	3
PTK2B	3
RAF1	3
ROCK1	3
ROCK2	3
RYR1	3
S1PR5	3
SCN1A	3
SCN1B	3
SLC12A4	3
SLC25A4	3
SLC6A1	3
SSTR3	3
THRB	3
TLR2	3
TRPV3	3
TYR	3
FGFR3	3
RARG	3
SRD5A1	3
TACSTD2	3
CACNA1B	2
CALY	2
CHRNB2	2
MAP2	2
SCN2A	2
SNAP25	2
SV2A	2
CACNA1C	2
CACNA2D1	2
EGFR	2
EPHA2	2
GABRG2	2
KCNC1	2
MAP1A	2
PDGFRA	2
GABRA1	1
GRIN1	1
HRH3	1
SLC12A5	1

## Sheet: CLUSTER 1 Gene Ontology PANTHER
CLUSTER 1
Genes: GABRA1, GRIN1, HRH3, SLC12A5
Analysis Type:	PANTHER Overrepresentation Test (Released 20221013)
Annotation Version and Release Date:	GO Ontology database DOI: 10.5281/zenodo.6799722 Released 2022-07-01
Analyzed List:	CLUSTER 1
Reference List:	Homo sapiens (all genes in database)
Test Type:	FISHER
GO biological process	cluster 1 - fold Enrichment	Raw P-value	FDR corrected P-value			GO molecular function complete	cluster 1 - fold Enrichment	Raw P-value	FDR corrected P-value
ligand-gated ion channel signaling pathway (GO:1990806)	> 100	1.78E-05	4.65E-02			ionotropic glutamate receptor activity (GO:0004970)	> 100	1.09E-05	4.92E-03
ionotropic glutamate receptor signaling pathway (GO:0035235)	> 100	1.78E-05	3.98E-02			glutamate receptor activity (GO:0008066)	> 100	2.05E-05	7.83E-03
chemical synaptic transmission (GO:0007268)	39.79	8.23E-07	1.29E-02			transmitter-gated channel activity (GO:0022835)	> 100	3.74E-07	9.31E-04
anterograde trans-synaptic signaling (GO:0098916)	39.79	8.23E-07	6.45E-03			transmitter-gated ion channel activity (GO:0022824)	> 100	3.74E-07	6.21E-04
trans-synaptic signaling (GO:0099537)	38.22	9.65E-07	5.05E-03			extracellular ligand-gated ion channel activity (GO:0005230)	> 100	5.40E-07	6.72E-04
synaptic signaling (GO:0099536)	35.73	1.26E-06	4.94E-03			neurotransmitter receptor activity (GO:0030594)	> 100	4.93E-09	2.45E-05
ion transmembrane transport (GO:0034220)	18.49	1.71E-05	5.37E-02			postsynaptic neurotransmitter receptor activity (GO:0098960)	> 100	1.41E-04	3.89E-02
						ligand-gated channel activity (GO:0022834)	83.47	3.82E-06	2.38E-03
						ligand-gated ion channel activity (GO:0015276)	83.47	3.82E-06	2.11E-03
						ion channel activity (GO:0005216)	36.44	1.17E-06	1.16E-03
						gated channel activity (GO:0022836)	35.70	4.71E-05	1.56E-02
						channel activity (GO:0015267)	32.81	1.77E-06	1.46E-03
						passive transmembrane transporter activity (GO:0022803)	32.75	1.78E-06	1.27E-03
						inorganic molecular entity transmembrane transporter activity (GO:0015318)	2023-02-22	8.56E-06	4.26E-03
						ion transmembrane transporter activity (GO:0015075)	19.17	1.48E-05	6.14E-03
						transmembrane transporter activity (GO:0022857)	14.59	4.36E-05	1.55E-02
						transporter activity (GO:0005215)	13.25	6.37E-05	1.98E-02
						transmembrane signaling receptor activity (GO:0004888)	12.37	8.36E-05	2.45E-02
						molecular transducer activity (GO:0060089)	10.60	1.53E-04	4.02E-02
						signaling receptor activity (GO:0038023)	10.60	1.53E-04	3.81E-02

## Sheet: CLUSTER 2 Gene Ontology PANTHER
CLUSTER 2
Genes: CACNA1B, CALY, CHRNB2, MAP2, SCN2A, SNAP25, SV2A, CACNA1C, CACNA2D1, EGFR, EPHA2, GABRG2, KCNC1, MAP1A, PDGFRA
Analysis Type:	PANTHER Overrepresentation Test (Released 20221013)
Annotation Version and Release Date:	GO Ontology database DOI: 10.5281/zenodo.6799722 Released 2022-07-01
Analyzed List:	CLUSTER 2
Reference List:	Homo sapiens (all genes in database)
Test Type:	FISHER
GO biological process	cluster 2 - fold Enrichment	Raw P-value	FDR corrected P-value			GO molecular function	cluster 2 - fold Enrichment	Raw P-value	FDR corrected P-value
calcium ion transmembrane transport via high voltage-gated calcium channel (GO:0061577)	> 100	5.65E-06	3.69E-03			voltage-gated calcium channel activity involved in cardiac muscle cell action potential (GO:0086007)	> 100	1.18E-05	3.47E-03
neurotransmitter receptor internalization (GO:0099590)	> 100	6.74E-05	2.20E-02			high voltage-gated calcium channel activity (GO:0008331)	> 100	4.39E-05	1.09E-02
synaptic vesicle priming (GO:0016082)	> 100	6.74E-05	2.16E-02			voltage-gated calcium channel activity (GO:0005245)	87.74	6.10E-06	1.90E-03
calcium ion transport into cytosol (GO:0060402)	> 100	7.64E-05	2.30E-02			transmembrane receptor protein tyrosine kinase activity (GO:0004714)	62.27	1.63E-05	4.50E-03
calcium ion import across plasma membrane (GO:0098703)	> 100	1.24E-06	1.30E-03			transmembrane receptor protein kinase activity (GO:0019199)	47.66	3.52E-05	9.22E-03
membrane depolarization during cardiac muscle cell action potential (GO:0086012)	> 100	9.59E-05	2.84E-02			voltage-gated cation channel activity (GO:0022843)	42.33	9.83E-08	4.08E-05
membrane depolarization during action potential (GO:0086010)	> 100	2.07E-06	1.71E-03			voltage-gated ion channel activity (GO:0005244)	38.22	7.25E-09	6.01E-06
membrane depolarization (GO:0051899)	93.59	1.08E-07	5.62E-04			voltage-gated channel activity (GO:0022832)	38.03	7.46E-09	5.30E-06
regulation of action potential (GO:0098900)	67.73	1.28E-05	6.69E-03			calcium channel activity (GO:0005262)	32.44	1.07E-04	2.54E-02
associative learning (GO:0008306)	44.89	4.19E-05	1.82E-02			gated channel activity (GO:0022836)	29.75	8.01E-11	3.98E-07
calcium ion transmembrane import into cytosol (GO:0097553)	43.38	4.62E-05	1.86E-02			growth factor binding (GO:0019838)	28.81	1.51E-04	3.42E-02
inorganic ion import across plasma membrane (GO:0099587)	38.99	6.29E-05	2.24E-02			calcium ion transmembrane transporter activity (GO:0015085)	28.60	1.54E-04	3.34E-02
inorganic cation import across plasma membrane (GO:0098659)	38.99	6.29E-05	2.19E-02			protein tyrosine kinase activity (GO:0004713)	26.44	1.94E-04	4.01E-02
action potential (GO:0001508)	38.60	6.48E-05	2.21E-02			cation channel activity (GO:0005261)	25.81	4.34E-09	4.31E-06
memory (GO:0007613)	31.64	1.15E-04	3.23E-02			ion channel activity (GO:0005216)	22.78	6.39E-10	1.59E-06
multicellular organismal signaling (GO:0035637)	30.88	1.24E-04	3.40E-02			channel activity (GO:0015267)	20.51	1.44E-09	2.39E-06
vesicle-mediated transport in synapse (GO:0099003)	28.60	1.54E-04	4.10E-02			passive transmembrane transporter activity (GO:0022803)	20.47	1.46E-09	1.82E-06
import into cell (GO:0098657)	26.81	1.32E-05	6.68E-03			metal ion transmembrane transporter activity (GO:0046873)	17.63	6.45E-07	2.14E-04
learning or memory (GO:0007611)	23.40	1.73E-06	1.59E-03			inorganic cation transmembrane transporter activity (GO:0022890)	14.79	1.87E-07	7.14E-05
calcium ion transport (GO:0006816)	20.92	3.43E-05	1.54E-02			inorganic molecular entity transmembrane transporter activity (GO:0015318)	13.76	3.14E-08	1.95E-05
cognition (GO:0050890)	20.30	3.43E-06	2.56E-03			cation transmembrane transporter activity (GO:0008324)	13.69	3.14E-07	1.11E-04
regulation of membrane potential (GO:0042391)	17.96	5.80E-07	8.27E-04			ion transmembrane transporter activity (GO:0015075)	11.98	9.07E-08	4.10E-05
chemical synaptic transmission (GO:0007268)	15.54	1.23E-05	6.90E-03			transmembrane transporter activity (GO:0022857)	10.26	3.73E-08	2.06E-05
anterograde trans-synaptic signaling (GO:0098916)	15.54	1.23E-05	6.66E-03			transporter activity (GO:0005215)	9.32	8.51E-08	4.23E-05
camera-type eye development (GO:0043010)	15.41	1.11E-04	3.16E-02
trans-synaptic signaling (GO:0099537)	14.93	1.49E-05	7.32E-03
metal ion transport (GO:0030001)	14.25	2.39E-07	5.36E-04
synaptic signaling (GO:0099536)	13.96	2.06E-05	9.78E-03
eye development (GO:0001654)	13.40	1.88E-04	4.76E-02
visual system development (GO:0150063)	13.27	1.96E-04	4.87E-02
inorganic ion transmembrane transport (GO:0098660)	12.85	4.79E-07	8.35E-04
inorganic cation transmembrane transport (GO:0098662)	12.74	4.16E-06	2.97E-03
behavior (GO:0007610)	12.74	4.16E-06	2.84E-03
regulation of ion transport (GO:0043269)	12.72	5.12E-07	8.03E-04
regulation of ion transmembrane transport (GO:0034765)	12.62	3.33E-05	1.53E-02
cellular response to nitrogen compound (GO:1901699)	2023-05-12	5.73E-06	3.59E-03
ion transmembrane transport (GO:0034220)	11.55	1.20E-07	3.76E-04
cation transmembrane transport (GO:0098655)	11.44	7.69E-06	4.64E-03
cellular response to organonitrogen compound (GO:0071417)	11.13	6.01E-05	2.19E-02
regulation of transmembrane transport (GO:0034762)	10.85	6.78E-05	2.13E-02
cellular component morphogenesis (GO:0032989)	10.65	7.39E-05	2.27E-02
response to organonitrogen compound (GO:0010243)	10.63	2.26E-07	5.90E-04
cation transport (GO:0006812)	10.55	1.78E-06	1.55E-03
response to nitrogen compound (GO:1901698)	9.69	4.56E-07	8.95E-04
transmembrane transport (GO:0055085)	9.45	7.51E-08	5.89E-04
cell morphogenesis (GO:0000902)	2023-02-09	1.61E-04	4.20E-02
ion transport (GO:0006811)	8.56	1.16E-06	1.30E-03
cell-cell signaling (GO:0007267)	8.32	8.53E-06	4.96E-03
regulation of cellular localization (GO:0060341)	2023-03-08	5.65E-05	2.16E-02
regulation of localization (GO:0032879)	7.95	5.71E-11	8.96E-07
regulation of transport (GO:0051049)	7.29	1.09E-07	4.27E-04
system process (GO:0003008)	4.95	6.66E-05	2.22E-02
nervous system development (GO:0007399)	4.70	9.71E-05	2.82E-02
cellular response to chemical stimulus (GO:0070887)	4.43	4.29E-05	1.82E-02
regulation of cellular component organization (GO:0051128)	4.35	1.67E-04	4.29E-02
response to organic substance (GO:0010033)	4.28	5.60E-05	2.19E-02
regulation of biological quality (GO:0065008)	4.20	9.48E-07	1.14E-03
transport (GO:0006810)	2023-02-04	1.54E-06	1.51E-03
establishment of localization (GO:0051234)	3.86	2.40E-06	1.88E-03
localization (GO:0051179)	3.66	8.93E-07	1.17E-03
system development (GO:0048731)	3.35	1.35E-04	3.65E-02
signaling (GO:0023052)	2.95	4.58E-05	1.89E-02
cell communication (GO:0007154)	2.89	5.74E-05	2.14E-02

## Sheet: CLUSTER 3 Gene Ontology PANTHER
CLUSTER 3
Genes: ACP3, ACTN1, ADORA2B, ALOX5, ANXA1, AXL, BLVRB, BTK, C1S, CA12, CA7, CACNA1S, CACNB1, CACNG1, CASP3, CD52, CKM, CKMT1A, CKMT1B, COL3A1, CSF2RA, CSF3R, DDR2, DGAT2, EDNRA, ELOVL4, F2R, FCGR2A, FGF1, FGF2, FKBP1A, FN1, GABBR2, GABRA2, GABRA6, GABRB2, GLRA2, GRIN2B, GRIN3A, GUCY1A2, HBA1, HBA2, HBB, HTR1B, IFNAR2, IL2RG, IL5, ITGAL, ITGAX, ITGB1, KCNC2, KCNJ11, KCNK9, KCNMA1, KDR, KRT2, MAP3K…
Analysis Type:	PANTHER Overrepresentation Test (Released 20221013)
Annotation Version and Release Date:	GO Ontology database DOI: 10.5281/zenodo.6799722 Released 2022-07-01
Analyzed List:	CLUSTER 3
Reference List:	Homo sapiens (all genes in database)
Test Type:	FISHER
GO biological process	cluster 3 - fold Enrichment	Raw P-value	FDR corrected P-value			GO molecular function	cluster 3 - fold Enrichment	Raw P-value	FDR corrected P-value
positive regulation of neutrophil apoptotic process (GO:0033031)	92.53	3.79E-04	1.54E-02			Rho-dependent protein serine/threonine kinase activity (GO:0072518)	> 100	1.09E-04	1.13E-02
regulation of endothelial tube morphogenesis (GO:1901509)	92.53	3.79E-04	1.53E-02			creatine kinase activity (GO:0004111)	92.53	3.79E-04	2.95E-02
negative regulation of myosin-light-chain-phosphatase activity (GO:0035509)	92.53	3.79E-04	1.53E-02			NMDA glutamate receptor activity (GO:0004972)	86.75	1.24E-05	1.76E-03
neutrophil clearance (GO:0097350)	92.53	3.79E-04	1.53E-02			threonine-type endopeptidase activity (GO:0004298)	77.11	1.65E-05	2.22E-03
regulation of G protein-coupled receptor signaling pathway (GO:0008277)	9.99	3.86E-05	2.48E-03			phosphotransferase activity, nitrogenous group as acceptor (GO:0016775)	77.11	5.04E-04	3.64E-02
response to cAMP (GO:0051591)	9.95	8.19E-04	2.72E-02			inhibitory extracellular ligand-gated ion channel activity (GO:0005237)	61.69	1.18E-06	2.03E-04
positive regulation of neuron death (GO:1901216)	9.95	8.19E-04	2.71E-02			glycine binding (GO:0016594)	57.83	3.38E-05	4.20E-03
regulation of anion transport (GO:0044070)	9.74	8.84E-04	2.89E-02			GABA-gated chloride ion channel activity (GO:0022851)	53.39	4.14E-05	5.03E-03
positive regulation of angiogenesis (GO:0045766)	9.70	1.02E-05	8.17E-04			ligand-gated anion channel activity (GO:0099095)	48.7	2.67E-06	4.42E-04
positive regulation of vasculature development (GO:1904018)	9.70	1.02E-05	8.13E-04			GABA receptor activity (GO:0016917)	42.06	4.46E-06	7.15E-04
positive regulation of ERK1 and ERK2 cascade (GO:0070374)	9.59	5.65E-07	8.21E-05			threonine-type peptidase activity (GO:0070003)	36.53	1.12E-04	1.14E-02
regulation of endothelial cell migration (GO:0010594)	9.58	1.10E-05	8.54E-04			GABA-A receptor activity (GO:0004890)	36.53	1.12E-04	1.11E-02
wound healing (GO:0042060)	9.58	3.20E-10	1.09E-07			ionotropic glutamate receptor activity (GO:0004970)	34.7	1.28E-04	1.25E-02
cell-substrate adhesion (GO:0031589)	9.54	2.59E-06	2.78E-04			voltage-gated calcium channel activity (GO:0005245)	31.55	7.31E-08	1.30E-05
response to estradiol (GO:0032355)	9.40	2.30E-04	1.09E-02			glutamate receptor activity (GO:0008066)	24.79	3.18E-04	2.55E-02
myeloid leukocyte activation (GO:0002274)	9.38	5.40E-05	3.28E-03			transmitter-gated channel activity (GO:0022835)	24.17	3.07E-08	6.63E-06
blood coagulation (GO:0007596)	9.36	1.27E-05	9.60E-04			transmitter-gated ion channel activity (GO:0022824)	24.17	3.07E-08	6.36E-06
coagulation (GO:0050817)	9.25	1.37E-05	1.02E-03			extracellular ligand-gated ion channel activity (GO:0005230)	21.31	6.86E-08	1.26E-05
ameboidal-type cell migration (GO:0001667)	9.21	3.34E-06	3.44E-04			voltage-gated cation channel activity (GO:0022843)	19.79	2.74E-13	1.14E-10
import across plasma membrane (GO:0098739)	8.95	6.92E-05	4.00E-03			transmitter-gated ion channel activity involved in regulation of postsynaptic membrane potential (GO:1904315)	2023-06-19	8.23E-06	1.28E-03
negative regulation of neuron apoptotic process (GO:0043524)	8.95	6.92E-05	3.99E-03			neurotransmitter receptor activity involved in regulation of postsynaptic membrane potential (GO:0099529)	18.66	1.03E-05	1.51E-03
endocrine system development (GO:0035270)	8.90	2.95E-04	1.27E-02			calcium channel activity (GO:0005262)	2023-05-17	4.21E-09	1.10E-06
regulation of phagocytosis (GO:0050764)	8.81	1.26E-03	3.88E-02			voltage-gated ion channel activity (GO:0005244)	17.18	2.44E-14	1.73E-11
response to organophosphorus (GO:0046683)	8.76	3.15E-04	1.35E-02			voltage-gated channel activity (GO:0022832)	2023-09-17	2.61E-14	1.62E-11
B cell differentiation (GO:0030183)	8.76	3.15E-04	1.35E-02			neurotransmitter receptor activity (GO:0030594)	16.38	5.17E-08	9.90E-06
regulation of calcium ion transmembrane transport (GO:1903169)	8.75	1.93E-05	1.38E-03			excitatory extracellular ligand-gated ion channel activity (GO:0005231)	16.23	1.39E-04	1.33E-02
nephron epithelium development (GO:0072009)	8.73	1.31E-03	3.96E-02			calcium ion transmembrane transporter activity (GO:0015085)	15.42	1.19E-08	2.95E-06
regulation of membrane potential (GO:0042391)	8.61	7.01E-11	3.05E-08			postsynaptic neurotransmitter receptor activity (GO:0098960)	15.22	2.61E-05	3.42E-03
regulation of neurotransmitter transport (GO:0051588)	8.57	1.40E-03	4.15E-02			transmembrane receptor protein tyrosine kinase activity (GO:0004714)	14.92	1.88E-04	1.67E-02
MAPK cascade (GO:0000165)	8.41	6.33E-06	5.64E-04			ligand-gated channel activity (GO:0022834)	2023-07-14	2.52E-08	5.97E-06
response to corticosteroid (GO:0031960)	8.36	9.97E-05	5.41E-03			ligand-gated ion channel activity (GO:0015276)	2023-07-14	2.52E-08	5.70E-06
negative regulation of secretion (GO:0051048)	8.31	1.03E-04	5.56E-03			integrin binding (GO:0005178)	2023-09-13	4.53E-08	9.02E-06
inorganic ion transmembrane transport (GO:0098660)	8.25	2.90E-16	6.49E-13			chloride transmembrane transporter activity (GO:0015108)	12.85	9.85E-06	1.48E-03
regulation of muscle contraction (GO:0006937)	8.21	1.10E-04	5.83E-03			gated channel activity (GO:0022836)	2023-07-12	1.13E-15	1.40E-12
muscle system process (GO:0003012)	8.20	5.14E-07	7.75E-05			chloride channel activity (GO:0005254)	11.71	4.55E-04	3.38E-02
toll-like receptor 2 signaling pathway (GO:0034134)	77.11	5.04E-04	1.91E-02			transmembrane receptor protein kinase activity (GO:0019199)	11.42	4.98E-04	3.64E-02
cellular response to luteinizing hormone stimulus (GO:0071373)	77.11	5.04E-04	1.90E-02			cation channel activity (GO:0005261)	11.27	2.70E-13	1.22E-10
negative regulation of synaptic transmission, GABAergic (GO:0032229)	77.11	5.04E-04	1.90E-02			ion channel activity (GO:0005216)	10.75	7.03E-16	1.17E-12
regulation of connective tissue replacement (GO:1905203)	77.11	5.04E-04	1.89E-02			ligand-gated cation channel activity (GO:0099094)	9.89	1.84E-04	1.66E-02
inorganic anion transport (GO:0015698)	7.93	1.32E-04	6.87E-03			channel activity (GO:0015267)	9.68	5.16E-15	5.13E-12
regulation of vasculature development (GO:1901342)	7.92	6.99E-07	9.53E-05			passive transmembrane transporter activity (GO:0022803)	9.66	5.36E-15	4.44E-12
adenylate cyclase-modulating G protein-coupled receptor signaling pathway (GO:0007188)	7.91	9.79E-06	7.87E-04			cytokine binding (GO:0019955)	9.64	4.67E-05	5.28E-03
regulation of muscle system process (GO:0090257)	7.84	1.04E-05	8.23E-04			protein tyrosine kinase activity (GO:0004713)	9.51	5.02E-05	5.56E-03
regulation of cation transmembrane transport (GO:1904062)	7.83	1.49E-08	3.59E-06			metal ion transmembrane transporter activity (GO:0046873)	8.98	8.74E-12	3.11E-09
vascular process in circulatory system (GO:0003018)	7.80	2.95E-06	3.07E-04			transmembrane transporter binding (GO:0044325)	8.76	3.15E-04	2.57E-02
response to wounding (GO:0009611)	7.76	1.16E-09	3.43E-07			inorganic anion transmembrane transporter activity (GO:0015103)	8.62	8.47E-05	8.97E-03
regulation of ion transmembrane transport (GO:0034765)	7.71	8.70E-11	3.50E-08			organic acid binding (GO:0043177)	8.51	3.60E-04	2.84E-02
regulation of ion transmembrane transporter activity (GO:0032412)	7.65	3.42E-06	3.50E-04			G protein-coupled peptide receptor activity (GO:0008528)	7.82	5.23E-04	3.72E-02
regulation of ERK1 and ERK2 cascade (GO:0070372)	7.63	9.67E-07	1.21E-04			peptide receptor activity (GO:0001653)	7.51	6.23E-04	4.24E-02
regulation of interleukin-6 production (GO:0032675)	7.61	5.88E-04	2.14E-02			potassium ion transmembrane transporter activity (GO:0015079)	7.23	7.36E-04	4.76E-02
positive regulation of ion transmembrane transport (GO:0034767)	7.46	1.82E-04	8.80E-03			inorganic cation transmembrane transporter activity (GO:0022890)	7.22	1.75E-11	5.79E-09
anatomical structure maturation (GO:0071695)	7.46	5.17E-05	3.22E-03			inorganic molecular entity transmembrane transporter activity (GO:0015318)	2023-11-07	1.16E-13	6.41E-11
regulation of cell shape (GO:0008360)	7.46	6.41E-04	2.26E-02			cation transmembrane transporter activity (GO:0008324)	6.68	6.32E-11	1.97E-08
regulation of neuron apoptotic process (GO:0043523)	7.43	5.32E-05	3.28E-03			ion transmembrane transporter activity (GO:0015075)	6.19	1.88E-12	7.18E-10
response to mechanical stimulus (GO:0009612)	7.43	5.32E-05	3.27E-03			glycosaminoglycan binding (GO:0005539)	5.74	7.10E-04	4.64E-02
regulation of transmembrane transporter activity (GO:0022898)	7.38	4.54E-06	4.48E-04			anion transmembrane transporter activity (GO:0008509)	5.31	3.98E-04	3.05E-02
metal ion transport (GO:0030001)	7.32	3.66E-12	2.21E-09			molecular transducer activity (GO:0060089)	5.21	8.01E-17	3.99E-13
response to growth factor (GO:0070848)	7.30	7.19E-10	2.30E-07			signaling receptor activity (GO:0038023)	5.21	8.01E-17	1.99E-13
response to alcohol (GO:0097305)	7.29	1.74E-05	1.26E-03			transmembrane signaling receptor activity (GO:0004888)	2023-04-05	1.93E-13	9.59E-11
inflammatory response (GO:0006954)	7.28	2.05E-10	7.29E-08			transmembrane transporter activity (GO:0022857)	4.71	3.95E-10	1.15E-07
response to oxygen levels (GO:0070482)	7.25	1.52E-06	1.76E-04			amide binding (GO:0033218)	4.51	4.41E-04	3.33E-02
muscle cell development (GO:0055001)	7.23	7.36E-04	2.50E-02			transporter activity (GO:0005215)	4.28	2.44E-09	6.75E-07
import into cell (GO:0098657)	7.23	2.15E-04	1.03E-02			cell adhesion molecule binding (GO:0050839)	4.19	1.50E-04	1.39E-02
cation transmembrane transport (GO:0098655)	7.20	1.32E-12	9.01E-10			protein kinase activity (GO:0004672)	3.97	2.32E-04	1.99E-02
positive regulation of ion transport (GO:0043270)	7.18	5.66E-06	5.22E-04			kinase activity (GO:0016301)	3.93	2.75E-05	3.51E-03
relaxation of vascular associated smooth muscle (GO:0060087)	66.10	6.47E-04	2.28E-02			phosphotransferase activity, alcohol group as acceptor (GO:0016773)	3.68	2.13E-04	1.86E-02
regulation of endothelial cell chemotaxis to fibroblast growth factor (GO:2000544)	66.10	6.47E-04	2.27E-02			transferase activity, transferring phosphorus-containing groups (GO:0016772)	3.52	4.28E-05	5.07E-03
regulation of cell chemotaxis to fibroblast growth factor (GO:1904847)	66.10	6.47E-04	2.27E-02			protein-containing complex binding (GO:0044877)	3	4.50E-05	5.21E-03
regulation of myosin-light-chain-phosphatase activity (GO:0035507)	66.10	6.47E-04	2.26E-02			signaling receptor binding (GO:0005102)	2.89	1.43E-05	1.98E-03
response to luteinizing hormone (GO:0034699)	66.10	6.47E-04	2.26E-02			ATP binding (GO:0005524)	2.48	6.62E-04	4.39E-02
trans-synaptic signaling (GO:0099537)	6.98	5.53E-08	1.24E-05			carbohydrate derivative binding (GO:0097367)	2.23	2.71E-04	2.25E-02
regulation of transporter activity (GO:0032409)	6.96	7.19E-06	6.26E-04			small molecule binding (GO:0036094)	2.21	1.41E-04	1.33E-02
regulation of system process (GO:0044057)	6.92	4.34E-10	1.45E-07			enzyme binding (GO:0019899)	2023-02-02	6.45E-04	4.34E-02
cell maturation (GO:0048469)	6.89	9.11E-04	2.96E-02			ion binding (GO:0043167)	1.63	2.55E-04	2.15E-02
regulation of ion transport (GO:0043269)	6.86	3.19E-12	2.00E-09			protein binding (GO:0005515)	1.26	5.85E-05	6.33E-03
positive regulation of cytosolic calcium ion concentration (GO:0007204)	6.80	2.95E-04	1.27E-02			molecular_function (GO:0003674)	2023-11-01	5.62E-04	3.88E-02
positive regulation of cation transmembrane transport (GO:1904064)	6.76	9.84E-04	3.15E-02
respiratory system development (GO:0060541)	6.74	3.10E-04	1.33E-02
chemical synaptic transmission (GO:0007268)	6.71	2.84E-07	4.89E-05
anterograde trans-synaptic signaling (GO:0098916)	6.71	2.84E-07	4.84E-05
response to hypoxia (GO:0001666)	6.68	3.17E-05	2.10E-03
positive regulation of epithelial cell proliferation (GO:0050679)	6.64	3.34E-04	1.40E-02
regulation of transmembrane transport (GO:0034762)	6.63	8.20E-10	2.57E-07
potassium ion transport (GO:0006813)	6.61	1.09E-03	3.44E-02
cell activation (GO:0001775)	6.61	2.19E-11	1.11E-08
anion transmembrane transport (GO:0098656)	6.58	1.11E-04	5.87E-03
synaptic signaling (GO:0099536)	6.52	1.18E-07	2.26E-05
ion transmembrane transport (GO:0034220)	6.49	5.88E-14	5.76E-11
leukocyte migration (GO:0050900)	6.48	1.22E-04	6.43E-03
bone development (GO:0060348)	6.43	3.96E-04	1.56E-02
response to decreased oxygen levels (GO:0036293)	6.38	4.35E-05	2.77E-03
response to peptide hormone (GO:0043434)	6.37	4.64E-06	4.49E-04
lung development (GO:0030324)	6.36	1.29E-03	3.93E-02
regulation of cell-substrate adhesion (GO:0010810)	6.34	4.25E-04	1.66E-02
positive regulation of leukocyte differentiation (GO:1902107)	6.32	1.32E-03	3.99E-02
positive regulation of hemopoiesis (GO:1903708)	6.32	1.32E-03	3.98E-02
negative regulation of neuron death (GO:1901215)	6.31	4.35E-04	1.69E-02
developmental maturation (GO:0021700)	6.25	1.51E-04	7.62E-03
response to peptide (GO:1901652)	6.24	5.99E-07	8.54E-05
respiratory tube development (GO:0030323)	6.22	1.41E-03	4.19E-02
regulation of neurotransmitter levels (GO:0001505)	6.22	4.67E-04	1.77E-02
regulation of metal ion transport (GO:0010959)	6.21	1.92E-06	2.17E-04
leukocyte activation involved in immune response (GO:0002366)	6.15	1.48E-03	4.37E-02
synapse organization (GO:0050808)	6.15	5.62E-05	3.39E-03
cellular response to nitrogen compound (GO:1901699)	6.14	2.57E-09	7.20E-07
cellular response to organonitrogen compound (GO:0071417)	6.00	3.29E-08	7.59E-06
transmembrane receptor protein tyrosine kinase signaling pathway (GO:0007169)	6.00	2.63E-06	2.81E-04
positive regulation of cell migration by vascular endothelial growth factor signaling pathway (GO:0038089)	57.83	8.06E-04	2.70E-02
regulation of gamma-aminobutyric acid secretion (GO:0014052)	57.83	8.06E-04	2.69E-02
regulation of neutrophil apoptotic process (GO:0033029)	57.83	8.06E-04	2.69E-02
relaxation of smooth muscle (GO:0044557)	57.83	8.06E-04	2.68E-02
neuronal action potential propagation (GO:0019227)	51.41	9.82E-04	3.17E-02
action potential propagation (GO:0098870)	51.41	9.82E-04	3.16E-02
positive regulation of epithelial tube formation (GO:1905278)	51.41	9.82E-04	3.16E-02
regulation of epithelial tube formation (GO:1905276)	51.41	9.82E-04	3.15E-02
positive regulation of peptidase activity (GO:0010952)	5.99	1.66E-03	4.72E-02
response to toxic substance (GO:0009636)	5.98	5.72E-04	2.10E-02
response to organonitrogen compound (GO:0010243)	5.97	3.57E-13	2.95E-10
cation transport (GO:0006812)	5.96	1.31E-11	6.82E-09
response to lipopolysaccharide (GO:0032496)	5.91	7.33E-05	4.20E-03
negative regulation of protein localization (GO:1903828)	5.90	1.77E-03	4.95E-02
regulation of anatomical structure size (GO:0090066)	5.89	3.71E-07	6.00E-05
positive regulation of transmembrane transport (GO:0034764)	5.88	6.24E-04	2.22E-02
cellular response to organic cyclic compound (GO:0071407)	5.85	3.96E-07	6.15E-05
cellular response to growth factor stimulus (GO:0071363)	5.82	1.22E-06	1.45E-04
lymphocyte differentiation (GO:0030098)	5.78	2.41E-04	1.11E-02
positive regulation of MAPK cascade (GO:0043410)	5.74	1.41E-06	1.67E-04
response to steroid hormone (GO:0048545)	5.70	2.62E-04	1.18E-02
blood circulation (GO:0008015)	5.67	1.25E-05	9.50E-04
tissue homeostasis (GO:0001894)	5.67	7.55E-04	2.56E-02
response to oxidative stress (GO:0006979)	5.67	3.49E-05	2.27E-03
negative regulation of cytokine production (GO:0001818)	5.66	2.73E-04	1.21E-02
response to inorganic substance (GO:0010035)	5.64	5.91E-07	8.50E-05
gliogenesis (GO:0042063)	5.64	7.71E-04	2.61E-02
response to molecule of bacterial origin (GO:0002237)	5.59	1.07E-04	5.75E-03
positive regulation of response to external stimulus (GO:0032103)	5.59	5.08E-06	4.89E-04
response to nitrogen compound (GO:1901698)	5.45	2.63E-12	1.72E-09
cell surface receptor signaling pathway involved in cell-cell signaling (GO:1905114)	5.44	4.82E-05	3.03E-03
homeostasis of number of cells (GO:0048872)	5.40	9.62E-04	3.12E-02
response to abiotic stimulus (GO:0009628)	5.37	1.19E-12	8.49E-10
cellular response to lipid (GO:0071396)	5.35	2.86E-06	2.99E-04
cellular response to peptide (GO:1901653)	5.34	3.83E-04	1.53E-02
positive regulation of intracellular signal transduction (GO:1902533)	5.33	3.70E-11	1.76E-08
negative regulation of transport (GO:0051051)	5.32	2.15E-05	1.51E-03
modulation of chemical synaptic transmission (GO:0050804)	5.28	2.28E-05	1.56E-03
regulation of trans-synaptic signaling (GO:0099177)	5.27	2.32E-05	1.59E-03
positive regulation of cell development (GO:0010720)	5.26	4.22E-04	1.65E-02
positive regulation of cell migration (GO:0030335)	5.22	3.67E-06	3.66E-04
response to oxygen-containing compound (GO:1901700)	5.22	7.56E-17	2.96E-13
response to lipid (GO:0033993)	5.21	3.56E-09	9.47E-07
ion transport (GO:0006811)	5.20	8.14E-13	6.08E-10
muscle cell differentiation (GO:0042692)	5.18	1.19E-03	3.69E-02
leukocyte activation (GO:0045321)	5.18	1.51E-06	1.77E-04
protein phosphorylation (GO:0006468)	5.15	8.67E-08	1.74E-05
response to organic cyclic compound (GO:0014070)	5.00	6.93E-09	1.73E-06
cellular response to testosterone stimulus (GO:0071394)	46.27	1.18E-03	3.66E-02
positive regulation of myeloid cell apoptotic process (GO:0033034)	46.27	1.18E-03	3.66E-02
neutrophil homeostasis (GO:0001780)	43.38	7.11E-05	4.08E-03
positive regulation of tissue remodeling (GO:0034105)	42.06	1.39E-03	4.14E-02
cellular response to caffeine (GO:0071313)	42.06	1.39E-03	4.13E-02
endothelin receptor signaling pathway (GO:0086100)	42.06	1.39E-03	4.12E-02
positive regulation of cell motility (GO:2000147)	4.97	5.90E-06	5.41E-04
positive regulation of nervous system development (GO:0051962)	4.97	1.45E-03	4.30E-02
lymphocyte activation (GO:0046649)	4.97	3.74E-05	2.42E-03
mononuclear cell differentiation (GO:1903131)	4.97	5.87E-04	2.14E-02
regulation of inflammatory response (GO:0050727)	4.97	2.33E-04	1.10E-02
regulation of cell development (GO:0060284)	4.96	1.53E-05	1.11E-03
angiogenesis (GO:0001525)	4.95	5.98E-04	2.15E-02
gland development (GO:0048732)	4.93	9.95E-05	5.42E-03
cell-cell signaling (GO:0007267)	4.91	1.78E-10	6.47E-08
response to endogenous stimulus (GO:0009719)	4.89	3.93E-13	3.08E-10
positive regulation of locomotion (GO:0040017)	4.84	7.80E-06	6.54E-04
response to hormone (GO:0009725)	4.83	2.04E-07	3.64E-05
cellular response to endogenous stimulus (GO:0071495)	4.81	2.71E-10	9.43E-08
transmembrane transport (GO:0055085)	4.72	5.38E-11	2.48E-08
enzyme-linked receptor protein signaling pathway (GO:0007167)	4.70	4.28E-06	4.24E-04
negative regulation of multicellular organismal process (GO:0051241)	4.68	3.08E-09	8.48E-07
cell junction organization (GO:0034330)	4.65	6.56E-05	3.87E-03
regulation of hemopoiesis (GO:1903706)	4.65	3.64E-04	1.49E-02
response to radiation (GO:0009314)	4.64	1.57E-04	7.88E-03
positive regulation of kinase activity (GO:0033674)	4.64	6.67E-05	3.92E-03
positive regulation of cell population proliferation (GO:0008284)	4.63	2.32E-08	5.42E-06
urogenital system development (GO:0001655)	4.63	8.83E-04	2.90E-02
leukocyte differentiation (GO:0002521)	4.63	3.76E-04	1.53E-02
regulation of peptidase activity (GO:0052547)	4.61	1.65E-04	8.14E-03
regulation of nervous system development (GO:0051960)	4.61	1.65E-04	8.12E-03
heart development (GO:0007507)	4.59	3.11E-05	2.06E-03
hematopoietic or lymphoid organ development (GO:0048534)	4.56	2.47E-06	2.67E-04
phosphorylation (GO:0016310)	4.54	7.86E-08	1.62E-05
cell population proliferation (GO:0008283)	4.51	2.80E-06	2.95E-04
regulation of MAPK cascade (GO:0043408)	4.48	7.17E-06	6.28E-04
growth (GO:0040007)	4.48	4.63E-04	1.77E-02
developmental growth (GO:0048589)	4.48	4.63E-04	1.77E-02
regulation of transport (GO:0051049)	4.45	2.52E-14	2.82E-11
positive regulation of multicellular organismal process (GO:0051240)	4.43	4.48E-12	2.60E-09
blood vessel morphogenesis (GO:0048514)	4.40	5.24E-04	1.95E-02
regulation of endopeptidase activity (GO:0052548)	4.39	5.32E-04	1.98E-02
positive regulation of cell death (GO:0010942)	4.36	4.81E-05	3.04E-03
regulation of neurogenesis (GO:0050767)	4.34	1.27E-03	3.88E-02
regulation of body fluid levels (GO:0050878)	4.32	1.31E-03	3.96E-02
positive regulation of hydrolase activity (GO:0051345)	4.32	5.27E-05	3.27E-03
immune system development (GO:0002520)	4.28	5.09E-06	4.87E-04
cellular response to hormone stimulus (GO:0032870)	4.26	2.92E-04	1.27E-02
positive regulation of signal transduction (GO:0009967)	4.24	3.25E-11	1.59E-08
cellular response to organic substance (GO:0071310)	4.22	5.51E-15	7.86E-12
behavior (GO:0007610)	4.20	6.77E-05	3.96E-03
regulation of vesicle-mediated transport (GO:0060627)	4.19	1.50E-04	7.61E-03
regulation of localization (GO:0032879)	4.18	2.80E-15	4.39E-12
forebrain development (GO:0030900)	4.17	1.58E-03	4.59E-02
anion transport (GO:0006820)	4.15	7.58E-04	2.57E-02
cell surface receptor signaling pathway (GO:0007166)	4.15	1.24E-15	2.43E-12
negative regulation of response to external stimulus (GO:0032102)	4.14	1.65E-03	4.72E-02
inorganic ion homeostasis (GO:0098771)	4.00	4.60E-04	1.76E-02
synaptic transmission, GABAergic (GO:0051932)	38.56	6.07E-06	5.53E-04
peptidyl-tyrosine autophosphorylation (GO:0038083)	38.56	9.69E-05	5.33E-03
positive regulation of nitric-oxide synthase biosynthetic process (GO:0051770)	38.56	9.69E-05	5.31E-03
response to follicle-stimulating hormone (GO:0032354)	38.56	9.69E-05	5.30E-03
cellular response to follicle-stimulating hormone stimulus (GO:0071372)	38.56	1.61E-03	4.65E-02
detection of molecule of bacterial origin (GO:0032490)	38.56	1.61E-03	4.65E-02
chondrocyte proliferation (GO:0035988)	38.56	1.61E-03	4.64E-02
negative regulation of macrophage cytokine production (GO:0010936)	38.56	1.61E-03	4.63E-02
response to angiotensin (GO:1990776)	36.15	5.16E-07	7.70E-05
gamma-aminobutyric acid signaling pathway (GO:0007214)	33.05	1.05E-05	8.29E-04
regulation of endothelial cell chemotaxis (GO:2001026)	33.05	1.46E-04	7.51E-03
cell migration involved in sprouting angiogenesis (GO:0002042)	33.05	1.46E-04	7.49E-03
regulation of nitric-oxide synthase biosynthetic process (GO:0051769)	33.05	1.46E-04	7.46E-03
positive regulation of cell migration involved in sprouting angiogenesis (GO:0090050)	33.05	1.46E-04	7.44E-03
cellular response to alkaloid (GO:0071312)	31.26	9.89E-07	1.23E-04
positive regulation of lipid kinase activity (GO:0090218)	31.26	9.89E-07	1.22E-04
regulation of cell migration (GO:0030334)	3.98	2.44E-06	2.66E-04
regulation of cell motility (GO:2000145)	3.98	1.16E-06	1.39E-04
positive regulation of cell communication (GO:0010647)	3.96	6.64E-11	2.98E-08
positive regulation of signaling (GO:0023056)	3.94	7.12E-11	3.02E-08
positive regulation of cell differentiation (GO:0045597)	3.93	6.28E-06	5.63E-04
positive regulation of transferase activity (GO:0051347)	3.92	2.55E-04	1.17E-02
ion homeostasis (GO:0050801)	3.90	5.48E-04	2.03E-02
hemopoiesis (GO:0030097)	3.86	1.42E-04	7.35E-03
regulation of multicellular organismal development (GO:2000026)	3.85	1.77E-08	4.20E-06
positive regulation of cytokine production (GO:0001819)	3.85	1.22E-03	3.77E-02
positive regulation of phosphorus metabolic process (GO:0010562)	3.81	8.95E-06	7.27E-04
positive regulation of phosphate metabolic process (GO:0045937)	3.81	8.95E-06	7.23E-04
positive regulation of cell activation (GO:0050867)	3.81	1.30E-03	3.96E-02
regulation of locomotion (GO:0040012)	3.80	2.10E-06	2.35E-04
positive regulation of cell adhesion (GO:0045785)	3.79	1.34E-03	4.02E-02
tube morphogenesis (GO:0035239)	3.78	1.68E-04	8.22E-03
regulation of anatomical structure morphogenesis (GO:0022603)	3.76	1.06E-05	8.24E-04
regulation of proteolysis (GO:0030162)	3.74	9.28E-05	5.14E-03
muscle structure development (GO:0061061)	3.71	1.54E-03	4.50E-02
regulation of secretion by cell (GO:1903530)	3.68	8.23E-04	2.72E-02
positive regulation of catalytic activity (GO:0043085)	3.68	7.68E-07	1.02E-04
cation homeostasis (GO:0055080)	3.66	1.67E-03	4.76E-02
positive regulation of phosphorylation (GO:0042327)	3.64	5.98E-05	3.54E-03
positive regulation of molecular function (GO:0044093)	3.64	1.08E-08	2.65E-06
regulation of hydrolase activity (GO:0051336)	3.63	7.87E-06	6.57E-04
blood vessel development (GO:0001568)	3.63	1.76E-03	4.92E-02
positive regulation of developmental process (GO:0051094)	3.63	2.25E-07	3.91E-05
cellular response to chemical stimulus (GO:0070887)	3.63	1.57E-14	1.89E-11
negative regulation of apoptotic process (GO:0043066)	3.61	3.34E-05	2.19E-03
defense response (GO:0006952)	3.60	5.91E-08	1.27E-05
regulation of cell population proliferation (GO:0042127)	3.59	6.44E-09	1.63E-06
homeostatic process (GO:0042592)	3.57	1.40E-07	2.64E-05
negative regulation of cell population proliferation (GO:0008285)	3.57	2.74E-04	1.21E-02
cellular response to cytokine stimulus (GO:0071345)	3.56	2.77E-04	1.22E-02
negative regulation of programmed cell death (GO:0043069)	3.53	4.23E-05	2.71E-03
regulation of multicellular organismal process (GO:0051239)	3.53	1.49E-14	1.95E-11
regulation of cell differentiation (GO:0045595)	3.51	4.48E-08	1.02E-05
cell motility (GO:0048870)	3.49	1.28E-05	9.59E-04
anatomical structure formation involved in morphogenesis (GO:0048646)	3.44	5.51E-05	3.33E-03
positive regulation of response to stimulus (GO:0048584)	3.43	8.04E-11	3.32E-08
regulation of cell activation (GO:0050865)	3.43	3.78E-04	1.54E-02
positive regulation of gene expression (GO:0010628)	3.42	8.59E-06	7.05E-04
negative regulation of cell death (GO:0060548)	3.40	3.37E-05	2.20E-03
positive regulation of protein phosphorylation (GO:0001934)	3.40	4.09E-04	1.61E-02
intracellular signal transduction (GO:0035556)	3.37	3.82E-07	6.12E-05
head development (GO:0060322)	3.37	2.37E-04	1.10E-02
epithelial cell differentiation (GO:0030855)	3.36	1.54E-03	4.50E-02
apoptotic process (GO:0006915)	3.36	3.81E-05	2.46E-03
regulation of cell death (GO:0010941)	3.36	1.04E-07	2.01E-05
system process (GO:0003008)	3.34	1.61E-09	4.69E-07
cell adhesion (GO:0007155)	3.34	7.51E-05	4.23E-03
cell death (GO:0008219)	3.34	2.16E-05	1.51E-03
negative regulation of gene expression (GO:0010629)	3.33	1.43E-04	7.36E-03
circulatory system development (GO:0072359)	3.31	1.54E-04	7.73E-03
negative regulation of developmental process (GO:0051093)	3.26	1.78E-04	8.69E-03
regulation of kinase activity (GO:0043549)	3.25	5.96E-04	2.16E-02
animal organ morphogenesis (GO:0009887)	3.23	1.08E-04	5.76E-03
regulation of intracellular signal transduction (GO:1902531)	3.23	2.15E-07	3.78E-05
programmed cell death (GO:0012501)	3.23	5.89E-05	3.50E-03
regulation of cell adhesion (GO:0030155)	3.23	6.34E-04	2.24E-02
regulation of biological quality (GO:0065008)	3.21	1.18E-16	3.08E-13
tube development (GO:0035295)	3.14	4.53E-04	1.74E-02
nervous system process (GO:0050877)	3.00	1.45E-05	1.08E-03
mast cell activation involved in immune response (GO:0002279)	27.76	2.34E-04	1.10E-02
regulation of establishment of cell polarity (GO:2000114)	27.76	2.34E-04	1.09E-02
mast cell degranulation (GO:0043303)	27.76	2.34E-04	1.09E-02
ligand-gated ion channel signaling pathway (GO:1990806)	26.69	2.60E-04	1.19E-02
negative regulation of phosphoprotein phosphatase activity (GO:0032515)	26.69	2.60E-04	1.18E-02
response to muscle stretch (GO:0035994)	26.69	2.60E-04	1.18E-02
ionotropic glutamate receptor signaling pathway (GO:0035235)	26.69	2.60E-04	1.18E-02
peptide cross-linking (GO:0018149)	25.70	2.60E-05	1.76E-03
positive regulation of collagen biosynthetic process (GO:0032967)	25.70	2.88E-04	1.26E-02
endochondral bone growth (GO:0003416)	25.70	2.88E-04	1.25E-02
mast cell mediated immunity (GO:0002448)	24.79	3.18E-04	1.35E-02
negative regulation of biomineral tissue development (GO:0070168)	24.79	3.18E-04	1.35E-02
positive regulation of hemostasis (GO:1900048)	24.79	3.18E-04	1.35E-02
positive regulation of collagen metabolic process (GO:0010714)	24.79	3.18E-04	1.34E-02
cGMP-mediated signaling (GO:0019934)	24.79	3.18E-04	1.34E-02
positive regulation of blood coagulation (GO:0030194)	24.79	3.18E-04	1.33E-02
muscle cell migration (GO:0014812)	24.79	3.18E-04	1.33E-02
negative regulation of biomineralization (GO:0110150)	23.93	3.49E-04	1.45E-02
mast cell activation (GO:0045576)	23.93	3.49E-04	1.45E-02
activation of adenylate cyclase activity (GO:0007190)	23.93	3.49E-04	1.45E-02
regulation of establishment or maintenance of cell polarity (GO:0032878)	23.93	3.49E-04	1.44E-02
response to gonadotropin (GO:0034698)	23.93	3.49E-04	1.44E-02
positive regulation of wound healing (GO:0090303)	23.13	3.96E-07	6.27E-05
negative regulation of cell junction assembly (GO:1901889)	23.13	3.83E-04	1.54E-02
bone growth (GO:0098868)	23.13	3.83E-04	1.53E-02
positive regulation of coagulation (GO:0050820)	23.13	3.83E-04	1.53E-02
cellular extravasation (GO:0045123)	21.52	4.96E-05	3.11E-03
regulation of amyloid precursor protein catabolic process (GO:1902991)	21.52	4.96E-05	3.10E-03
I-kappaB kinase/NF-kappaB signaling (GO:0007249)	20.72	7.24E-07	9.70E-05
negative regulation of protein dephosphorylation (GO:0035308)	20.41	5.39E-04	2.00E-02
regulation of protein localization (GO:0032880)	2.99	1.15E-03	3.63E-02
regulation of apoptotic process (GO:0042981)	2.99	1.50E-05	1.10E-03
phosphate-containing compound metabolic process (GO:0006796)	2.99	8.28E-07	1.09E-04
regulation of phosphorylation (GO:0042325)	2.97	8.83E-05	4.91E-03
regulation of phosphate metabolic process (GO:0019220)	2.97	2.97E-05	2.00E-03
response to chemical (GO:0042221)	2.96	1.38E-15	2.40E-12
regulation of phosphorus metabolic process (GO:0051174)	2.96	2.99E-05	2.01E-03
tissue development (GO:0009888)	2.95	3.43E-06	3.47E-04
phosphorus metabolic process (GO:0006793)	2.95	1.06E-06	1.29E-04
peptidyl-amino acid modification (GO:0018193)	2.89	1.55E-03	4.51E-02
regulation of immune system process (GO:0002682)	2.89	2.42E-05	1.65E-03
cell development (GO:0048468)	2.82	1.22E-05	9.26E-04
response to external stimulus (GO:0009605)	2.81	8.18E-08	1.67E-05
anatomical structure morphogenesis (GO:0009653)	2.79	5.34E-07	7.90E-05
regulation of developmental process (GO:0050793)	2.79	9.78E-08	1.92E-05
regulation of catalytic activity (GO:0050790)	2.73	4.80E-07	7.38E-05
positive regulation of protein modification process (GO:0031401)	2.72	1.52E-03	4.46E-02
regulation of protein phosphorylation (GO:0001932)	2.72	9.64E-04	3.12E-02
animal organ development (GO:0048513)	2.70	1.66E-09	4.73E-07
signaling (GO:0023052)	2.70	2.09E-17	1.09E-13
neurogenesis (GO:0022008)	2.69	4.26E-04	1.66E-02
cell communication (GO:0007154)	2.68	9.71E-18	7.62E-14
central nervous system development (GO:0007417)	2.68	1.72E-03	4.84E-02
response to stress (GO:0006950)	2.67	6.52E-10	2.13E-07
generation of neurons (GO:0048699)	2.65	1.22E-03	3.76E-02
regulation of cell communication (GO:0010646)	2.61	4.45E-09	1.16E-06
biological process involved in interspecies interaction between organisms (GO:0044419)	2.60	1.59E-04	7.87E-03
signal transduction (GO:0007165)	2.60	2.81E-14	2.94E-11
regulation of signaling (GO:0023051)	2.60	4.92E-09	1.26E-06
positive regulation of protein metabolic process (GO:0051247)	2.60	2.54E-04	1.17E-02
regulation of molecular function (GO:0065009)	2.54	8.79E-08	1.74E-05
response to other organism (GO:0051707)	2.43	1.21E-03	3.74E-02
immune response (GO:0006955)	2.43	5.51E-04	2.03E-02
response to external biotic stimulus (GO:0043207)	2.42	1.23E-03	3.79E-02
regulation of signal transduction (GO:0009966)	2.40	2.29E-06	2.52E-04
regulation of protein modification process (GO:0031399)	2.37	1.06E-03	3.36E-02
response to biotic stimulus (GO:0009607)	2.35	1.68E-03	4.77E-02
nervous system development (GO:0007399)	2.32	1.74E-04	8.50E-03
system development (GO:0048731)	2.29	1.68E-07	3.07E-05
transport (GO:0006810)	2.29	1.70E-07	3.07E-05
regulation of response to stimulus (GO:0048583)	2.29	5.91E-08	1.29E-05
positive regulation of biosynthetic process (GO:0009891)	2.22	5.96E-04	2.15E-02
cellular response to stimulus (GO:0051716)	2.22	1.19E-13	1.09E-10
establishment of localization (GO:0051234)	2.20	5.52E-07	8.10E-05
positive regulation of biological process (GO:0048518)	2.17	5.48E-12	3.07E-09
positive regulation of cellular process (GO:0048522)	2.00	6.40E-08	1.36E-05
positive regulation of cellular metabolic process (GO:0031325)	2.00	2.89E-04	1.25E-02
vascular endothelial growth factor receptor signaling pathway (GO:0048010)	19.83	5.83E-04	2.13E-02
smooth muscle contraction (GO:0006939)	19.28	8.89E-06	7.26E-04
positive regulation of receptor signaling pathway via STAT (GO:1904894)	19.28	7.41E-05	4.23E-03
response to cocaine (GO:0042220)	19.28	7.41E-05	4.21E-03
positive regulation of muscle contraction (GO:0045933)	19.28	7.41E-05	4.20E-03
regulation of amyloid-beta formation (GO:1902003)	19.28	6.30E-04	2.24E-02
positive regulation of vascular associated smooth muscle cell proliferation (GO:1904707)	19.28	6.30E-04	2.23E-02
positive regulation of response to wounding (GO:1903036)	19.28	1.07E-06	1.30E-04
positive regulation of adenylate cyclase activity (GO:0045762)	18.76	6.79E-04	2.36E-02
regulation of collagen biosynthetic process (GO:0032965)	18.76	6.79E-04	2.35E-02
regulation of synaptic transmission, GABAergic (GO:0032228)	18.76	6.79E-04	2.35E-02
positive regulation of morphogenesis of an epithelium (GO:1905332)	18.76	6.79E-04	2.34E-02
regulation of sprouting angiogenesis (GO:1903670)	18.76	6.79E-04	2.34E-02
regulation of sensory perception (GO:0051931)	18.26	7.30E-04	2.50E-02
regulation of sensory perception of pain (GO:0051930)	18.26	7.30E-04	2.50E-02
regulation of cell migration involved in sprouting angiogenesis (GO:0090049)	18.26	7.30E-04	2.49E-02
response to acetylcholine (GO:1905144)	18.26	7.30E-04	2.49E-02
regulation of morphogenesis of an epithelium (GO:1905330)	17.80	1.28E-05	9.56E-04
leukocyte degranulation (GO:0043299)	17.80	7.84E-04	2.64E-02
negative regulation of phosphatase activity (GO:0010923)	17.80	7.84E-04	2.64E-02
regulation of fibroblast migration (GO:0010762)	17.80	7.84E-04	2.63E-02
cell-substrate junction assembly (GO:0007044)	17.35	8.40E-04	2.77E-02
neuroinflammatory response (GO:0150076)	17.35	8.40E-04	2.76E-02
cell adhesion mediated by integrin (GO:0033627)	16.93	8.98E-04	2.94E-02
cell-substrate junction organization (GO:0150115)	16.93	8.98E-04	2.93E-02
regulation of lipid kinase activity (GO:0043550)	16.76	1.68E-05	1.22E-03
cellular response to glucocorticoid stimulus (GO:0071385)	16.52	1.30E-04	6.80E-03
regulation of phosphatidylinositol 3-kinase activity (GO:0043551)	16.23	1.39E-04	7.20E-03
response to alkaloid (GO:0043279)	16.19	3.96E-07	6.21E-05
positive regulation of nitric oxide biosynthetic process (GO:0045429)	16.14	1.02E-03	3.26E-02
neuromuscular junction development (GO:0007528)	16.14	1.02E-03	3.25E-02
regulation of adenylate cyclase activity (GO:0045761)	15.95	1.48E-04	7.50E-03
potassium ion import across plasma membrane (GO:1990573)	15.77	1.09E-03	3.44E-02
myeloid leukocyte mediated immunity (GO:0002444)	15.68	1.57E-04	7.86E-03
regulation of nitric oxide biosynthetic process (GO:0045428)	15.68	1.57E-04	7.83E-03
sprouting angiogenesis (GO:0002040)	15.68	1.57E-04	7.81E-03
calcium ion transmembrane import into cytosol (GO:0097553)	15.60	3.43E-06	3.49E-04
excitatory postsynaptic potential (GO:0060079)	15.42	3.64E-06	3.66E-04
regulation of amino acid transport (GO:0051955)	15.42	1.16E-03	3.64E-02
cellular response to vascular endothelial growth factor stimulus (GO:0035924)	15.42	1.16E-03	3.63E-02
positive regulation of nitric oxide metabolic process (GO:1904407)	15.42	1.16E-03	3.63E-02
positive regulation of endothelial cell migration (GO:0010595)	15.13	6.10E-07	8.62E-05
regulation of postsynaptic membrane potential (GO:0060078)	14.86	6.87E-07	9.44E-05
chemical synaptic transmission, postsynaptic (GO:0099565)	14.77	4.62E-06	4.50E-04
regulation of alcohol biosynthetic process (GO:1902930)	14.46	1.38E-03	4.14E-02
positive regulation of phosphatidylinositol 3-kinase signaling (GO:0014068)	14.46	3.30E-05	2.17E-03
regulation of nitric oxide metabolic process (GO:0080164)	14.46	2.12E-04	1.01E-02
platelet activation (GO:0030168)	14.31	5.48E-06	5.09E-04
response to ethanol (GO:0045471)	14.24	1.44E-07	2.68E-05
regulation of wound healing (GO:0061041)	14.24	1.44E-07	2.65E-05
regulation of epidermis development (GO:0045682)	14.24	2.24E-04	1.06E-02
cellular response to corticosteroid stimulus (GO:0071384)	14.24	2.24E-04	1.06E-02
negative regulation of dephosphorylation (GO:0035305)	14.16	1.46E-03	4.32E-02
calcium ion transmembrane transport (GO:0070588)	14.16	9.40E-11	3.68E-08
positive regulation of cyclase activity (GO:0031281)	13.88	1.55E-03	4.50E-02
G protein-coupled receptor signaling pathway, coupled to cyclic nucleotide second messenger (GO:0007187)	13.81	2.50E-04	1.15E-02
integrin-mediated signaling pathway (GO:0007229)	13.74	6.84E-06	6.06E-04
chloride transmembrane transport (GO:1902476)	13.61	7.21E-06	6.25E-04
tissue remodeling (GO:0048771)	13.61	7.21E-06	6.22E-04
epithelial cell migration (GO:0010631)	13.61	7.21E-06	6.18E-04
positive regulation of lyase activity (GO:0051349)	13.61	1.63E-03	4.67E-02
response to hydrogen peroxide (GO:0042542)	13.48	7.61E-06	6.45E-04
negative regulation of wound healing (GO:0061045)	13.41	2.78E-04	1.22E-02
face development (GO:0060324)	13.35	1.72E-03	4.84E-02
release of sequestered calcium ion into cytosol (GO:0051209)	13.35	1.72E-03	4.83E-02
epithelium migration (GO:0090132)	13.22	8.45E-06	6.97E-04
blood vessel diameter maintenance (GO:0097746)	12.85	3.02E-07	5.10E-05
regulation of tube diameter (GO:0035296)	12.85	3.02E-07	5.05E-05
leukocyte homeostasis (GO:0001776)	12.85	5.63E-05	3.38E-03
regulation of tube size (GO:0035150)	12.76	3.18E-07	5.25E-05
endothelial cell migration (GO:0043542)	12.68	3.41E-04	1.42E-02
response to purine-containing compound (GO:0014074)	12.59	3.51E-07	5.74E-05
chloride transport (GO:0006821)	12.50	1.14E-05	8.83E-04
tissue migration (GO:0090130)	12.39	1.20E-05	9.18E-04
regulation of leukocyte apoptotic process (GO:2000106)	12.31	6.86E-05	4.00E-03
neuron apoptotic process (GO:0051402)	12.31	6.86E-05	3.98E-03
adenylate cyclase-inhibiting G protein-coupled receptor signaling pathway (GO:0007193)	12.18	3.95E-04	1.57E-02
regulation of lyase activity (GO:0051339)	12.18	3.95E-04	1.56E-02
cell-matrix adhesion (GO:0007160)	12.00	2.67E-06	2.83E-04
positive regulation of interleukin-6 production (GO:0032755)	11.80	8.28E-05	4.64E-03
regulation of receptor signaling pathway via JAK-STAT (GO:0046425)	11.71	4.55E-04	1.75E-02
regulation of biomineral tissue development (GO:0070167)	11.45	9.49E-05	5.24E-03
regulation of response to wounding (GO:1903034)	11.42	7.10E-07	9.59E-05
calcium ion transport (GO:0006816)	11.28	1.12E-09	3.37E-07
regulation of release of sequestered calcium ion into cytosol (GO:0051279)	11.28	5.20E-04	1.94E-02
regulation of biomineralization (GO:0110149)	11.23	1.04E-04	5.59E-03
inorganic anion transmembrane transport (GO:0098661)	11.19	2.08E-05	1.47E-03
negative regulation of response to wounding (GO:1903035)	10.89	5.92E-04	2.15E-02
peptidyl-tyrosine modification (GO:0018212)	10.89	1.00E-06	1.23E-04
regulation of sequestering of calcium ion (GO:0051282)	10.84	2.48E-05	1.68E-03
regulation of interleukin-8 production (GO:0032677)	10.76	6.18E-04	2.21E-02
regulation of receptor signaling pathway via STAT (GO:1904892)	10.76	6.18E-04	2.21E-02
positive regulation of epithelial cell migration (GO:0010634)	10.72	5.43E-06	5.06E-04
regulation of phosphatidylinositol 3-kinase signaling (GO:0014066)	10.71	1.28E-04	6.74E-03
regulation of lipase activity (GO:0060191)	10.52	6.71E-04	2.34E-02
regulation of Rho protein signal transduction (GO:0035023)	10.40	6.99E-04	2.40E-02
regulation of cation channel activity (GO:2001257)	10.00	1.84E-06	2.10E-04
anatomical structure development (GO:0048856)	1.98	8.54E-07	1.12E-04
macromolecule modification (GO:0043412)	1.93	1.17E-03	3.64E-02
positive regulation of nitrogen compound metabolic process (GO:0051173)	1.90	9.96E-04	3.18E-02
positive regulation of macromolecule metabolic process (GO:0010604)	1.89	3.75E-04	1.53E-02
negative regulation of biological process (GO:0048519)	1.87	7.77E-06	6.55E-04
organonitrogen compound metabolic process (GO:1901564)	1.85	3.06E-05	2.04E-03
developmental process (GO:0032502)	1.83	6.90E-06	6.08E-04
protein metabolic process (GO:0019538)	1.77	1.02E-03	3.26E-02
negative regulation of cellular process (GO:0048523)	1.71	5.70E-04	2.09E-02
biological regulation (GO:0065007)	1.53	6.63E-12	3.58E-09
regulation of biological process (GO:0050789)	1.53	9.20E-10	2.83E-07
regulation of cellular process (GO:0050794)	1.51	7.83E-08	1.64E-05
metabolic process (GO:0008152)	1.48	4.39E-04	1.70E-02
cellular process (GO:0009987)	1.31	5.66E-08	1.25E-05
biological_process (GO:0008150)	1.15	5.22E-06	4.96E-04
positive regulation of connective tissue replacement (GO:1905205)	> 100	1.82E-04	8.82E-03
regulation of angiotensin-activated signaling pathway (GO:0110061)	> 100	1.09E-04	5.83E-03
calcium-independent cell-matrix adhesion (GO:0007161)	> 100	2.72E-04	1.22E-02
phosphocreatine metabolic process (GO:0006603)	> 100	2.72E-04	1.22E-02
phosphagen metabolic process (GO:0006599)	> 100	2.72E-04	1.22E-02
phosphagen biosynthetic process (GO:0042396)	> 100	2.72E-04	1.21E-02
nitric oxide transport (GO:0030185)	> 100	2.72E-04	1.21E-02
phosphocreatine biosynthetic process (GO:0046314)	> 100	2.72E-04	1.21E-02
negative regulation of bicellular tight junction assembly (GO:1903347)	> 100	2.72E-04	1.20E-02
cellular macromolecule metabolic process (GO:0044260)	.18	1.65E-03	4.71E-02
mononuclear cell migration (GO:0071674)	2023-12-08	1.69E-03	4.79E-02
actomyosin structure organization (GO:0031032)	2023-12-08	1.69E-03	4.79E-02
regulation of neuron death (GO:1901214)	2023-12-07	1.78E-06	2.04E-04
protein autophosphorylation (GO:0046777)	2023-12-06	1.52E-03	4.46E-02
anatomical structure homeostasis (GO:0060249)	2023-11-06	5.88E-05	3.50E-03
circulatory system process (GO:0003013)	2023-11-05	1.17E-05	8.97E-04
response to organic substance (GO:0010033)	2023-11-04	9.05E-20	1.42E-15
hemostasis (GO:0007599)	2023-10-09	1.52E-05	1.11E-03
response to metal ion (GO:0010038)	2023-10-05	1.99E-04	9.55E-03
rhythmic process (GO:0048511)	2023-10-05	1.28E-03	3.91E-02
cell migration (GO:0016477)	2023-10-04	1.70E-06	1.96E-04
positive regulation of metabolic process (GO:0009893)	2023-10-02	7.24E-06	6.17E-04
glutamate receptor signaling pathway (GO:0007215)	2023-09-15	1.23E-03	3.79E-02
response to glucocorticoid (GO:0051384)	2023-09-08	4.49E-04	1.74E-02
regulation of cell size (GO:0008361)	2023-09-06	1.55E-03	4.51E-02
epithelial tube morphogenesis (GO:0060562)	2023-09-05	5.08E-04	1.90E-02
regulation of programmed cell death (GO:0043067)	2023-09-03	5.37E-06	5.04E-04
response to stimulus (GO:0050896)	2023-09-02	9.65E-17	3.03E-13
protein modification process (GO:0036211)	2023-09-02	3.67E-04	1.50E-02
response to reactive oxygen species (GO:0000302)	2023-08-11	8.84E-07	1.15E-04
regulation of epithelial cell migration (GO:0010632)	2023-08-08	8.41E-06	6.98E-04
cellular response to chemical stress (GO:0062197)	2023-08-05	1.30E-03	3.97E-02
regulation of secretion (GO:0051046)	2023-08-04	8.62E-05	4.81E-03
localization (GO:0051179)	2023-08-02	6.23E-07	8.65E-05
multicellular organism development (GO:0007275)	2023-08-02	2.29E-06	2.53E-04
tissue morphogenesis (GO:0048729)	2023-07-04	1.89E-04	9.11E-03
epithelial cell development (GO:0002064)	2023-06-06	1.59E-03	4.59E-02
B cell activation (GO:0042113)	2023-06-06	1.59E-03	4.59E-02
regulation of protein metabolic process (GO:0051246)	2023-06-02	6.15E-04	2.21E-02
muscle contraction (GO:0006936)	2023-05-09	9.01E-07	1.16E-04
female sex differentiation (GO:0046660)	2023-05-08	1.75E-03	4.90E-02
potassium ion transmembrane transport (GO:0071805)	2023-05-07	8.20E-04	2.71E-02
learning or memory (GO:0007611)	2023-05-05	1.35E-03	4.06E-02
regulation of cytokine production (GO:0001817)	2023-05-04	2.01E-05	1.43E-03
immune system process (GO:0002376)	2023-05-03	3.48E-09	9.40E-07
positive regulation of phosphatidylinositol 3-kinase activity (GO:0043552)	2023-04-28	1.90E-05	1.37E-03
blood vessel endothelial cell migration (GO:0043534)	2023-04-28	1.90E-05	1.36E-03
skeletal system development (GO:0001501)	2023-04-04	4.24E-04	1.66E-02
regulation of response to external stimulus (GO:0032101)	2023-04-04	9.29E-07	1.17E-04
multicellular organismal process (GO:0032501)	2023-04-02	1.65E-10	6.15E-08
cell differentiation (GO:0030154)	2023-04-02	5.35E-05	3.28E-03
regulation of collagen metabolic process (GO:0010712)	2023-03-22	4.56E-05	2.89E-03
positive regulation of receptor signaling pathway via JAK-STAT (GO:0046427)	2023-03-21	5.40E-05	3.29E-03
regulation of myeloid cell apoptotic process (GO:0033032)	2023-03-21	4.97E-04	1.88E-02
regulation of angiogenesis (GO:0045765)	2023-03-08	6.19E-07	8.67E-05
negative regulation of secretion by cell (GO:1903531)	2023-03-08	4.64E-04	1.76E-02
cell junction assembly (GO:0034329)	2023-03-05	1.38E-03	4.12E-02
morphogenesis of an epithelium (GO:0002009)	2023-03-04	9.10E-04	2.96E-02
positive regulation of transport (GO:0051050)	2023-03-04	2.13E-06	2.37E-04
chemical homeostasis (GO:0048878)	2023-03-03	6.12E-04	2.20E-02
regulation of response to stress (GO:0080134)	2023-03-03	2.21E-05	1.54E-03
inorganic ion import across plasma membrane (GO:0099587)	2023-02-14	6.13E-06	5.56E-04
inorganic cation import across plasma membrane (GO:0098659)	2023-02-14	6.13E-06	5.52E-04
regulation of phospholipase activity (GO:0010517)	2023-02-14	2.37E-04	1.10E-02
positive regulation of lipid metabolic process (GO:0045834)	2023-02-12	4.92E-07	7.49E-05
regulation of cyclase activity (GO:0031279)	2023-02-12	4.14E-04	1.63E-02
neuron death (GO:0070997)	2023-02-11	1.13E-04	5.97E-03
regulation of nervous system process (GO:0031644)	2023-02-11	4.58E-06	4.49E-04
peptidyl-tyrosine phosphorylation (GO:0018108)	2023-02-11	9.22E-07	1.18E-04
inorganic cation transmembrane transport (GO:0098662)	2023-02-08	1.78E-13	1.55E-10
cell activation involved in immune response (GO:0002263)	2023-02-06	1.62E-03	4.65E-02
regulation of lipid metabolic process (GO:0019216)	2023-02-06	2.22E-05	1.54E-03
cellular response to oxygen-containing compound (GO:1901701)	2023-02-05	1.15E-10	4.40E-08
regulation of epithelial cell proliferation (GO:0050678)	2023-02-05	2.21E-04	1.05E-02
cellular developmental process (GO:0048869)	2023-02-02	5.86E-05	3.50E-03
second-messenger-mediated signaling (GO:0019932)	2023-01-07	7.57E-05	4.26E-03
regulation of calcium ion transport (GO:0051924)	2023-01-07	2.28E-05	1.57E-03
positive regulation of neurogenesis (GO:0050769)	2023-01-06	5.60E-04	2.06E-02
response to cytokine (GO:0034097)	2023-01-04	1.05E-05	8.27E-04
