# Supplementary material for: The mechanistic functional landscape of retinitis pigmentosa: a machine learning-driven approach to therapeutic target discovery
Source: J Transl Med. 2024 Feb 6;22:139. doi: 10.1186/s12967-024-04911-7 (PMC10848380; doi:10.1186/s12967-024-04911-7)
Supplement: Supplementary file 9 — Additional file 9: Table S9. Table of relevant predictive KDTs with their corresponding drug and pharmacological actions. [file 12967_2024_4911_MOESM9_ESM.xlsx]

## Sheet: Sheet 1
Gene	Drug name	DrugBank ID	Pharmacological action
ACP3 (55)	Sipuleucel-T	DB06688	unknown
ACTN1 (87)	Human calcitonin	DB06773	incorporation into and destabilization
ADORA2B (136)	Theophylline	DB00277	antagonist
ADORA2B (136)	Adenosine	DB00640	agonist
ADORA2B (136)	Enprofylline	DB00824	antagonist
ADORA2B (136)	Caffeine	DB00201	antagonist
ALOX5 (240)	Sulfasalazine	DB00795	inhibitor
ALOX5 (240)	Diethylcarbamazine	DB00711	inhibitor
ALOX5 (240)	Mesalazine	DB00244	inhibitor
ALOX5 (240)	Balsalazide	DB01014	inhibitor
ALOX5 (240)	Masoprocol	DB00179	inhibitor
ALOX5 (240)	Meclofenamic acid	DB00939	inhibitor
SLC25A4 (291)	Clodronic acid	DB00720	inhibitor
ANXA1 (301)	Hydrocortisone	DB00741	agonist
ANXA1 (301)	Hydrocortisone cypionate	DB14541	unknown
ANXA1 (301)	Hydrocortisone acetate	DB14539	unknown
ANXA1 (301)	Hydrocortisone valerate	DB14544	unknown
ANXA1 (301)	Hydrocortisone butyrate	DB14540	unknown
ANXA1 (301)	Fluocinolone acetonide	DB00591	inducer
ANXA1 (301)	Hydrocortisone phosphate	DB14542	unknown
ANXA1 (301)	Hydrocortisone probutate	DB14543	unknown
AXL (558)	Gilteritinib	DB12141	inhibitor
BLVRB (645)	Riboflavin	DB00140	product of
BTK (695)	Ibrutinib	DB09053	inhibitor
BTK (695)	Zanubrutinib	DB15035	inhibitor
BTK (695)	Acalabrutinib	DB11703	inhibitor
C1S (716)	Conestat alfa	DB09228	inhibitor
C1S (716)	Human C1-esterase inhibitor	DB06404	inhibitor
CA7 (766)	Diclofenamide	DB01144	inhibitor
CA7 (766)	Acetazolamide	DB00819	inhibitor
CA7 (766)	Methazolamide	DB00703	inhibitor
CA12 (771)	Acetazolamide	DB00819	inhibitor
CACNA1B (774)	Ziconotide	DB06283	inhibitor
CACNA1B (774)	Levetiracetam	DB01202	inhibitor
CACNA1C (775)	Amlodipine	DB00381	inhibitor
CACNA1C (775)	Nisoldipine	DB00401	inhibitor
CACNA1C (775)	Dronedarone	DB04855	inhibitor
CACNA1C (775)	Propiverine	DB12278	antagonist
CACNA1C (775)	Felodipine	DB01023	inhibitor
CACNA1C (775)	Isradipine	DB00270	inhibitor
CACNA1C (775)	Cinnarizine	DB00568	inhibitor
CACNA1C (775)	Verapamil	DB00661	inhibitor
CACNA1C (775)	Ibutilide	DB00308	activator
CACNA1C (775)	Nimodipine	DB00393	inhibitor
CACNA1C (775)	Nifedipine	DB01115	inhibitor
CACNA1C (775)	Nitrendipine	DB01054	inhibitor
CACNA1C (775)	Nilvadipine	DB06712	inhibitor
CACNA1C (775)	Diltiazem	DB00343	blocker
CACNA1C (775)	Nicardipine	DB00622	inhibitor
CACNA1S (779)	Nisoldipine	DB00401	inhibitor
CACNA1S (779)	Cinnarizine	DB00568	inhibitor
CACNA1S (779)	Dronedarone	DB04855	inhibitor
CACNA1S (779)	Felodipine	DB01023	inhibitor
CACNA1S (779)	Nitrendipine	DB01054	inhibitor
CACNA1S (779)	Pinaverium	DB09090	antagonist|inhibitor
CACNA1S (779)	Isradipine	DB00270	inhibitor
CACNA1S (779)	Nimodipine	DB00393	inhibitor
CACNA2D1 (781)	Felodipine	DB01023	inhibitor
CACNA2D1 (781)	Pregabalin	DB00230	unknown
CACNA2D1 (781)	Nilvadipine	DB06712	inhibitor
CACNA2D1 (781)	Gabapentin	DB00996	inhibitor
CACNA2D1 (781)	Nicardipine	DB00622	inhibitor
CACNA2D1 (781)	Nisoldipine	DB00401	inhibitor
CACNA2D1 (781)	Isradipine	DB00270	inhibitor
CACNA2D1 (781)	Nitrendipine	DB01054	inhibitor
CACNB1 (782)	Nimodipine	DB00393	inhibitor
CACNB1 (782)	Ibutilide	DB00308	activator
CACNB1 (782)	Dronedarone	DB04855	inhibitor
CACNG1 (786)	Diltiazem	DB00343	blocker
CACNG1 (786)	Lercanidipine	DB00528	inhibitor
CASP3 (836)	Glycyrrhizic acid	DB13751	antagonist
CD52 (1043)	Alemtuzumab	DB00087	antibody
CHRNB2 (1141)	Nicotine	DB00184	agonist
CKM (1158)	Creatine	DB00148	ligand
CKMT1B (1159)	Creatine	DB00148	ligand
COL3A1 (1281)	Collagenase clostridium histolyticum	DB00048	binder
CSF2RA (1438)	Sargramostim	DB00020	agonist
CSF2RA (1438)	Foreskin keratinocyte (neonatal)	DB10772	agonist
CSF3R (1441)	Lenograstim	DB13144	agonist
CSF3R (1441)	Pegfilgrastim	DB00019	agonist
CSF3R (1441)	Filgrastim	DB00099	stimulator
CSF3R (1441)	Lipegfilgrastim	DB13200	agonist
EDNRA (1909)	Ambrisentan	DB06403	antagonist
EDNRA (1909)	Bosentan	DB00559	antagonist
EDNRA (1909)	Macitentan	DB08932	antagonist
EGFR (1956)	Cetuximab	DB00002	antagonist
EGFR (1956)	Erlotinib	DB00530	antagonist
EGFR (1956)	Foreskin keratinocyte (neonatal)	DB10772	agonist
EGFR (1956)	Panitumumab	DB01269	suppressor
EGFR (1956)	Osimertinib	DB09330	inhibitor
EGFR (1956)	Gefitinib	DB00317	antagonist
EGFR (1956)	Dacomitinib	DB11963	inhibitor
EGFR (1956)	Brigatinib	DB12267	inhibitor
EGFR (1956)	Neratinib	DB11828	inhibitor
EGFR (1956)	Afatinib	DB08916	inhibitor
EGFR (1956)	Lapatinib	DB01259	antagonist
EGFR (1956)	Necitumumab	DB09559	antagonist
EPHA2 (1969)	Dasatinib	DB01254	antagonist
EPHA2 (1969)	Regorafenib	DB08896	inhibitor
F2R (2149)	Vorapaxar	DB09030	antagonist
PTK2B (2185)	Baricitinib	DB11817	inhibitor
FCGR2A (2212)	Human immunoglobulin G	DB00028	antagonist
FGF1 (2246)	Pentosan polysulfate	DB00686	antagonist
FGF1 (2246)	Foreskin keratinocyte (neonatal)	DB10772	agonist
FGF2 (2247)	Pentosan polysulfate	DB00686	antagonist
FGF2 (2247)	Sucralfate	DB00364	agonist|inducer
FGF2 (2247)	Sirolimus	DB00877	unknown
FGFR3 (2261)	Erdafitinib	DB12147	inhibitor
FGFR3 (2261)	Nintedanib	DB09079	inhibitor
FGFR3 (2261)	Pemigatinib	DB15102	inhibitor
FGFR3 (2261)	Lenvatinib	DB09078	inhibitor
FKBP1A (2280)	Sirolimus	DB00877	unknown
FKBP1A (2280)	Tacrolimus	DB00864	inhibitor
FN1 (2335)	Ocriplasmin	DB08888	cleavage
GABRA1 (2554)	Amobarbital	DB01351	potentiator
GABRA1 (2554)	Methoxyflurane	DB01028	agonist
GABRA1 (2554)	Topiramate	DB00273	agonist
GABRA1 (2554)	Eszopiclone	DB00402	potentiator
GABRA1 (2554)	Thiamylal	DB01154	agonist
GABRA1 (2554)	Pentobarbital	DB00312	potentiator
GABRA1 (2554)	Butalbital	DB00241	potentiator
GABRA1 (2554)	Secobarbital	DB00418	potentiator
GABRA1 (2554)	Etomidate	DB00292	agonist
GABRA1 (2554)	Ethanol	DB00898	agonist
GABRA1 (2554)	Primidone	DB00794	potentiator
GABRA1 (2554)	Zolpidem	DB00425	agonist
GABRA1 (2554)	Butobarbital	DB01353	potentiator
GABRA1 (2554)	Methohexital	DB00474	antagonist
GABRA1 (2554)	Flumazenil	DB01205	antagonist
GABRA1 (2554)	Glutethimide	DB01437	agonist
GABRA1 (2554)	Sevoflurane	DB01236	agonist
GABRA1 (2554)	Methylphenobarbital	DB00849	potentiator
GABRA1 (2554)	Zopiclone	DB01198	potentiator
GABRA1 (2554)	Phenobarbital	DB01174	potentiator
GABRA1 (2554)	Meprobamate	DB00371	agonist
GABRA1 (2554)	Quinidine barbiturate	DB01346	potentiator
GABRA1 (2554)	Isoflurane	DB00753	agonist
GABRA1 (2554)	Talbutal	DB00306	potentiator
GABRA1 (2554)	Thiopental	DB00599	potentiator
GABRA1 (2554)	Zaleplon	DB00962	potentiator
GABRA2 (2555)	Zopiclone	DB01198	potentiator
GABRA2 (2555)	Meprobamate	DB00371	agonist
GABRA2 (2555)	Secobarbital	DB00418	potentiator
GABRA2 (2555)	Quinidine barbiturate	DB01346	potentiator
GABRA2 (2555)	Talbutal	DB00306	potentiator
GABRA2 (2555)	Primidone	DB00794	potentiator
GABRA2 (2555)	Pentobarbital	DB00312	potentiator
GABRA2 (2555)	Amobarbital	DB01351	potentiator
GABRA2 (2555)	Thiopental	DB00599	potentiator
GABRA2 (2555)	Butobarbital	DB01353	potentiator
GABRA2 (2555)	Butalbital	DB00241	potentiator
GABRA2 (2555)	Methylphenobarbital	DB00849	potentiator
GABRA6 (2559)	Meprobamate	DB00371	agonist
GABRA6 (2559)	Butalbital	DB00241	potentiator
GABRA6 (2559)	Secobarbital	DB00418	potentiator
GABRA6 (2559)	Butobarbital	DB01353	potentiator
GABRA6 (2559)	Thiopental	DB00599	potentiator
GABRA6 (2559)	Amobarbital	DB01351	potentiator
GABRA6 (2559)	Pentobarbital	DB00312	potentiator
GABRA6 (2559)	Talbutal	DB00306	potentiator
GABRA6 (2559)	Primidone	DB00794	potentiator
GABRA6 (2559)	Methylphenobarbital	DB00849	potentiator
GABRB2 (2561)	Fospropofol	DB06716	potentiator
GABRB2 (2561)	Propofol	DB00818	potentiator
GABRG2 (2566)	Flumazenil	DB01205	antagonist
GLRA2 (2742)	Ethanol	DB00898	agonist
GLRA2 (2742)	Taurine	DB01956	agonist
GRIN1 (2902)	Orphenadrine	DB01173	antagonist
GRIN2B (2904)	Felbamate	DB00949	antagonist
GRIN2B (2904)	Taurine	DB01956	inhibitor
GRIN2B (2904)	Lumateperone	DB06077	unknown
GUCY1A2 (2977)	Isosorbide mononitrate	DB01020	activator
GUCY1A2 (2977)	Plecanatide	DB13170	agonist
GUCY1A2 (2977)	Riociguat	DB08931	agonist|stimulator
GUCY1A2 (2977)	Methylene blue	DB09241	inhibitor
GUCY1A2 (2977)	Nitric Oxide	DB00435	inducer
HBA1 (3039)	Nitrous acid	DB09112	oxidizer
HBA1 (3039)	Voxelotor	DB14975	binder
HBA1 (3039)	Ferrous sulfate anhydrous	DB13257	binder
HBA1 (3039)	Iron Dextran	DB00893	activator
HBA1 (3039)	Ferric pyrophosphate citrate	DB13995	binder
HBA1 (3039)	Pentaerythritol tetranitrate	DB06154	agonist
HBA2 (3040)	Nitrous acid	DB09112	oxidizer
HBA2 (3040)	Voxelotor	DB14975	binder
HBA2 (3040)	Ferrous sulfate anhydrous	DB13257	binder
HBA2 (3040)	Iron Dextran	DB00893	activator
HBA2 (3040)	Ferric pyrophosphate citrate	DB13995	binder
HBA2 (3040)	Pentaerythritol tetranitrate	DB06154	agonist
HBB (3043)	Nitrous acid	DB09112	oxidizer
HBB (3043)	Sodium ferric gluconate complex	DB09517	binding
HBB (3043)	Iron Dextran	DB00893	activator
HBB (3043)	Ferric pyrophosphate citrate	DB13995	binder
HBB (3043)	Pentaerythritol tetranitrate	DB06154	agonist
HTR1B (3351)	Vortioxetine	DB09068	partial agonist
HTR1B (3351)	Naratriptan	DB00952	agonist
HTR1B (3351)	Rizatriptan	DB00953	agonist
HTR1B (3351)	Sumatriptan	DB00669	agonist
HTR1B (3351)	Frovatriptan	DB00998	agonist
HTR1B (3351)	Ergotamine	DB00696	agonist
HTR1B (3351)	Zolmitriptan	DB00315	agonist
HTR1B (3351)	Dihydroergotamine	DB00320	agonist
HTR1B (3351)	Eletriptan	DB00216	agonist
IFNAR2 (3455)	Interferon alfa-2a, Recombinant	DB00034	unknown
IFNAR2 (3455)	Interferon alfacon-1	DB00069	binder
IFNAR2 (3455)	Nylidrin	DB06152	agonist
IFNAR2 (3455)	Peginterferon alfa-2a	DB00008	agonist
IFNAR2 (3455)	Interferon beta-1a	DB00060	unknown
IFNAR2 (3455)	Peginterferon alfa-2b	DB00022	agonist
IFNAR2 (3455)	Interferon alfa-2b	DB00105	binder
IFNAR2 (3455)	Interferon alfa-n1	DB00011	agonist
IFNAR2 (3455)	Interferon beta-1b	DB00068	agonist
IFNAR2 (3455)	Interferon alfa-n3	DB00018	agonist
IL2RG (3561)	Aldesleukin	DB00041	agonist
IL5 (3567)	Reslizumab	DB06602	antagonist
IL5 (3567)	Mepolizumab	DB06612	antagonist
ITGAL (3683)	Efalizumab	DB00095	antibody
ITGAL (3683)	Lifitegrast	DB11611	antagonist
ITGAL (3683)	Antithymocyte immunoglobulin (rabbit)	DB00098	unknown
ITGAX (3687)	Efalizumab	DB00095	antibody
ITGB1 (3688)	Antithymocyte immunoglobulin (rabbit)	DB00098	unknown
KCNC1 (3746)	Dalfampridine	DB06637	antagonist
KCNC2 (3747)	Dalfampridine	DB06637	antagonist
KCNJ11 (3767)	Glimepiride	DB00222	inhibitor
KCNJ11 (3767)	Levosimendan	DB00922	inducer
KCNJ11 (3767)	Thiamylal	DB01154	inhibitor
KCNJ11 (3767)	Diazoxide	DB01119	inducer
KCNMA1 (3778)	Chlorzoxazone	DB00356	unknown
KCNMA1 (3778)	Hydrochlorothiazide	DB00999	inhibitor
KCNMA1 (3778)	Bendroflumethiazide	DB00436	inducer
KDR (3791)	Sunitinib	DB01268	inhibitor
KDR (3791)	Regorafenib	DB08896	inhibitor
KDR (3791)	Ripretinib	DB14840	inhibitor
KDR (3791)	Midostaurin	DB06595	antagonist|inhibitor
KDR (3791)	Ramucirumab	DB05578	antagonist
KDR (3791)	Nintedanib	DB09079	inhibitor
KDR (3791)	Sorafenib	DB00398	antagonist
KDR (3791)	Cabozantinib	DB08875	antagonist
KDR (3791)	Lenvatinib	DB09078	inhibitor
KDR (3791)	Axitinib	DB06626	inhibitor
KDR (3791)	Pazopanib	DB06589	inhibitor
KRT2 (3849)	Anthralin	DB11157	antagonist
TACSTD2 (4070)	Sacituzumab govitecan	DB12893	antibody
MAP1A (4130)	Estramustine	DB01196	antagonist
MAP2 (4133)	Paclitaxel	DB01229	unknown
MAP2 (4133)	Estramustine	DB01196	antagonist
MAP2 (4133)	Docetaxel	DB01248	unknown
MAPT (4137)	Paclitaxel	DB01229	unknown
MAPT (4137)	Docetaxel	DB01248	unknown
MAPT (4137)	Flortaucipir F-18	DB14914	binder
MAP3K1 (4214)	Binimetinib	DB11967	inhibitor
NFKB1 (4790)	Triflusal	DB08814	antagonist
DDR2 (4921)	Regorafenib	DB08896	inhibitor
OPRM1 (4988)	Loperamide	DB00836	agonist
OPRM1 (4988)	Eluxadoline	DB09272	agonist
OPRM1 (4988)	Sufentanil	DB00708	agonist
OPRM1 (4988)	Pentazocine	DB00652	antagonist
OPRM1 (4988)	Codeine	DB00318	agonist
OPRM1 (4988)	Naldemedine	DB11691	antagonist
OPRM1 (4988)	Diamorphine	DB01452	agonist
OPRM1 (4988)	Pholcodine	DB09209	antagonist
OPRM1 (4988)	Opium	DB11130	agonist
OPRM1 (4988)	Alfentanil	DB00802	agonist
OPRM1 (4988)	Hydromorphone	DB00327	agonist
OPRM1 (4988)	Levallorphan	DB00504	partial agonist
OPRM1 (4988)	Oliceridine	DB14881	agonist
OPRM1 (4988)	Morphine	DB00295	agonist
OPRM1 (4988)	Methylnaltrexone	DB06800	antagonist
OPRM1 (4988)	Fentanyl	DB00813	agonist
OPRM1 (4988)	Alvimopan	DB06274	antagonist
OPRM1 (4988)	Nalbuphine	DB00844	antagonist
OPRM1 (4988)	Dezocine	DB01209	agonist
OPRM1 (4988)	Naloxone	DB01183	antagonist
OPRM1 (4988)	Naltrexone	DB00704	antagonist
OPRM1 (4988)	Diphenoxylate	DB01081	agonist
OPRM1 (4988)	Oxycodone	DB00497	agonist
OPRM1 (4988)	Methadone	DB00333	agonist
OPRM1 (4988)	Buprenorphine	DB00921	partial agonist
OPRM1 (4988)	Levorphanol	DB00854	agonist
OPRM1 (4988)	Trimebutine	DB09089	agonist
OPRM1 (4988)	Anileridine	DB00913	agonist
OPRM1 (4988)	Oxymorphone	DB01192	agonist
OPRM1 (4988)	Levacetylmethadol	DB01227	agonist
OPRM1 (4988)	Remifentanil	DB00899	agonist
OPRM1 (4988)	Naloxegol	DB09049	antagonist
OPRM1 (4988)	Tapentadol	DB06204	agonist
OPRM1 (4988)	Tramadol	DB00193	agonist
OPRM1 (4988)	Hydrocodone	DB00956	agonist
OPRM1 (4988)	Butorphanol	DB00611	partial antagonist
PDGFRA (5156)	Regorafenib	DB08896	inhibitor
PDGFRA (5156)	Ripretinib	DB14840	inhibitor
PDGFRA (5156)	Midostaurin	DB06595	antagonist|inhibitor
PDGFRA (5156)	Nintedanib	DB09079	inhibitor
PDGFRA (5156)	Olaratumab	DB06043	antagonist
PDGFRA (5156)	Foreskin keratinocyte (neonatal)	DB10772	agonist
PDGFRA (5156)	Sunitinib	DB01268	inhibitor
PDGFRA (5156)	Pazopanib	DB06589	inhibitor
PDGFRA (5156)	Lenvatinib	DB09078	inhibitor
PIK3CD (5293)	Copanlisib	DB12483	inhibitor
PIK3CD (5293)	Idelalisib	DB09054	inhibitor
PIK3CD (5293)	Duvelisib	DB11952	inhibitor
PLAT (5327)	Conestat alfa	DB09228	inhibitor
PLAT (5327)	Human C1-esterase inhibitor	DB06404	inhibitor
PLAT (5327)	Aminocaproic acid	DB00513	antagonist
POLB (5423)	Cytarabine	DB00987	inhibitor
PPP3R2 (5535)	Cyclosporine	DB00091	inhibitor
PSMB8 (5696)	Carfilzomib	DB08889	inhibitor
PSMB9 (5698)	Carfilzomib	DB08889	inhibitor
PSMB10 (5699)	Carfilzomib	DB08889	inhibitor
PTGER3 (5733)	Dinoprostone	DB00917	agonist
PTGER3 (5733)	Misoprostol	DB00929	agonist
PTGER3 (5733)	Bimatoprost	DB00905	agonist
PTGER3 (5733)	Castor oil	DB11113	agonist|activator
PTH2R (5746)	Parathyroid hormone	DB05829	activator
RAF1 (5894)	Regorafenib	DB08896	inhibitor
RAF1 (5894)	Sorafenib	DB00398	inhibitor
RAF1 (5894)	Dabrafenib	DB08912	antagonist|inhibitor
RARG (5916)	Adapalene	DB00210	agonist
RARG (5916)	Trifarotene	DB12808	agonist
RARG (5916)	Acitretin	DB00459	agonist
RARG (5916)	Alitretinoin	DB00523	agonist
RARG (5916)	Tazarotene	DB00799	agonist
RARG (5916)	Tretinoin	DB00755	agonist
ROCK1 (6093)	Netarsudil	DB13931	inhibitor
RYR1 (6261)	Tetracaine	DB09085	modulator
RYR1 (6261)	Dantrolene	DB01219	antagonist
SCN1A (6323)	Phenytoin	DB00252	inhibitor
SCN1A (6323)	Phenacemide	DB01121	inhibitor
SCN1A (6323)	Permethrin	DB04930	inhibitor
SCN1A (6323)	Zonisamide	DB00909	inhibitor
SCN1A (6323)	Phenazopyridine	DB01438	inhibitor
SCN1B (6324)	Zonisamide	DB00909	inhibitor
SCN2A (6326)	Tramadol	DB00193	inhibitor
SCN2A (6326)	Zonisamide	DB00909	inhibitor
SCN2A (6326)	Phenytoin	DB00252	inhibitor
SLC6A1 (6529)	Tiagabine	DB00906	inhibitor
SLC12A4 (6560)	Bumetanide	DB00887	inhibitor
SNAP25 (6616)	Botulinum toxin type A	DB00083	inhibitor
SRD5A1 (6715)	Levonorgestrel	DB00367	inhibitor
SRD5A1 (6715)	Norgestrel	DB09389	inhibitor
SRD5A1 (6715)	Dutasteride	DB01126	inhibitor
SSTR3 (6753)	Lutetium Lu 177 dotatate	DB13985	agonist
SSTR3 (6753)	Edotreotide gallium Ga-68	DB15494	ligand
SSTR3 (6753)	Somatostatin	DB09099	agonist
ELOVL4 (6785)	Omega-3-carboxylic acids	DB09568	potentiator
THRB (7068)	Dextrothyroxine	DB00509	agonist
THRB (7068)	Levothyroxine	DB00451	agonist
THRB (7068)	Liotrix	DB01583	agonist
THRB (7068)	Liothyronine	DB00279	agonist
TLR2 (7097)	Adapalene	DB00210	antagonist
TLR2 (7097)	Tuberculin purified protein derivative	DB11601	ligand
TYR (7299)	Arbutin	DB11217	inhibitor
TYR (7299)	Azelaic acid	DB00548	inhibitor
TYR (7299)	Hydroquinone	DB09526	inhibitor
ROCK2 (9475)	Netarsudil	DB13931	inhibitor
GABBR2 (9568)	Baclofen	DB00181	agonist
SV2A (9900)	Levetiracetam	DB01202	agonist
SV2A (9900)	Brivaracetam	DB05541	unknown
HRH3 (11255)	Betahistine	DB06698	antagonist
HRH3 (11255)	Pitolisant	DB11642	antagonist|inverse agonist
HRH3 (11255)	Histamine	DB05381	agonist
CALY (50632)	Trifluoperazine	DB00831	antagonist
KCNK9 (51305)	Doxapram	DB00561	inhibitor
KCNK9 (51305)	Halothane	DB01159	binder
S1PR5 (53637)	Ozanimod	DB12612	agonist
S1PR5 (53637)	Fingolimod	DB08868	modulator
SLC12A5 (57468)	Bumetanide	DB00887	inhibitor
NOD2 (64127)	Mifamurtide	DB13615	ligand
DGAT2 (84649)	Omega-3-carboxylic acids	DB09568	antagonist
DGAT2 (84649)	Fish oil	DB13961	agonist
GRIN3A (116443)	Amantadine	DB00915	antagonist
GRIN3A (116443)	Procaine	DB00721	antagonist
GRIN3A (116443)	Ketamine	DB01221	antagonist
GRIN3A (116443)	Profenamine	DB00392	antagonist
GRIN3A (116443)	Dextromethorphan	DB00514	antagonist
GRIN3A (116443)	Orphenadrine	DB01173	antagonist
GRIN3A (116443)	Ethanol	DB00898	antagonist
TRPV3 (162514)	Camphor	DB01744	agonist|activator
TRPV3 (162514)	Levomenthol	DB00825	inducer
CKMT1A (548596)	Creatine	DB00148	ligand
