# Supplementary material for: The mechanistic functional landscape of retinitis pigmentosa: a machine learning-driven approach to therapeutic target discovery
Source: J Transl Med. 2024 Feb 6;22:139. doi: 10.1186/s12967-024-04911-7 (PMC10848380; doi:10.1186/s12967-024-04911-7)
Supplement: Supplementary file 10 — Additional file 10: Table S10. Over-represented categories from the different ATC levels tagging drugs targeting relevant predictive KDTs. [file 12967_2024_4911_MOESM10_ESM.xlsx]

## Sheet: Sheet1
atc_code	atc_level	atc_name	ora_unconditional_odds_ratio	ora_pval	ora_bylevel_pval_adj	ora_pval_adj
N02	2	ANALGESICS	-348982927	91995.4	7.08365e+06	4.44338e+07
L03	2	IMMUNOSTIMULANTS	-1257602081	718316	2.76552e+07	1.15649e+09
L03A	3	IMMUNOSTIMULANTS	-1257602081	718316	1.03437e+09	1.15649e+09
N05C	3	HYPNOTICS AND SEDATIVES	-580084577	2.61311e+07	1.25429e+10	2.52427e+09
N	1	NERVOUS SYSTEM	-893124233	5.07271e+07	7.10179e+08	3.93065e+09
N01A	3	ANESTHETICS, GENERAL	-1003252017	5.69659e+08	2.05077e+10	3.93065e+09
N02A	3	OPIOIDS	823892038	1.29312e+08	9.31044e+08	1.56144e+10
N05CB	4	Barbiturates, combinations	inf	1.06631e+08	2.64444e+11	6.43783e+10
C08	2	CALCIUM CHANNEL BLOCKERS	773089593	2.52373e+08	6.47758e+09	1.3544e+11
C08C	3	SELECTIVE CALCIUM CHANNEL BLOCKERS WITH MAINLY VASCULAR EFFECTS	235626702	9.6268e+08	2.77252e+10	4.22704e+11
C08CA	4	Dihydropyridine derivatives	235626702	9.6268e+08	0.0001193722983042895	4.22704e+11
L03AB	4	Interferons	inf	2.71498e+09	0.00016832862331949813	0.00010087186732421537
N02AA	4	Natural opium alkaloids	inf	1.36312e+10	0.0005634236077914045	0.00043892516542459416
N05CA	4	Barbiturates, plain	inf	1.36312e+10	0.0005634236077914045	0.00043892516542459416
N02CC	4	Selective serotonin (5HT1) agonists	inf	6.82124e+10	0.0024166682020143717	0.0020591620945087175
N01	2	ANESTHETICS	-1885017061	0.00014435078932754052	0.002778752694555155	0.0041012606614824745
A06AH	4	Peripheral opioid receptor antagonists	inf	0.00034021991613384327	0.00767041265465392	0.007469373613302105
A07DA	4	Antipropulsives	inf	0.00034021991613384327	0.00767041265465392	0.007469373613302105
L03AA	4	Colony stimulating factors	inf	0.00034021991613384327	0.00767041265465392	0.007469373613302105
N01AH	4	Opioid anesthetics	inf	0.00034021991613384327	0.00767041265465392	0.007469373613302105
L01X	3	OTHER ANTINEOPLASTIC AGENTS	-2092006613	0.00053141036462143	0.01093187035792656	0.01115961765705003
N03	2	ANTIEPILEPTICS	-542205821	0.0006308804697530275	0.009715559234196624	0.011719817957335087
N03A	3	ANTIEPILEPTICS	-542205821	0.0006308804697530275	0.011355848455554495	0.011719817957335087
N03AX	4	Other antiepileptics	1829870250	0.0006197969419801812	0.012809136800923744	0.011719817957335087
L	1	ANTINEOPLASTIC AND IMMUNOMODULATING AGENTS	1033742425	0.000719831072061081	0.0050388175044275675	0.01287697806687045
N02C	3	ANTIMIGRAINE PREPARATIONS	-272520533	0.001329516301389124	0.021272260822225983	0.02293415619896239
N05CF	4	Benzodiazepine related drugs	inf	0.0016913391732391468	0.02996086535452203	0.026352155505629284
R05DA	4	Opium alkaloids and derivatives	inf	0.0016913391732391468	0.02996086535452203	0.026352155505629284
